# Supplementary material for: Patient-derived models recapitulate heterogeneity of molecular signatures and drug response in pediatric high-grade glioma
Source: Nat Commun. 2021 Jul 2;12:4089. doi: 10.1038/s41467-021-24168-8 (PMC8253809; doi:10.1038/s41467-021-24168-8)
Supplement: Supplementary file 7 — Supplementary Data 4 [file 41467_2021_24168_MOESM7_ESM.xlsx]

## Sheet: a.Definitions_2Dvs3D comparison
Supplementary Data 4a: Column definitions for DR fits for 2D vs. 3D culture condition comparison
property	Description
molname	drug name
moa	drug mechanism of action
cell model	cell model
screen condition	DIPGL7_01 = 3D neurosphere; DIPGL7_08 = 2D
hill	hill coefficient
hill_err	standard error for the hill coefficient
y0	y0 value for the sigmoidal function
y0_err	standard error for the y0 value for the sigmoidal function
yFin	yFin value for the sigmoidal function
yFin_err	standard error for the yFin value for the sigmoidal function
ec50	EC50 (log10 Molar) value for the sigmoidal function (concentration giving 50% response of the difference between y0 and yFin)
ec50_err	standard error for the EC50 (log10 Molar) value for the sigmoidal function (concentration giving 50% response of the difference between y0 and yFin)
r2	coefficient of determination for the sigmoidal curve fit
numreps	number of biological replicates pooled for the sigmoidal curve fit
auc	area under the curve relative to zero efficacy and the fitted yFin value.
aucFit	area under the curve relative to the fitted y0 and yFin values.
aucCheck	"FALSE" if aucFit is < 0.5*auc. FALSE is often a sign that the fitted dose-response curve does not reach zero efficacy. Either the drug was screened at too high a concentration, or there was an artificact in the data for this compound.
drCheck	QC metric for the curve fit. "Suspect" if aucCheck is FALSE AND the r-squared for the fit is < 0.5. Fits for compounds identified as "Suspect" should be visually inspected.

## Sheet: b.DR fits for 2Dvs3D comparison
Supplementary Data 4b: DR fits for 2DC vs 3D culture condition comparison
Table legend: Dose-response fits for 53 drugs representing a range of mechanisms of action tested on DIPGX7 cells plated as adherent cultures on Geltrex basement membrane matrix (2D) or tumorspheres (3D). See 'Definitions_2Dvs3D comparison' for property definitions.
molname	moa	cell model	screen condition	hill	hill_err	y0	y0_err	yFin	yFin_err	ec50	ec50_err	r2	numreps	auc	aucFit	aucCheck	drCheck
PROCAINE	Anesthetic:Local	DIPGX7	2D	-10	53.524	0	0	1.69877	0.641955	-4.85369	0.515152	0.281679	1	1.45018	1.45018	TRUE	Suspect
PROCAINE	Anesthetic:Local	DIPGX7	3D	-7.37017	132.441	0	0	1.90492	1.18777	-4.81838	2.35519	0.103952	1	1.55896	1.55896	TRUE	Suspect
APREPITANT	GPCR:Neurokinin 1	DIPGX7	2D	-6.35249	6.32275	0	0	88.0456	5.84883	-4.88966	0.16079	0.992616	1	78.3307	78.3307	TRUE	OK
APREPITANT	GPCR:Neurokinin 1	DIPGX7	3D	-9.99999	8.32333	1.0802	0.484393	81.3095	1.38439	-4.92696	0.0999991	0.991741	1	81.9393	74.3779	TRUE	OK
GANETESPIB	HSP:Hsp90	DIPGX7	2D	-0.571259	0.0531698	0	0	79.0294	3.17505	-6.77997	0.101988	0.975993	1	220.999	220.999	TRUE	OK
GANETESPIB	HSP:Hsp90	DIPGX7	3D	-0.575872	0.0481345	0	0	75.8656	2.6038	-6.8509	0.0877042	0.980352	1	217.344	217.344	TRUE	OK
SRT1720	Sirtuin:Sirt1, activator	DIPGX7	2D	-4.97337	1.11542	2.02629	1.05807	102.646	1.84656	-5.56205	0.0356936	0.991002	1	171.358	157.174	TRUE	OK
SRT1720	Sirtuin:Sirt1, activator	DIPGX7	3D	-4.91084	1.09432	2.04033	1.17328	101.033	2.04719	-5.57227	0.0381718	0.988676	1	169.925	155.643	TRUE	OK
CICLOPIROX	Complex:Complex	DIPGX7	2D	-4.18247	4.20396	0	0	79.7498	3.15185	-5.99155	0.0298021	0.94394	1	158.826	158.826	TRUE	OK
CICLOPIROX	Complex:Complex	DIPGX7	3D	-3.31871	1.72344	0	0	78.6309	3.25284	-6.00738	0.0415747	0.937398	1	157.842	157.842	TRUE	OK
JQ1	Epigenetic:BET	DIPGX7	2D	-0.913533	0.177286	4.46742	2.66069	90.1792	9.66375	-5.31912	0.151055	0.916316	1	146.809	115.537	TRUE	OK
JQ1	Epigenetic:BET	DIPGX7	3D	-0.91768	0.162539	4.50678	2.38695	90.8623	8.5554	-5.33709	0.131094	0.933604	1	149.375	117.827	TRUE	OK
LY2801653	Kinase:c-Met/RON	DIPGX7	2D	-1.53249	0.598494	1.20365	0.387964	11.4217	1.59698	-4.88175	0.140669	0.827207	1	17.5627	9.13715	TRUE	OK
LY2801653	Kinase:c-Met/RON	DIPGX7	3D	-0.551472	0.111837	0	0	10.8725	2.09084	-5.41497	0.363998	0.77607	1	16.6924	16.6924	TRUE	OK
PEMETREXED	Folate:Anti-folate	DIPGX7	2D	-0.879053	0.0904752	0	0	28.7261	1.77631	-5.70432	0.0925219	0.967053	1	49.4032	49.4032	TRUE	OK
PEMETREXED	Folate:Anti-folate	DIPGX7	3D	-0.735529	0.069842	0	0	27.607	1.49098	-6.00917	0.0972474	0.974234	1	55.9985	55.9985	TRUE	OK
PANOBINOSTAT	Epigenetic:HDAC	DIPGX7	2D	-1.87816	0.333441	0	0	79.6817	1.77462	-6.91284	0.0385812	0.979996	1	232.1	232.1	TRUE	OK
PANOBINOSTAT	Epigenetic:HDAC	DIPGX7	3D	-1.99913	0.315283	0	0	78.5283	1.48126	-6.97903	0.0314887	0.982792	1	233.938	233.938	TRUE	OK
GSK-J4	Epigenetic:JMJD3	DIPGX7	2D	-9.08358	5.32018	-0.837402	0.23716	48.4182	0.695579	-4.87737	0.0736645	0.99469	1	42.2809	43.2131	TRUE	OK
GSK-J4	Epigenetic:JMJD3	DIPGX7	3D	-6.85863	5.86027	0	0	47.0679	2.10832	-4.84425	0.138082	0.992717	1	39.7373	39.7373	TRUE	OK
3-DEAZANEPLANOCIN	Epigenetic:SAH Hydrolase	DIPGX7	2D	-0.556961	0.0744345	0	0	19.1105	1.74919	-6.27611	0.208016	0.91009	1	44.2474	44.2474	TRUE	OK
3-DEAZANEPLANOCIN	Epigenetic:SAH Hydrolase	DIPGX7	3D	-0.482011	0.0828511	-1.00602	1.25835	20.0207	1.82408	-6.55413	0.236767	0.943761	1	48.5785	54.6513	TRUE	OK
MOCETINOSTAT	Epigenetic:HDAC	DIPGX7	2D	-1.6298	0.173655	1.89012	1.02869	104.044	2.72203	-5.59134	0.0291695	0.99149	1	175.861	162.63	TRUE	OK
MOCETINOSTAT	Epigenetic:HDAC	DIPGX7	3D	-1.53113	0.163221	2.15318	1.08618	100.693	2.70408	-5.66872	0.0323681	0.990475	1	179.585	164.513	TRUE	OK
ALISERTIB	Kinase:AURKA	DIPGX7	2D	-10	15.2255	2.19615	0.469374	23.3324	1.32813	-4.93006	0.115117	0.916554	1	35.0331	19.6601	TRUE	OK
ALISERTIB	Kinase:AURKA	DIPGX7	3D	-8.90743	50.199	2.62756	0.405719	23.5132	1.19102	-4.927	0.438757	0.919141	1	37.7549	19.3619	TRUE	OK
LDN-193189	Kinase:ALK2	DIPGX7	2D	-4.80799	0.676939	1.31162	0.652516	107.406	1.14057	-5.64622	0.0201827	0.996842	1	183.837	174.656	TRUE	OK
LDN-193189	Kinase:ALK2	DIPGX7	3D	-4.72096	0.3421	1.06499	0.548393	106.097	0.955451	-5.69802	0.0150689	0.997807	1	185.802	178.347	TRUE	OK
BORTEZOMIB	Ubiquitin:Proteosome	DIPGX7	2D	-1.48008	0.180183	70.0089	0.471403	106.441	1.68392	-5.12866	0.0447824	0.980791	1	531.41	41.348	FALSE	Suspect
BORTEZOMIB	Ubiquitin:Proteosome	DIPGX7	3D	-1.53769	0.123655	70.6614	0.29792	105.092	0.986603	-5.1672	0.0282006	0.991647	1	534.973	40.3435	FALSE	Suspect
SELUMETINIB	Kinase:Mek	DIPGX7	2D	-7.07497	35.3713	-0.684697	0.197308	11.2736	8.11693	-4.73439	1.17683	0.938615	1	8.11224	8.78214	TRUE	OK
SELUMETINIB	Kinase:Mek	DIPGX7	3D	-3.82453	13.3306	0	0	11.414	22.1677	-4.71245	1.05683	0.760285	1	8.13452	8.13452	TRUE	OK
OMIPALISIB	Kinase:mTor	DIPGX7	2D	-0.645289	0.0420847	6.75316	1.58489	88.5523	1.72932	-6.47755	0.0496077	0.99371	1	251.239	203.967	TRUE	OK
OMIPALISIB	Kinase:mTor	DIPGX7	3D	-0.532453	0.022487	0	0	89.8985	1.73529	-6.7037	0.0489583	0.992795	1	245.301	245.301	TRUE	OK
TASELISIB	Kinase:PI3K, pan	DIPGX7	2D	-0.528249	0.0715966	0	0	81.0537	11.1174	-5.51333	0.265597	0.893302	1	132.402	132.402	TRUE	OK
TASELISIB	Kinase:PI3K, pan	DIPGX7	3D	-0.521518	0.0672391	0	0	79.8459	9.58924	-5.65772	0.243788	0.903043	1	140.776	140.776	TRUE	OK
ONX-0914	Ubiquitin:Proteosome	DIPGX7	2D	-1.01296	0.0966429	0	0	98.6476	2.36061	-6.4971	0.0471502	0.985909	1	246.457	246.457	TRUE	OK
ONX-0914	Ubiquitin:Proteosome	DIPGX7	3D	-1.06171	0.0942277	0	0	97.5688	2.06399	-6.54021	0.0418169	0.987938	1	247.925	247.925	TRUE	OK
AT9283	Kinase:Jak3	DIPGX7	2D	-1.36183	0.141888	0	0	111.817	5.59248	-5.12811	0.0484661	0.977485	1	127.173	127.173	TRUE	OK
AT9283	Kinase:Jak3	DIPGX7	3D	-1.31577	0.140295	0	0	110.245	5.79265	-5.15144	0.0526889	0.975242	1	128.043	128.043	TRUE	OK
MK-1775	Checkpoint:Wee1	DIPGX7	2D	-1.01159	0.196815	0	0	36.7483	5.23149	-4.97965	0.157091	0.876059	1	37.54	37.54	TRUE	OK
MK-1775	Checkpoint:Wee1	DIPGX7	3D	-1.06967	0.238179	0	0	36.0039	5.06832	-5.00311	0.1535	0.86401	1	37.3073	37.3073	TRUE	OK
SELINEXOR	Epigenetic:XPO1	DIPGX7	2D	-0.481194	0.0700441	0	0	115.565	18.0933	-5.60125	0.333152	0.868666	1	201.14	201.14	TRUE	OK
SELINEXOR	Epigenetic:XPO1	DIPGX7	3D	-0.452866	0.0631405	0	0	116.284	17.083	-5.71076	0.335125	0.879981	1	215.814	215.814	TRUE	OK
IPATASERTIB	Kinase:AKT	DIPGX7	2D	-0.924979	0.0933085	0	0	36.6549	2.6287	-5.17842	0.0883913	0.928281	1	44.5442	44.5442	TRUE	OK
IPATASERTIB	Kinase:AKT	DIPGX7	3D	-0.819268	0.0752947	0	0	38.0871	2.60747	-5.26974	0.0941799	0.935749	1	50.1261	50.1261	TRUE	OK
BUPARLISIB	Kinase:PI3K, alpha	DIPGX7	2D	-1.72214	0.355745	0	0	67.8004	5.34309	-4.91451	0.063518	0.938167	1	62.4586	62.4586	TRUE	OK
BUPARLISIB	Kinase:PI3K, alpha	DIPGX7	3D	-1.33516	0.261006	0	0	68.2634	6.85135	-5.00842	0.0989412	0.91197	1	69.8233	69.8233	TRUE	OK
GMX-1778	Anti-metabolite:NAMPT	DIPGX7	2D	-0.720467	0.120092	0	0	72.8361	4.62073	-6.69313	0.151054	0.946527	1	196.625	196.625	TRUE	OK
GMX-1778	Anti-metabolite:NAMPT	DIPGX7	3D	-0.705774	0.122144	0	0	75.1966	4.87467	-6.74815	0.1569	0.943895	1	207.135	207.135	TRUE	OK
TRAMETINIB	Kinase:Mek	DIPGX7	2D	-0.663488	0.150174	-2.2602	0.877641	10.6517	0.905639	-6.65872	0.169057	0.92848	1	24.5449	34.4625	TRUE	OK
TRAMETINIB	Kinase:Mek	DIPGX7	3D	-0.768352	0.22019	-2.23231	1.01483	11.0499	0.891917	-6.84897	0.150959	0.918407	1	28.1314	37.8844	TRUE	OK
DRONEDARONE	GPCR:Adrenergic, alpha	DIPGX7	2D	-3.91221	0.232617	-1.62444	0.322301	94.5515	0.869317	-5.26905	0.0105394	0.998634	1	119.075	122.052	TRUE	OK
DRONEDARONE	GPCR:Adrenergic, alpha	DIPGX7	3D	-3.88414	0.512816	-2.11136	0.556911	94.3575	1.48971	-5.30394	0.0181996	0.996025	1	121.903	125.789	TRUE	OK
MI-2	Epigenetic:Menin/MLL	DIPGX7	2D	-7.05711	8.88322	-2.01435	0.348014	27.0323	1.12321	-4.89775	0.117666	0.968198	1	23.8305	26.0767	TRUE	OK
MI-2	Epigenetic:Menin/MLL	DIPGX7	3D	-5.0728	11.6054	-0.956988	0.41637	25.6353	6.89878	-4.84672	0.34522	0.945669	1	21.3543	22.5164	TRUE	OK
AVN-944	Anti-metabolite:IMPDH2	DIPGX7	2D	-1.20858	0.403003	6.28601	1.01084	33.1583	4.43749	-5.27929	0.185718	0.854673	1	78.6519	34.6498	FALSE	Suspect
AVN-944	Anti-metabolite:IMPDH2	DIPGX7	3D	-1.45883	0.252675	0	0	23.7525	1.67893	-5.34034	0.0783613	0.938475	1	31.915	31.915	TRUE	OK
FRAX486	Kinase:PAK1	DIPGX7	2D	-10	27.9674	3.33411	1.68378	40.4977	3.15024	-5.36929	0.1025	0.806987	1	74.2231	50.8843	TRUE	OK
FRAX486	Kinase:PAK1	DIPGX7	3D	-10	25.5082	0	0	39.2824	3.06843	-5.3613	0.113643	0.805838	1	53.4724	53.4724	TRUE	OK
GNE-7915	Kinase:LRRK2	DIPGX7	2D	-10	50.243	2.56494	1.32362	23.2165	3.74427	-4.92032	0.153701	0.634655	1	36.9627	19.0081	TRUE	OK
GNE-7915	Kinase:LRRK2	DIPGX7	3D	-10	36.5659	2.15658	1.21586	21.3412	3.43925	-4.90749	0.160173	0.665426	1	32.5069	17.4108	TRUE	OK
GSK2879552	Epigenetic:LSD1	DIPGX7	2D	-0.471992	0.281841	0	0	4.44773	1.9418	-5.67419	0.938708	0.334954	1	8.04912	8.04912	TRUE	Suspect
GSK2879552	Epigenetic:LSD1	DIPGX7	3D	-0.402206	0.389912	0	0	2.44167	0.879285	-7.64569	1.1394	0.164697	1	8.87471	8.87471	TRUE	Suspect
GSK-2033	Nuclear Receptor:LXR	DIPGX7	2D	-1.77229	2.17016	2.04289	0.831814	5.88354	1.24346	-5.8913	0.498967	0.263355	1	21.5645	7.26421	FALSE	Suspect
GSK-2033	Nuclear Receptor:LXR	DIPGX7	3D	-10	34.0662	0	0	4.58404	0.773193	-7.6907	0.406847	0.171501	1	16.918	16.918	TRUE	Suspect
PF-03758309	Kinase:PAK4	DIPGX7	2D	-2.77364	0.420156	1.9667	1.12912	78.4217	3.27127	-5.28074	0.037882	0.97227	1	111.69	97.9226	TRUE	OK
PF-03758309	Kinase:PAK4	DIPGX7	3D	-2.75998	0.187994	0.841833	0.526809	78.2022	1.57507	-5.21828	0.0171153	0.993471	1	100.145	94.2522	TRUE	OK
ML141	CellCycle:Cdc42	DIPGX7	2D	-3.23958	3.6903	0	0	11.3196	1.60404	-4.82831	0.0609567	0.818894	1	9.37942	9.37942	TRUE	OK
ML141	CellCycle:Cdc42	DIPGX7	3D	-10	11.4679	0	0	7.37061	0.785297	-4.69944	0.222156	0.779618	1	5.15528	5.15528	TRUE	OK
PYRIDOSTATIN	DNA:G-quadraplex stabilizer	DIPGX7	2D	-8.49663	8.96077	0	0	41.2499	1.22774	-5.04751	0.0489653	0.976473	1	43.2099	43.2099	TRUE	OK
PYRIDOSTATIN	DNA:G-quadraplex stabilizer	DIPGX7	3D	-9.28893	7.43484	0	0	30.5991	0.769578	-4.99518	0.0789467	0.982488	1	30.4511	30.4511	TRUE	OK
BIBR-1532	DNA:Tert	DIPGX7	2D	0	4.84776e-09	0	0	1.7803	1.06787	-10.1281	Inf	1.11022e-16	1	6.23106	6.23106	TRUE	Suspect
BIBR-1532	DNA:Tert	DIPGX7	3D	-2.25195	2.33537	0	0	2.31317	0.974154	-5.18188	0.347436	0.328512	1	2.73489	2.73489	TRUE	Suspect
WEHI-539	Apoptosis:Bcl-xl	DIPGX7	2D	-0.956369	0.182944	1.8044	1.02931	34.0689	3.43222	-5.50475	0.147861	0.916251	1	61.7064	49.0756	TRUE	OK
WEHI-539	Apoptosis:Bcl-xl	DIPGX7	3D	-0.753638	0.105324	0	0	31.552	3.53992	-5.47881	0.17196	0.933381	1	48.007	48.007	TRUE	OK
MLAF-024	Epigenetic:BET	DIPGX7	2D	-2.4445	0.925347	0	0	26.6844	2.5845	-5.6768	0.0515912	0.918574	1	44.7448	44.7448	TRUE	OK
MLAF-024	Epigenetic:BET	DIPGX7	3D	-2.46642	0.635703	0.684893	0.322422	17.7307	1.02342	-5.76991	0.0456487	0.951166	1	34.964	30.1697	TRUE	OK
GSK-5959	Epigenetic:BRPF1	DIPGX7	2D	-1.61035	0.559803	0	0	92.7159	7.84141	-5.29153	0.0843989	0.899428	1	119.955	119.955	TRUE	OK
GSK-5959	Epigenetic:BRPF1	DIPGX7	3D	-3.02259	0.988563	3.51965	2.17849	91.9742	6.03966	-5.21906	0.0578754	0.932277	1	132.472	107.834	TRUE	OK
I-BET151	Epigenetic:BET	DIPGX7	2D	-1.12424	0.149696	0	0	58.6449	5.23725	-5.06704	0.09748	0.941835	1	63.9707	63.9707	TRUE	OK
I-BET151	Epigenetic:BET	DIPGX7	3D	-1.10579	0.160256	0	0	49.9731	4.66738	-5.08249	0.104314	0.931958	1	55.3105	55.3105	TRUE	OK
LY2857785	Kinase:CDK8/CDK9	DIPGX7	2D	-1.65175	0.21024	-3.89243	1.44166	85.3841	2.15087	-6.17685	0.0365669	0.985969	1	181.663	194.347	TRUE	OK
LY2857785	Kinase:CDK8/CDK9	DIPGX7	3D	-1.5805	0.177827	-2.04301	1.20256	86.6392	1.95793	-6.08106	0.0318448	0.989794	1	177.639	184.565	TRUE	OK
I-CBP112	Epigenetic:CBP/p300	DIPGX7	2D	-9.35562	48.4785	-1.16267	0.478018	7.85262	1.35247	-4.85618	0.160167	0.671265	1	6.56971	7.71849	TRUE	OK
I-CBP112	Epigenetic:CBP/p300	DIPGX7	3D	-3.30866	6.04337	0	0	7.71998	5.7246	-4.69109	0.427532	0.757201	1	5.34068	5.34068	TRUE	OK
OF 1	Epigenetic:BRPF1B	DIPGX7	2D	-4.32629	13.5583	-1.15195	0.424291	15.4655	13.1888	-4.77039	0.632799	0.86613	1	11.4971	12.8028	TRUE	OK
OF 1	Epigenetic:BRPF1B	DIPGX7	3D	-3.60421	13.0439	0	0	10.7745	11.7039	-4.78093	0.689723	0.67357	1	8.41624	8.41624	TRUE	OK
OTX015	Epigenetic:BET	DIPGX7	2D	-0.795952	0.11852	0	0	87.0062	11.7748	-5.21571	0.183296	0.902961	1	110.642	110.642	TRUE	OK
OTX015	Epigenetic:BET	DIPGX7	3D	-1.05546	0.161799	0	0	87.0676	8.1733	-5.20581	0.107199	0.928754	1	106.858	106.858	TRUE	OK
RYUVIDINE	Epigenetic:SETD8	DIPGX7	2D	-2.59025	0.379957	0	0	93.6811	1.75325	-5.99424	0.0197394	0.989851	1	186.823	186.823	TRUE	OK
RYUVIDINE	Epigenetic:SETD8	DIPGX7	3D	-2.48062	0.312404	0	0	93.8476	1.59737	-5.97674	0.0183998	0.992184	1	185.513	185.513	TRUE	OK
AZ3146	Kinase:Msp1	DIPGX7	2D	-6.81967	4.78149	0	0	99.6356	2.77886	-4.78434	0.0908665	0.990761	1	78.1479	78.1479	TRUE	OK
AZ3146	Kinase:Msp1	DIPGX7	3D	-9.99999	7.02399	1.36796	0.366179	106.279	1.04597	-4.80901	0.0719672	0.997159	1	94.4556	84.8799	TRUE	OK
SGC-707	Epigenetic:PRMT3	DIPGX7	2D	-0.699406	0.652693	-1.80162	0.799264	1.28931	1.24669	-6.22803	0.916419	0.328016	1	1.62118	6.93827	TRUE	Suspect
SGC-707	Epigenetic:PRMT3	DIPGX7	3D	-3.37146	14.8461	0.812688	0.371762	3.93392	2.29934	-4.83343	0.417652	0.26178	1	8.29081	2.602	FALSE	Suspect
I-BET726	Epigenetic:BET	DIPGX7	2D	-0.861688	0.104359	0	0	89.2523	7.88056	-5.38216	0.121435	0.944076	1	126.177	126.177	TRUE	OK
I-BET726	Epigenetic:BET	DIPGX7	3D	-0.982057	0.14567	0	0	89.6226	9.41183	-5.2447	0.127451	0.921609	1	113.869	113.869	TRUE	OK
AZ505	Epigenetic:SMYD2	DIPGX7	2D	-10	21.2861	0	0	38.2761	20.4783	-4.70983	0.534713	0.779665	1	27.172	27.172	TRUE	OK
AZ505	Epigenetic:SMYD2	DIPGX7	3D	-10	6.50179	-3.45967	0.363523	21.9618	1.04329	-4.87058	0.119823	0.957658	1	18.705	22.1289	TRUE	OK
BET-BAY 002	Epigenetic:BET	DIPGX7	2D	-0.942054	0.113083	-2.37319	1.01487	52.485	3.85181	-5.22823	0.0926086	0.967605	1	61.6685	69.0872	TRUE	OK
BET-BAY 002	Epigenetic:BET	DIPGX7	3D	-0.931085	0.101276	-1.82016	0.857692	47.8651	3.24851	-5.23408	0.087722	0.97163	1	57.0241	62.9095	TRUE	OK
A-1210477	Apoptosis:Mcl-1	DIPGX7	2D	-3.47567	4.31352	0	0	2.84941	0.663618	-6.07605	0.351857	0.407561	1	5.91551	5.91551	TRUE	Suspect
A-1210477	Apoptosis:Mcl-1	DIPGX7	3D	-0.807875	1.09456	-4.50352	0.995116	-2.75444	0.544184	-7.04891	1.16081	0.187027	1	0	5.33541	TRUE	Suspect
LW6	Redox:HIF, alpha	DIPGX7	2D	-1.93141	2.78147	0	0	3.72156	2.35422	-5.26906	0.928785	0.271603	1	4.7259	4.7259	TRUE	Suspect
LW6	Redox:HIF, alpha	DIPGX7	3D	-1.7392	2.35672	-3.63389	0.906052	-0.798174	1.88649	-5.74842	0.999356	0.151991	1	0	4.95866	TRUE	Suspect

## Sheet: c.FDA single-point screen
Supplementary Data 4c: FDA single-point screen in 9 pHGG cell line models and human embryonic stem cell-derived neural stem cells (HNSC)
Table legend: Results for 1134 FDA-approved drugs tested at a single concentration in 9 pHGG cell line models and human embryonic stem cell-derived neural stem cells (HNSC). "_med" and "_mad" are the median and median absolute deviation, respectively, of the % inhibition of cell viability (relative to the staurosporine positive control and DMSO negative control) calculated over technical replicat…
DIPGX7_med	DIPGX7_mad	DIPGX9_med	DIPGX9_mad	DIPGX29_med	DIPGX29_mad	DIPGX37_med	DIPGX37_mad	SUDIPGIV_med	SUDIPGIV_mad	SUDIPGVI_med	SUDIPGVI_mad	SUDIPGXIII_med	SUDIPGXIII_mad	HGGX6_med	HGGX6_mad	HGGX39_med	HGGX39_mad	HNSC_01_med	HNSC_01_mad	Median for all HGG tested	Supplier ID	Supplier	synonym
68.9847	0.8498	43.5049	1.64416	65.1241	3.01545	71.7547	0.915395	47.0826	1.53335	64.5135	0.0908059	73.4266	0.44689	43.9455	0.594664	64.2846	0.0447401	82.7013	1.31079	64.5135	S4162	SELLECK	BENZETHONIUM CHLORIDE | BENZETHONIUM CHLORIDE | BZT |
58.1745	0.0890573	57.2564	0.532046	57.1041	0.776607	60.6236	1.18847	59.4216	0.282348	60.1639	0.371126	69.7836	0.361778	59.4504	0.880994	58.3967	1.5075	67.7988	1.97684	59.4216	S4302	SELLECK	ALEXIDINE HYDROCHLORIDE | ALEXIDINE DIHYDROCHLORIDE | ALEXIDINE HCL
60.0069	0.634427	59.1206	2.14786	53.3418	0.298413	60.7334	0.370075	59.33	0.72658	56.2648	0.510711	69.9038	1.28447	60.1003	1.0175	58.5098	0.336686	64.1852	1.98281	59.33	S1013	SELLECK	BORTEZOMIB | BORTEZOMIB | DPBA | JNJ-26866138 | LDP-341 | MLN-341 | NSC-681239 | PS-341 | VELCADE | BORTEZOMIB (PS-341)
56.6359	0.956807	56.378	0.113094	61.4906	0.625284	60.4049	1.01933	48.396	0.252252	59.1872	1.20795	59.6905	0.456629	59.7007	0.870848	20.2012	0.199563	58.3929	0.460627	59.1872	S4075	SELLECK	PYRITHIONE ZINC | PYRITHIONE ZINC | HEAD AND SHOULDERS CONDITIONER | ZNP | ZNPY | 1-HYDROXYPYRIDINE-2-THIONE ZINC SALT | | PYRITHIONE ZINC | | 1-HYDROXYPYRIDINE-2-THIONE ZINC SALT | ZINC PYRITHIONE | | ZINC PYRITHIONE
62.74	0.665107	52.2393	2.16066	59.0657	2.90408	58.4463	0.720637	55.7587	0.126486	62.8485	0.267596	72.7915	0.487574	35.8144	2.52645	59.5788	0.434613	76.6287	2.47609	59.0657	S4172	SELLECK	CETYLPYRIDINIUM CHLORIDE
59.0659	0.477589	55.9141	0.342674	62.2194	0.960469	58.8948	0.0752739	59.8513	0.515922	35.8421	7.19914	39.7507	0.480481	59.0077	0.794586	61.6206	0.367287	62.6595	0.692934	59.0077	S2485	SELLECK	MITOXANTRONE HCL
53.9327	0.558901	57.1767	0.144117	58.9514	1.76679	58.8434	1.12885	55.7384	1.13161	63.1639	0.785401	70.128	1.69674	56.7712	0.148082	62.0911	2.11226	55.5913	2.30375	58.8434	S4186	SELLECK	DOMIPHEN BROMIDE
57.6398	0.894479	55.2661	6.06349	59.2085	0.111467	55.5746	6.30549	57.5811	3.88504	56.7138	1.23981	42.8905	7.19955	62.0402	0.851503	59.2138	0.11367	57.8343	0.0981886	57.5811	S4355	SELLECK	THONZONIUM BROMIDE
56.9622	0.0603354	57.4151	0.20132	58.8745	0.644557	57.3818	0.312232	57.7349	0.159731	59.4363	1.23002	24.0697	1.56327	60.2308	0.353353	56.2028	2.42225	55.5037	0.39797	57.4151	S2114	SELLECK	DRONEDARONE HYDROCHLORIDE | SR-33589 | SR-33589B | | DRONEDARONE HCL
61.9099	2.36384	47.3379	0.871446	56.278	0.225025	54.5595	0.52646	61.2224	1.98631	50.6631	1.60917	69.7194	0.659923	55.9844	1.87082	59.6839	0.474288	77.5682	0.53738	56.278	S1208	SELLECK	DOXORUBICIN (ADRIAMYCIN) | EPIRUBICIN HCL
54.9244	0.714467	43.6466	0.469515	55.4856	1.89455	56.4771	0.0393764	57.2272	2.27646	46.8112	1.24056	66.3153	1.93276	56.2925	1.06355	53.0494	0.494845	62.1835	0.85475	55.4856	S3035	SELLECK	DAUNORUBICIN HCL
55.7717	0.159879	55.0503	1.67115	49.3537	0.526162	59.0543	1.05459	55.0225	2.52023	51.9991	1.05888	29.4817	0.0422819	57.8132	1.45032	51.2665	0.32976	56.9001	1.43281	55.0225	S2853	SELLECK	CARFILZOMIB | PR-171 | ONO-7057 | CARFILZOMIB | PR-171 | ONO-7057 | | CARFILZOMIB (PR-171)
53.2405	1.29076	40.9941	0.601212	51.7007	0.159528	50.7057	0.613728	57.4989	0.721657	46.5627	0.977473	62.5116	0.553054	53.2889	0.585747	57.0238	0.493423	60.0626	0.174245	53.2405	S1223	SELLECK	DOXORUBICIN (ADRIAMYCIN) | EPIRUBICIN HCL
51.3912	2.48928	56.7298	1.52511	60.25	0.351927	59.078	5.19096	18.6321	0.0252092	6.04852	0.27118	22.9251	1.58362	49.9864	8.28781	56.8182	0.771752	62.7249	2.6302	51.3912	S1490	SELLECK	PONATINIB | AP-24534 | PONATINIB (AP24534)
35.3505	2.10206	41.137	0.00421455	39.6322	0.503232	46.2363	0.222946	49.9593	0.278978	50.92	0.070198	52.4878	0.068585	36.2415	0.73445	55.5493	0.838217	57.8144	0.611863	46.2363	S4066	SELLECK	DEQUALINIUM CHLORIDE | DEQUALINIUM DICHLORIDE
60.6806	0.0684573	26.0748	1.00847	41.491	0.999374	21.0611	0.663582	60.1	0.270523	37.6717	0.977752	45.3289	0.657422	51.4358	0.00344082	54.5452	0.294135	59.3979	0.673424	45.3289	S4016	SELLECK	OUABAIN | STROPHANTINE OCTAHYDRATE | OUABAIN OCTAHYDRATE | OUABAIN OCTAHYDRATE | ACOCANTHERINE | G-STROPHANTHIN | BNC-1 | | G-STROPHANTHIN | BNC-1 | OUABAIN | BNC-1 | G-STROPHANTHIN |
42.2583	0.162978	41.3801	0.177036	39.6051	0.178959	42.1125	0.279779	43.082	0.447871	50.046	0.870864	74.3888	0.266746	48.2438	1.06516	51.4251	0.0654549	72.2112	0.668198	43.082	S1917	SELLECK	CRYSTAL VIOLET | GENTIAN VIOLET | | GENTIAN VIOLET | GENTIAN VIOLET | CRYSTAL VIOLET | METHYLROSANILINE CHLORIDE | | CRYSTAL VIOLET
28.1794	0.501778	25.6156	0.290159	35.0804	0.503398	67.1918	0.885923	41.1807	1.96772	60.7052	0.402516	69.2761	0.0609461	32.0052	1.12435	50.6564	0.0400893	76.0631	0.87483	41.1807	S1040	SELLECK	SORAFENIB | SORAFENIB TOSYLATE | SORAFENIB TOSYLATE | NEXAVAR | BAY-43-0006 | NSC-724772
51.7485	0.722877	49.5051	0.213423	46.7786	0.14873	23.8793	0.825359	44.9249	0.697297	38.5175	0.152322	27.9618	0.546773	33.6869	0.737346	18.4782	0.660724	70.5546	3.46703	38.5175	S1047	SELLECK	VORINOSTAT | VORINOSTAT | VORINOSTAT | SAHA | MK-0683 | SUBERANILOHYDROXAMIC ACID | SUBEROYLANILIDE HYDROXAMIC ACID | NSC-701852 | SW-064652 | | SAHA | MK-0683 | NSC-701852 | SW-064652 | SUBERANILOHYDROXAMIC ACID | SUBEROYLANILIDE HYDROXAMIC ACID | ZOLINZA | VORINOSTAT (SAHA, MK0683)
33.9741	4.37987	22.1596	1.92411	27.3651	1.45488	41.5696	7.38684	36.8457	0.0716679	57.812	0.0892473	18.1198	0.0605309	23.6137	0.133079	48.5978	0.224884	59.5176	0.0116576	33.9741	S4242	SELLECK	CETRIMONIUM BROMIDE | HEXADECYLTRIMETHYLAM MONIUM BROMIDE | CETRIMONIUM BROMIDE (CTAB)
38.6325	3.04927	7.33427	0.150819	16.0498	0.378753	-2.0153	2.13754	39.9304	1.76707	33.4897	0.945478	32.8325	1.6327	30.8069	0.645776	48.2877	0.054046	56.1861	0.56709	32.8325	S1759	SELLECK	PITAVASTATIN | ITAVASTATIN CALCIUM | NISVASTATIN | NK-104 | NKS-104 | PITAVASTATIN CALCIUM
45.2037	0.421418	12.2807	1.53284	26.6011	1.47096	11.679	0.298011	32.8482	1.39202	1.14205	1.79185	0.221187	0.00715906	28.009	1.00386	36.2876	0.396811	63.5152	0.375595	26.6011	S2561	SELLECK	CLOMIPHENE CITRATE | (Z,E)-CLOMIPHENE CITRATE | CLOMIFENE CITRATE
29.5979	0.167869	24.1865	0.474307	19.7668	0.614895	13.98	1.06321	25.3534	3.20247	28.3199	3.46437	11.91	6.87408	25.4597	0.0744402	13.019	0.67198	66.0668	2.36469	24.1865	S4237	SELLECK	PRIMAQUINE DIPHOSPHATE | PRIMAQUINE BISPHOSPHATE | PRIMAQUINE | PRIMAQUINE BISPHOSPHATE |
15.1074	0.424998	22.7416	0.5019	23.3863	0.112286	12.5442	0.620777	35.6922	0.587679	38.8749	2.05521	30.9439	0.0287259	17.5466	0.293927	21.33	1.21598	60.5191	2.30504	22.7416	S1241	SELLECK	VINCRISTINE SULFATE | VINCRISTINE | NSC-67574 | 22-OXOVINCALEUKOBLASTINE | ONCOVIN | NSC-67574 | 22-OXOVINCALEUKOBLASTINE | ONCOVIN | VINCRISTINE SULFATE
29.9033	0.566024	47.9317	1.81781	22.0037	0.450554	1.56995	0.0498441	47.9904	0.354	9.99626	0.558204	20.7465	0.0677131	23.5672	0.198221	14.2296	0.25749	59.9065	0.613597	22.0037	S1787	SELLECK	TENIPOSIDE | VUMON | TENIPOSIDE | VM-26 | | VM-26
21.7938	0.0411032	7.53553	0.0605599	16.8207	0.284745	-10.0211	0.539103	32.0712	0.320413	-0.628682	3.38102	39.2478	4.16971	23.0195	0.237997	42.1261	0.0491752	65.563	2.17181	21.7938	S2077	SELLECK	ATORVASTATIN CALCIUM | SJ000285996 | CI-981 | YM-548 | LIPITOR
37.8847	1.28924	51.5839	0.968546	12.9104	0.436929	21.7893	0.303819	48.3783	0.72892	7.54209	0.612431	4.78889	0.433044	17.1704	0.272384	40.1967	0.843104	53.9294	1.25256	21.7893	S1231	SELLECK	TOPOTECAN HYDROCHLORIDE | HYCAMTIN | TOPOTECAN HYDROCHLORIDE | NK-211 | NSC-609699 | NOGITECAN HYDROCHLORIDE | | TOPOTECAN HYDROCHLORIDE | E-89/001 | NK-211 | NSC-609699 | SKF-S-104864-A | NOGITECAN HYDROCHLORIDE | | TOPOTECAN HCL
54.517	1.85031	68.803	0.313468	68.4904	0.0417585	7.69479	0.146652	13.3972	1.90841	-4.21499	0.420845	21.3109	1.61446	67.4773	0.555735	8.58738	0.922574	81.5359	5.09746	21.3109	S2528	SELLECK	CICLOPIROX | CICLOPIROX ETHANOLAMINE | CICLOPIROX OLAMINE
25.2938	1.47966	10.5705	0.608436	20.1167	0.242599	10.9429	0.822853	28.7638	0.335824	13.3886	0.105425	18.8342	0.0763604	24.2262	0.122551	23.2368	0.186914	58.0728	3.11086	20.1167	S1305	SELLECK	MERCAPTOPURINE | 6-MERCAPTOPURINE | 6-MERCAPTOPURINE MONOHYDRATE | DR-6MP | NCS-755 | MERCAPTOPURINE | | MERCAPTOPURINE | DR-6MP | NCS-755 | 6-MERCAPTOPURINE | | MERCAPTOPURINE (6-MP)
5.74613	0.208056	17.2237	0.718624	23.3055	0.0916314	12.476	0.300102	42.4506	0.259054	-1.01705	0.569042	2.55387	0.356166	18.6799	0.324464	25.0104	0.637515	63.6662	1.4231	17.2237	S1774	SELLECK	THIOGUANINE | 6-THIOGUANINE | 6-TG | | THIOPURINE | 6-THIOGUANINE | NSC-752 | THIOGUANINE | TIOGUANINE | | THIOGUANINE | NSC-752 | 6-THIOGUANINE | TIOGUANINE |
21.5864	0.243528	13.7868	0.0723924	15.8606	0.0191582	9.81389	0.656291	32.2443	0.336629	8.24376	0.106484	17.0734	0.0889549	18.4734	0.0014747	18.2047	0.0442923	55.8079	0.956159	17.0734	S1721	SELLECK	AZATHIOPRINE
16.8545	0.219925	13.8719	0.522426	12.3127	0.837052	-2.70616	0.00536536	44.9996	0.404535	44.2025	5.04812	16.5347	1.24495	20.2038	0.310828	42.8644	0.162982	43.5509	3.85496	16.8545	S4007	SELLECK	PENTAMIDINE ISETHIONATE | PENTAMIDINE | PENTAMIDINE ISETHIONATE | MB-800 | RP-2512 | | BENAMBAX | PNEUMOPENT
16.8641	0.188738	20.1877	0.0872964	16.7333	0.647188	13.5807	2.94575	41.6382	0.435581	4.2351	0.382272	9.89445	0.896315	13.5002	0.372851	20.4423	0.715576	52.3616	1.59654	16.7333	S1714	SELLECK	GEMCITABINE HYDROCHLORIDE | GEMZAR | LY-188011 | INNO-D07001 | GEMCITABINE HYDROCHLORIDE | D07001-F4 | INNO-D07001 | LY-188011 | DFDC | | GEMCITABINE | GEMCITABINE HYDROCHLORIDE SALT
16.6024	0.904778	20.2473	0.0077662	17.4241	0.269141	13.0028	0.756759	45.9766	1.59688	4.1377	0.268583	11.2756	0.383048	14.0842	0.191905	20.0301	0.637413	59.522	0.758328	16.6024	S1149	SELLECK	GEMCITABINE HYDROCHLORIDE | GEMZAR | LY-188011 | INNO-D07001 | GEMCITABINE HYDROCHLORIDE | D07001-F4 | INNO-D07001 | LY-188011 | DFDC | | GEMCITABINE | GEMCITABINE HYDROCHLORIDE SALT
24.9569	0.225628	9.98397	0.0678033	10.681	0.240402	6.29541	0.816166	16.4856	0.635927	17.5804	0.163284	12.9992	1.89168	24.0492	0.619368	22.8031	0.489566	56.076	0.989497	16.4856	S1497	SELLECK	PRALATREXATE
14.4214	0.197073	39.5988	2.34517	18.5693	0.531779	8.52245	0.109637	41.7288	0.538222	5.8559	0.238801	17.0128	0.792322	14.2019	0.150705	16.4253	0.18878	55.2151	0.68191	16.4253	S1199	SELLECK	CLADRIBINE | 2-CHLORO-2'-DEOXYADENOSINE | 2-CDA | RWJ-26251 | NSC-105014 | RWJ-26251-000
13.2257	0.695043	22.0097	0.34279	13.0155	0.389648	13.9614	0.164801	31.9785	0.432667	16.1479	0.201015	18.319	0.544415	11.5189	0.658071	17.1165	0.0397538	55.4796	2.04564	16.1479	S1248	SELLECK	VINBLASTINE SULFATE | VINBLASTINE SULFATE | 29060-LE | NSC-49842 | | NSC-49842 | VELBAN | VELSAR | VINBLASTINE
16.7071	0.496949	4.14268	0.2701	7.06729	0.345824	-1.34713	0.462567	21.4587	0.318761	-6.25539	0.848076	17.0165	3.94486	15.8787	0.0849023	24.4056	0.0877398	73.3369	1.23163	15.8787	S2169	SELLECK	ROSUVASTATIN CALCIUM| ROSUVASTATIN CALCIUM SALT | AZD-4522 | S-4522 | ZD-4522 | ROSUVASTATIN | ROSUVASTATIN CALCIUM
11.9881	0.159565	16.1796	0.021647	19.1297	0.322977	18.9881	0.881326	10.7285	0.83363	11.8082	1.47265	-4.07695	1.06801	14.6683	0.756197	18.1393	0.0425976	57.6115	0.405485	14.6683	S2487	SELLECK	MYCOPHENOLIC ACID | MYCOPHENOLATE SODIUM
17.6202	1.09927	43.5575	1.11893	14.6234	1.31135	9.43472	0.02449	44.9811	0.843837	2.30276	0.941778	14.2896	1.20328	12.4631	0.269337	20.0254	0.402718	64.3853	2.0216	14.6234	S1218	SELLECK	CLOFARABINE | CLOLAR | 2-CL-2-F-ARAA | CAFDA | SAR-393590
10.6315	0.696148	15.0797	1.84287	17.5221	0.675275	14.5112	0.67195	8.44476	0.420194	8.41515	0.244153	7.66018	0.611151	15.052	0.630747	17.1947	0.674119	65.5488	0.69851	14.5112	S1501	SELLECK	MYCOPHENOLATE MOFETIL | MYCOPHENOLATE MOFETIL HYDROCHLORIDE | ME-MPA | MMF | R-99 | RS-61443 | RS-61443-190 | RS-61443 | CELLCEPT
14.3637	0.382295	22.6246	0.546323	14.5291	0.540224	13.189	0.735963	32.2307	0.489314	1.16407	0.266792	1.24923	0.756468	13.748	0.00023538	17.5003	0.527557	56.1982	0.72654	14.3637	S4194	SELLECK	AZAGUANINE-8
24.6128	0.37351	5.7644	0.543112	13.8856	0.490656	-2.22448	0.304703	18.5073	0.168244	-1.10776	1.26058	0.196691	0.44572	14.7986	0.705049	18.8944	0.231884	40.7784	3.41943	13.8856	S4165	SELLECK	BENZYDAMINE HYDROCHLORIDE | BENZYDAMINE HCL
22.1625	4.34573	3.53305	0.554947	9.27797	2.95553	5.93692	1.0239	14.3317	0.420365	27.1793	3.67571	11.6936	1.00009	15.6354	1.13672	13.2633	1.14711	58.0233	0.0680048	13.2633	S3053	SELLECK	AZELNIDIPINE | RS-9054 | CS-905
5.30673	0.372012	20.369	0.208947	17.4749	1.00768	1.86536	0.123538	14.3029	0.43494	5.87239	0.28418	0.896253	0.505912	14.7442	0.512741	12.2098	0.17504	58.1174	1.04432	12.2098	S4303	SELLECK	9-AMINOACRIDINE
11.4085	0.432052	14.6802	3.2692	11.7525	0.192032	-1.32752	0.600639	46.5937	2.17202	2.4184	1.28202	2.76805	0.655188	13.3915	1.29323	39.5441	2.01385	65.7741	3.50228	11.7525	S1288	SELLECK	CAMPTOTHECIN | (S)-(+)-CAMPTOTHECIN | CAMPTOTHECIN | NSC-94600 | CAMPTOTHECINE | | NSC-94600
29.6053	1.40445	14.3086	0.498607	21.0576	0.268626	8.75943	0.135503	10.86	1.20622	-0.744196	0.0722704	0.969794	0.213431	47.5007	1.10942	11.4942	1.05648	59.3848	1.34232	11.4942	S1011	SELLECK	BIBW-2992 (AFATINIB) | AFATINIB (BIBW2992)
8.07725	0.0542704	23.1895	0.0643136	11.2507	0.231511	8.3531	1.36376	36.9674	1.72251	0.971672	2.1317	4.19442	0.148829	19.9243	0.0590698	33.5554	0.51675	59.9251	0.745976	11.2507	S2408	SELLECK	CEPHALOMANNINE
16.2779	0.456588	32.1215	0.358278	11.1534	1.12445	1.26282	0.424176	46.8846	1.0334	3.20546	0.165133	3.27533	0.0915239	10.413	0.0980217	30.0631	0.181653	54.4179	0.620254	11.1534	S1198	SELLECK	IRINOTECAN | CPT-11 | DQ-2805 | NSC-616348 | IRINOTECAN HYDROCHLORIDE TRIHYDRATE | CAMPTOSAR | IRINOTECAN HYDROCHLORIDE | IRINOTECAN HCL TRIHYDRATE
11.3796	0.37708	17.4879	0.0351838	12.6337	0.531993	6.36157	1.36578	4.7325	0.575635	0.631087	1.88303	5.66288	0.203387	20.3326	0.0758025	10.8923	0.471222	60.356	0.140238	10.8923	S1005	SELLECK	AXITINIB | AXITINIB | AG-013736 | AG-13736 |
12.8052	0.303079	10.7101	0.618453	18.6034	0.170754	6.96419	0.217148	26.1754	2.15204	4.6567	0.654644	6.72458	1.15404	14.3117	1.63823	10.8739	0.695394	67.3449	0.178794	10.8739	S1299	SELLECK	FLOXURIDINE | 5-FLUORO-2'-DEOXYURIDINE | FLOXURIDINE | NSC-27640 | FUDR | 5-FUDR | 5-FDU | FDURD | FUDR | | FLOXURIDINE | 5-FUDR | 5-FDU | FUDR | FDURD | FUDR | NSC-27640 | | 5-FUDR | FUDR | NSC-27640
9.02771	0.129258	10.7816	0.141105	26.5342	1.49078	7.08488	0.678661	6.53156	0.676897	17.5418	2.21321	1.63864	1.10989	13.4947	1.12702	16.0705	0.604741	54.529	5.91839	10.7816	S1068	SELLECK	PF-02341066 | PF-2341066 | CRIZOTINIB | (S)-CRIZOTINIB | CRIZOTINIB (PF-02341066)
43.2501	1.91152	56.4693	0.224376	63.2812	0.0527182	8.5094	0.621691	8.52323	2.76036	-2.85067	0.704952	10.634	0.583595	63.6341	1.3902	9.10363	0.644185	63.9043	1.66225	10.634	S3019	SELLECK	CICLOPIROX | CICLOPIROX ETHANOLAMINE | CICLOPIROX OLAMINE
10.1382	0.0454836	22.5603	0.453397	11.9788	0.280927	9.12941	0.579332	28.2248	0.315292	1.33279	0.742825	2.78188	1.24821	9.78111	0.34655	24.188	0.108704	55.7383	2.5945	10.1382	S1247	SELLECK	LEFLUNOMIDE | HWA-486 | RS-34821 | SU-101 | ARAVA
11.0562	0.218101	5.47387	0.29123	12.4749	0.432662	10.3203	0.660514	21.9296	1.4802	5.8251	1.55366	5.34627	0.849686	7.36609	1.02526	10.01	1.47861	66.0554	1.20107	10.01	S4107	SELLECK	CLOFAZIMINE | CLOFAZIMINE| LAMPRENE
11.2251	1.71081	4.80778	0.83763	5.62885	0.697844	1.47803	2.36072	13.7197	0.653744	7.00067	0.670515	11.9937	0.05472	9.98035	0.351408	13.3282	0.74532	7.80254	0.662821	9.98035	S1353	SELLECK	KETOCONAZOLE | KETOCONAZOLE | CORT-001 | R-41400 |
10.9721	0.126137	10.3571	0.0525877	8.84833	0.166898	-3.45241	1.44216	6.24543	0.0554744	9.86759	2.44469	77.912	1.1707	9.38155	0.504923	12.4136	0.402567	14.62	1.40276	9.86759	S2098	SELLECK	BEXAROTENE | BEXAROTENE | TARGRETIN | LG-100069 | LGD-1069 | | TARGRETIN | LG-100069 | LGD-1069 | LG100069 | SR-11247
9.7746	0.0974216	16.4767	0.288557	9.48491	0.146229	1.66229	0.964871	20.6719	0.73947	-1.22695	0.362162	1.78305	0.681312	11.7092	0.272779	13.1506	0.320837	53.525	0.933724	9.7746	S1233	SELLECK	2-METHOXYESTRADIOL | 2-METHOXYESTRADIOL | 2-ME | 2-MEOE2 | 2ME2 | NSC-659853 | | 2-METHOXYESTRADIOL | PANZEM | PULMOLAR | 2-ME | 2-MEOE2 | 2ME2 | NSC-659853 | | 2-METHOXYESTRADIOL (2-MEOE2)
6.35807	0.364252	22.0268	0.214389	9.70577	0.153052	8.36601	0.580077	25.8697	0.10633	6.74299	0.211344	6.00113	0.138832	16.1534	0.29909	32.7303	0.25654	60.3523	0.420165	9.70577	S1150	SELLECK	PACLITAXEL | TAXOL | PACLITAXEL | INTAXEL | ANX-513 | BMS-181339 | DHP-107 | DHP-208 | DTS-301 | EMPAC | NSC-125973 | NOVA-12005 | OAS-PAC-100 | SDP-013 | MPI-5018 | | PACLITAXEL | ANX-513 | BMS-181339 | DHP-107 | DHP-208 | DTS-301 | EMPAC | NSC-125973 | NOVA-12005 | OAS-PAC-100 | SDP-013 | MPI-5018 | INTAXEL |
8.84094	0.373668	24.0856	0.212742	12.6249	0.144348	4.91575	0.739554	38.1925	0.684337	3.89089	0.788542	5.91602	0.3796	9.51325	0.26307	10.5245	0.406109	61.3706	0.544328	9.51325	S1225	SELLECK	ETOPOSIDE | ETOPOSIDE | EPEG | NK-171 | NSC-141540 | VP-16 | VP-16-213 | | SJ000287827 | EPEG | NK-171 | NSC-141540 | VP-16 | VP-16-213
8.11625	0.0185513	9.42371	0.0939554	6.85522	0.560344	10.326	0.259753	10.8382	0.743066	4.78481	0.213552	3.4843	0.503655	10.0809	1.47326	10.7368	1.23898	76.9676	3.88871	9.42371	S2468	SELLECK	FENBENDAZOLE
9.33805	0.460961	3.09702	0.0205007	3.28529	0.0211685	-2.48269	0.188024	15.3139	0.0240517	-4.05329	2.03647	28.7675	4.81486	12.9247	0.710298	21.0829	0.819468	47.3146	0.00656647	9.33805	S4223	SELLECK	COMPACTIN | MEVASTATIN SODIUM SALT | CS-500 | L-637312 | ML-236B | MEVASTATIN
9.47068	0.786237	0.399613	0.765298	11.2484	1.68156	3.95955	2.1839	7.80335	2.00927	3.42695	0.396793	9.15119	0.183511	9.09534	5.17655	13.9345	9.16606	81.5785	2.2929	9.09534	S2480	SELLECK	LOPERAMIDE HYDROCHLORIDE | LOPERAMIDE HYDROCHLORIDE | IMODIUM | LOPERAMIDE HCL
36.929	0.345467	0.01367	0.157975	9.05915	1.19061	6.30383	0.386273	11.6921	0.451308	-11.5168	1.08198	-7.54457	0.178177	11.0743	0.869566	15.2689	0.242677	8.57496	0.552258	9.05915	S1676	SELLECK	AMOROLFINE HCL
11.8013	0.377178	31.4404	0.933992	16.8501	0.649281	1.70079	0.334491	9.23812	0.735721	-2.06145	0.117019	1.19673	1.11745	-0.809991	0.164081	8.93575	0.311402	23.2222	1.54677	8.93575	S1229	SELLECK	FLUDARABINE PHOSPHATE | FLUDARA | 2-F-ARA-AMP | 2-FLUORO-ARA-AMP | NSC-312887 | SHT-586 |
8.93069	0.0345064	18.3924	0.0644453	6.45435	0.526923	5.30619	1.2032	22.5172	0.040693	3.28097	0.535318	2.32436	1.44956	12.8692	1.27279	26.0949	0.022614	70.7192	1.97336	8.93069	S3022	SELLECK	CABAZITAXEL | RPR-116258A | TAX-258 | TXD-258 | XRP-6258 | CABAZITAXEL | RPR-116258A | TAX-258 | TXD-258 | XRP-6258 | CABAZITAXEL | RPR-116258A | TAX-258 | TXD-258 | XRP-6258 |
8.76352	0.357616	19.2908	0.441692	8.91348	0.11732	8.27485	0.255463	21.6197	0.186895	8.92609	0.302059	6.64049	0.265818	15.7895	0.0534655	24.4616	0.530497	55.0695	1.21411	8.92609	S1148	SELLECK	DOCETAXEL | ANX-514 | EMDOC | NSC-628503 | RP-56976 | SDP-014 | SYP-0704A | XRP-6976L | DOCETAXOL | TAXOTERE
20.2538	0.168846	1.94268	0.543507	22.4164	1.30932	0.0572132	0.0701435	18.8371	0.338478	-5.94774	0.482569	1.04801	0.147992	16.4076	1.56841	8.63668	0.228732	26.1072	0.164938	8.63668	S2128	SELLECK	BAZEDOXIFENE HCL
8.77254	0.325504	6.79007	0.206496	8.5463	0.0210022	4.56624	0.653025	7.78349	0.178797	9.0611	0.109323	2.08473	0.105199	9.95637	0.50341	15.1468	0.753011	9.74015	0.708437	8.5463	S1064	SELLECK	MASITINIB | AB-1010 | MASITINIB (AB1010)
25.0552	3.95029	8.47389	0.653327	7.52696	0.734157	4.8717	0.568533	9.35695	1.27638	2.5596	2.54744	2.28135	0.256175	15.1998	0.123765	22.4075	1.92276	11.8703	0.0897255	8.47389	S1144	SELLECK	IVACAFTOR (VX-770) | VX-770
26.1271	1.06942	4.3235	0.33707	12.715	0.762882	6.67222	0.0790143	16.3175	0.214201	-3.25818	0.301956	2.96728	0.67847	13.319	0.576727	8.4266	0.140144	43.6909	0.671756	8.4266	S1137	SELLECK	MALOTILATE
8.66985	0.404706	23.619	1.88314	13.1662	1.66836	6.46871	2.58041	33.0029	1.49769	-1.04779	0.425876	3.08415	0.0484285	1.15225	0.034713	8.30247	0.0240452	63.8221	0.957661	8.30247	S1648	SELLECK	CYTARABINE | CYTIDINE | CYTOSINE-1-BETA-D-ARABINOFURANOSIDE HYDROCHLORIDE | CYTOSINE BETA-D-ARABINOFURANOSIDE | CYTARABINE | ARA-C | ARAC | CHX-3311 | NSC-63878 | U-19920A | | |OSSL_144797 | CYTOSINE ARABINOSIDE
8.24348	1.01919	19.4864	1.03883	7.1269	0.531592	8.80071	0.327168	13.3895	0.221043	2.68385	0.183936	3.58908	0.285878	7.95942	0.246105	11.7835	0.605225	47.7906	2.1448	8.24348	S1718	SELLECK	ADEFOVIR DIPIVOXIL| HEPSERA | ADEFOVIR DIPIVOXIL
11.1116	0.468413	7.93615	0.577636	25.8085	0.383881	6.18843	0.253321	-3.40895	0.00971131	3.35626	0.279939	-4.08456	2.76455	20.278	0.0484361	7.89802	0.611504	71.272	0.555851	7.89802	S1042	SELLECK	SUNITINIB MALEATE | SUTENT | SUNITINIB | SUNITINIB MALATE | PNU-290940AD | SU-010398 | SU-011248 | SU-11248 |
5.21285	1.18384	4.43559	0.817517	7.77994	0.459075	-5.48352	1.14722	14.7804	5.40603	4.34613	0.0638477	27.946	1.80891	9.32998	2.36103	41.2991	7.24176	18.2902	0.8117	7.77994	S2116	SELLECK	CONIVAPTAN HYDROCHLORIDE | CI-1025 | YM-087 | | CONIVAPTAN HCL
4.74075	0.856865	7.60411	0.098495	7.76224	1.08413	3.93931	0.492079	35.0019	0.500496	5.62008	0.755527	19.9655	0.937377	5.24336	0.667448	16.2744	0.791085	15.0969	0.126885	7.60411	S2583	SELLECK	THIAMPHENICOL
10.393	0.420213	7.92481	0.604587	7.46286	0.310181	1.63456	3.25171	6.85166	0.544034	5.79971	0.0558986	1.3346	1.72428	11.0989	0.993394	10.2097	0.649748	9.11153	0.811081	7.46286	S1035	SELLECK	786034 | GSK-786034 | GW-786034 | GW-786034B | PAZOPANIB | PAZOPANIB HCL (GW786034 HCL)
12.0958	0.287679	3.63413	1.47815	7.72092	0.139924	1.27662	0.630423	7.37557	0.149487	5.55951	0.341355	2.9912	0.560824	10.5212	1.01199	11.0686	0.748687	21.0418	7.22077	7.37557	S1972	SELLECK	TAMOXIFEN CITRATE | TAMOXIFEN | TAMOXIFEN CITRATE | ICI-46474 | | TAMOXIFEN | ICI-46474 |
5.69646	0.583796	4.42888	0.308875	8.42102	0.439917	0.0611539	0.325313	13.5342	0.515738	5.2087	0.458384	10.0632	1.63105	7.33394	0.0144381	12.4594	0.619061	8.94788	0.215035	7.33394	S1189	SELLECK	APREPITANT | MK-0869 | EMEND | L-754030 | APREPITANT
6.9358	0.133697	11.9296	0.176738	7.72442	0.416558	7.09719	0.542554	18.9682	0.300691	-3.31714	1.41786	4.8685	0.110948	7.25352	0.431675	15.4533	0.0316348	61.3252	0.490173	7.25352	S1640	SELLECK	ALBENDAZOLE | ALBENDAZOLE| ALBENZA | ALBENDAZOLE | SK_F-62979 |
16.2799	1.35415	3.80258	0.0979205	11.4917	0.327848	3.86763	1.16645	6.94137	0.365144	3.07338	1.93696	7.05116	0.531365	12.3756	0.51439	8.91583	0.667277	34.8588	1.19713	7.05116	S1979	SELLECK	AMIODARONE HYDROCHLORIDE | AMIODARONE | AMIODARONE HCL
4.98189	0.195088	6.91733	0.427135	8.64245	0.784613	2.04701	0.7721	-1.38545	0.492784	8.39872	0.875532	1.71485	0.973203	10.9456	0.106533	9.46847	0.401029	41.9464	6.12376	6.91733	S1014	SELLECK	BOSUTINIB | BOSUTINIB (SKI-606) | PF-5208763 | SKI-606
9.4817	0.274412	1.39983	0.222254	6.90898	0.212531	-7.26454	0.55951	19.0228	0.726569	-11.3978	0.0657949	3.91494	0.20887	11.3211	0.174616	15.7189	0.937786	60.387	6.01377	6.90898	S1792	SELLECK	MK-733 | SYNVINOLIN | SIMVASTATIN
4.75605	0.145191	9.41273	0.024599	7.46347	0.421843	3.32694	0.480214	21.5031	0.700433	1.87454	1.69699	3.00916	0.314061	6.80128	0.85289	14.6932	1.76614	11.921	0.0601377	6.80128	S2409	SELLECK	10-DEACETYLBACCATIN-III
16.6394	1.06693	6.77485	0.0854368	13.6933	0.13105	6.66754	0.605398	-0.237691	0.16248	3.84033	0.71477	1.79447	0.0626884	14.5407	0.463068	12.7273	0.139784	42.6238	2.3321	6.77485	S2111	SELLECK	LAPATINIB DITOSYLATE | LAPATINIB DITOSYLATE | GW-572016F | 016 | 572016 | GW-2016 | GW-572016 | | LAPATINIB | GSK 572016 | GW-572016 | | LAPATINIB | LAPATINIB (GW-572016) DITOSYLATE
6.24685	0.437562	4.3204	0.104461	13.2817	0.555901	6.79644	1.91483	3.53523	0.441803	6.71728	3.36574	1.68178	1.13107	7.73253	1.21687	7.49826	0.992393	54.9506	3.48334	6.71728	S4053	SELLECK	SERTRALINE | SERTRALINE HYDROCHLORIDE | ZOLOFT | SERTRALINE HCL
8.57882	0.0233328	5.72374	0.718734	6.68299	0.0293126	-1.92921	0.0855048	18.0666	0.814216	-6.1049	0.655759	-0.657308	2.4333	10.8069	0.341038	16.1933	0.396908	51.5121	2.47615	6.68299	S2061	SELLECK	L-154803 | MK-803 | MEVINOLIN | MONAKOLIN K | MEVACOR | LOVASTATIN
12.5843	0.308871	28.461	0.217347	21.0345	0.397211	5.3495	0.0939657	6.59785	0.842839	3.01584	0.136073	0.655281	1.87246	4.60775	0.125802	7.30063	0.351482	69.4872	1.6945	6.59785	S1491	SELLECK	FLUDARABINE PHOSPHATE | FLUDARA | 2-F-ARA-AMP | 2-FLUORO-ARA-AMP | NSC-312887 | SHT-586 |
6.14637	2.41346	16.3949	0.116368	6.50481	0.0318674	0.954567	2.09348	4.49969	0.0940598	6.52596	0.411396	0.791849	0.502485	10.2875	0.523082	10.4599	1.09884	10.372	0.526877	6.50481	S1039	SELLECK	SIROLIMUS | RAPAMYCIN | RAPAMYCIN (SIROLIMUS) | RAPAMYCIN | AY-22989 | DE-109 | LCP-SIRO | MS-R001 | WY-090217
7.92647	0.122173	8.12156	0.110412	6.10348	0.786533	6.46209	0.13861	25.3514	1.04511	4.8995	0.627941	4.6683	0.659589	7.41409	0.362115	6.50359	0.0685751	3.83603	1.01121	6.50359	S1986	SELLECK	MECLIZINE HYDROCHLORIDE | MECLOZINE DIHYDROCHLORIDE | MECLIZINE HYDROCHLORIDE| ANTIVERT | MECLIZINE 2HCL | MECLIZINE DIHYDROCHLORIDE
6.31482	0.301719	9.95148	0.656191	6.12061	0.0182251	5.81756	0.291238	11.3707	0.00636993	-1.89622	1.11668	3.22646	0.374932	9.95903	0.721291	7.3338	0.109398	66.5614	0.660672	6.31482	S1851	SELLECK	OXIBENDAZOLE
6.29374	0.740175	6.39166	0.316283	4.64401	0.483404	0.671335	0.000888629	26.2292	0.900649	0.02299	0.847566	3.96105	0.389012	10.1667	0.0560287	18.6571	0.218079	26.8748	2.46604	6.29374	S1909	SELLECK	SRI-62320 | XU-62-320 | XU-620 | FLUINDOSTATIN SODIUM | FLUVASTATIN SODIUM SALT | FLUVASTATIN SODIUM
6.1411	0.107378	8.32962	0.189724	5.19669	0.219342	-2.81395	0.849585	6.68269	0.199537	4.92624	0.622675	1.60327	0.252096	6.27586	0.13463	7.32715	0.675568	7.88744	0.875339	6.1411	S1368	SELLECK	ACITRETIN | ACITRETIN | (2E,4E,6E,8E)-9-(4-METHOXY-2,3,6-TRIMETHYLPHENYL)-3,7-DIMETHYLNONA-2,4,6,8-TETRAENOIC ACID
29.0062	1.70294	4.4704	0.0695878	11.2781	0.59587	3.37389	0.227012	3.05448	1.66784	6.11876	2.2557	10.3772	0.781002	2.5577	0.446041	9.7384	0.12526	53.1138	0.0664108	6.11876	S4343	SELLECK	OXETHAZAINE
6.10091	0.136278	9.38378	0.982099	3.82789	0.351578	-0.284524	2.09201	8.5267	1.00962	4.10177	0.551115	1.82289	0.676974	6.49889	0.739931	8.5443	0.195116	6.58901	0.819069	6.10091	S1569	SELLECK	TAZAROTENE | TAZAROTENE | AGN-190168 | CD-5789 | | TAZAROTENE | AGN 190168 | | TAZAROTENE | AGN-190168 |
3.85264	0.101942	6.07129	0.333653	3.30569	0.159271	0.662466	0.36468	26.8632	2.01409	2.54848	0.624071	42.0777	1.57741	14.279	0.0683485	16.9236	0.46935	31.3237	3.15478	6.07129	S1606	SELLECK	CLOTRIMAZOLE | CLOTRIMAZOLE | AES-210 | BAY-5097 | EVP-3546 | EVPK-0003546 |
9.92565	0.129194	-0.624528	0.570224	3.5541	0.453861	-3.38201	0.208985	1.55467	0.312863	15.529	3.24904	27.5754	1.49638	6.05103	0.0393536	6.72108	0.810228	35.3147	1.56904	6.05103	S3080	SELLECK	ETRAVIRINE | R-165335 | TMC-125 | | ETRAVIRINE | R 165335 | TMC 125 | | ETRAVIRINE (TMC125)
5.00144	0.270947	7.83206	0.24102	6.03744	0.933451	2.86708	0.0332201	49.2869	0.271445	1.03557	0.273334	-12.0471	0.0951003	7.49278	0.208298	13.6666	0.31331	55.2929	0.84378	6.03744	S2217	SELLECK	IRINOTECAN | CPT-11 | DQ-2805 | NSC-616348 | IRINOTECAN HYDROCHLORIDE TRIHYDRATE | CAMPTOSAR | IRINOTECAN HYDROCHLORIDE | IRINOTECAN HCL TRIHYDRATE
9.24368	0.463782	6.67162	0.117221	2.35973	0.160171	6.14093	0.78911	0.287868	0.12837	5.98409	0.677952	1.99512	0.841769	17.6948	0.392366	4.78489	0.972358	41.9972	3.55054	5.98409	S1119	SELLECK	XL184 | BMS-907351 | CABOZANTINIB | CABOZANTINIB (XL184, BMS-907351)
7.49414	0.241842	4.67613	0.934104	5.89765	1.38951	-3.38525	0.0186666	12.7281	2.31125	1.90651	1.12816	7.3396	0.206003	2.23932	1.76162	24.0613	1.74631	46.6409	0.00195966	5.89765	S1994	SELLECK	LACIDIPINE
4.79378	0.967461	5.76457	0.161094	6.09658	0.0158192	2.69044	0.594863	18.5228	1.49551	13.9451	1.32127	2.97733	0.0280034	4.5806	0.810854	10.9691	0.548696	17.4326	3.68071	5.76457	S4182	SELLECK	NIFUROXAZIDE
6.41032	2.86935	23.428	10.9118	4.78923	0.129961	5.76217	1.92459	9.21357	8.54529	1.14588	0.233304	0.619453	1.86615	1.58759	0.250182	7.52749	0.668042	58.8111	2.1982	5.76217	S1898	SELLECK	3-TROPANYL-INDOLE-3-CARBOXYLATE HYDROCHLORIDE | TROPISETRON HCL | TROPISETRON
3.45983	0.225461	4.00644	0.348914	6.53276	0.256869	2.66858	0.778251	16.2417	0.828357	3.60605	0.0745204	11.3917	0.356716	5.75304	0.182694	11.5929	0.346205	4.20163	0.0258617	5.75304	S3038	SELLECK	FOSAPREPITANT DIMEGLUMINE SALT
4.72065	0.542447	4.02549	1.70813	5.69465	2.02483	6.9866	2.22732	3.74531	0.700423	6.07221	0.382357	21.9538	4.95806	5.46344	0.473596	8.1232	0.0547495	73.0254	2.3922	5.69465	S2481	SELLECK	MANIDIPINE | MANIDIPINE | FRANIDIPINE | | MANIDIPINE 2HCL
4.27356	0.931802	14.0232	0.688729	5.50919	0.207016	0.969973	0.236719	11.2309	0.1503	3.5693	0.0251726	2.42565	1.23274	9.37686	0.668946	6.44436	1.70151	24.5655	1.9472	5.50919	S1289	SELLECK	CARMOFUR | CARMOFUR | HCFU | | CARMOFUR
6.23849	1.23137	5.87491	0.227003	8.60893	0.177395	3.25937	1.25748	4.22654	0.877851	-0.119362	0.894831	0.329537	0.699184	18.8552	0.0920083	5.43028	0.110547	49.7474	2.09555	5.43028	S1260	SELLECK	CINACALCET HYDROCHLORIDE | SENSIPAR | AMG-073 | KRN-1493 | NPS-1493 | | CINACALCET HCL
2.93009	0.537445	10.4558	0.533433	5.87597	0.529444	-2.07261	1.03184	14.4153	1.36446	4.49763	0.963358	2.6765	0.55581	7.92806	0.432319	5.40151	0.553206	25.2913	0.0242511	5.40151	S1209	SELLECK	5-FLUOROURACIL | FLUOROURACIL | 5-FU | NSC-19893 | RO-29757 | FLUOROURACIL (5-FLUORACIL, 5-FU) | SJ000822492
5.32945	0.267061	8.29307	0.067504	2.78462	0.572057	3.71046	1.9732	18.6518	0.610421	3.7962	0.89578	5.98232	0.225457	3.52428	0.288194	20.8131	0.15041	4.99034	0.827919	5.32945	S4047	SELLECK	BISACODYL
26.8518	0.425116	2.79523	0.250403	7.03986	0.302878	-5.85088	0.606895	23.1839	0.483283	-0.408545	4.71947	-13.5712	0.556162	5.32172	0.0935318	7.47619	0.427481	52.1386	1.93915	5.32172	S2085	SELLECK	TRIMEBUTINE
3.82767	1.36068	5.35511	0.530064	1.37487	0.747473	4.05139	0.747346	5.68564	0.45594	5.28398	1.09666	5.18781	0.20922	2.73376	0.479399	7.81371	0.55575	8.07329	0.306476	5.18781	S5004	SELLECK	PIMECROLIMUS | ELIDEL | SDZ-ASM-981 | PIMECROLIMUS | ASM-981 | ASM-998 | SDZ-ASM-981 |
6.21871	0.565947	3.94816	0.292359	4.97096	0.0944749	2.41928	0.387075	15.7656	0.61484	5.17616	0.586339	8.7988	2.53831	2.43573	0.199369	9.77106	0.26292	14.3838	3.60317	5.17616	S2030	SELLECK	FLUNARIZINE DIHYDROCHLORIDE | FLUNARIZINE HYDROCHLORIDE | FLUNARIZINE 2HCL | FLUNARIZINE HCL
3.57489	0.214057	4.57408	0.0883142	5.06377	0.635377	1.97154	0.47142	13.4632	0.87405	4.82767	0.270097	11.4428	0.493404	10.2238	0.389436	13.2004	0.341537	10.2423	0.277386	5.06377	S1833	SELLECK	BUTOCONAZOLE NITRATE | BUTOCONAZOLE NITRATE | FEMSTAT
3.2488	0.587209	5.82813	0.0688705	3.55717	0.511798	5.03639	1.2115	9.89026	0.328658	4.21213	2.05968	-15.2611	0.826547	5.20579	0.400251	5.87297	0.328968	2.84608	0.486814	5.03639	S4169	SELLECK	TERIFLUNOMIDE
24.0729	11.6821	2.53075	0.6403	43.9106	4.45924	-2.56724	0.363109	16.6079	2.86409	3.1255	0.752699	61.2524	0.3686	5.01935	0.0996094	4.00524	1.0792	7.85146	1.65655	5.01935	S3030	SELLECK	NICLOSAMIDE | NICOLSAMIDE | NICLOSAMIDE | BAY-2353 |
5.01879	0.601037	5.27149	0.00213181	3.65306	0.445013	2.9039	0.268359	13.718	0.367571	2.62691	0.932866	-0.141221	0.695397	5.18903	0.641205	9.62627	0.878793	11.5434	1.18844	5.01879	S1854	SELLECK	BIFONAZOLE | BIFONAZOLE | BAY-H-4502 |
1.88522	0.762443	6.29218	0.163638	6.46728	0.0966448	3.66612	0.0585062	5.88339	1.04805	3.93967	0.922429	1.28362	0.0849971	5.0147	1.06155	6.91105	0.168298	2.33872	1.01888	5.0147	S3124	SELLECK	DEXAMETHASONE ACETATE
3.2544	0.0747562	4.84228	0.0181102	4.15113	0.276863	2.93994	1.12707	11.9976	0.574094	5.01454	0.323765	5.36924	0.0386673	5.90056	0.294241	11.8786	0.464863	7.77755	0.701188	5.01454	S4056	SELLECK	ALTABAX | RETAPAMULIN | SB-275833 | | RETAPAMULIN
4.99804	0.360006	3.67205	0.0655552	3.73506	0.0283627	4.9877	0.414554	4.43639	0.517499	5.07916	0.120339	3.27357	0.139464	5.31123	0.274706	6.64949	0.49967	4.17585	0.315026	4.9877	S3012	SELLECK	786034 | GSK-786034 | GW-786034 | GW-786034B | PAZOPANIB | PAZOPANIB HCL (GW786034 HCL)
4.77384	0.744665	5.87256	0.943893	4.96278	0.0817145	6.44742	0.366147	6.66749	0.0461316	5.45894	1.00991	0.605006	0.546197	4.72195	0.0762926	4.89126	0.611836	19.1755	0.0811907	4.96278	S1830	SELLECK	OXFENDAZOLE
4.88802	0.0926269	4.83556	0.948676	6.22162	0.17492	3.86719	0.41026	-3.73686	0.326203	2.81476	0.19365	0.548708	0.84888	9.46424	0.681834	9.76963	0.226687	31.7786	4.03175	4.83556	S2205	SELLECK	OSI-420
6.27254	0.741536	3.09305	0.700687	5.33203	0.839417	4.81468	2.0703	4.4976	0.00594426	5.10402	0.125115	2.66514	0.091363	0.62426	0.0116089	8.97297	0.48053	26.7216	0.665955	4.81468	S2091	SELLECK	BETAXOLOL HYDROCHLORIDE | BETAXOLOL | LEVOBETAXOLOL HCL | LEVOBETAXOLOL HYDROCHLORIDE | AL-1577A | | BETAXOLOL HCL
9.68994	0.92159	3.98968	0.156657	8.76774	0.656923	4.80869	0.776742	2.90887	0.217454	3.1588	0.382176	1.33	0.214314	5.05713	0.267179	6.11282	0.271975	13.0859	0.605661	4.80869	S4038	SELLECK	DIBUCAINE HYDROCHLORIDE | DIBUCAINE | CINCHOCAINE HYDROCHLORIDE | DIBUCAINE HCL
14.2646	0.630413	2.65432	0.975256	7.7812	0.259869	4.64114	0.395077	2.41438	0.682904	4.79663	0.13388	-0.073374	1.4799	10.7379	0.0229828	9.21993	1.65635	6.606	1.33046	4.79663	S4402	SELLECK	OXELADIN CITRATE
2.49827	0.143721	4.70367	0.123268	2.75987	0.842995	0.833234	0.963334	11.4198	0.125865	2.82013	1.05649	5.10492	1.289	8.31886	0.600704	11.8441	0.313369	14.0208	0.667466	4.70367	S2031	SELLECK	FENTICONAZOLE NITRATE
3.73514	0.376059	5.53761	0.198294	4.69915	0.425334	5.0376	0.109546	-0.727356	0.55812	5.0866	1.10394	1.16034	0.552044	4.04491	0.357819	6.62411	0.00662502	6.99067	0.214216	4.69915	S2602	SELLECK	ACEMETACIN
3.98607	0.462184	8.04233	0.0433138	8.88079	0.257149	2.77683	0.169138	5.38648	0.721982	5.63574	0.462754	3.88931	0.0984517	3.09316	0.633041	4.6795	1.72719	46.0454	2.39646	4.6795	S4192	SELLECK	CHLORQUINALDOL
0.954322	0.155567	4.00231	0.0785846	1.53067	0.310617	4.62141	0.0785023	11.7429	0.010817	1.20988	0.955443	7.65931	0.0948017	8.24602	0.512875	9.31169	0.981249	7.52877	0.624633	4.62141	S2535	SELLECK	ECONAZOLE NITRATE | ECONAZOLE NITRATE | R-14827 | SQ-13050 |
2.82093	0.0460098	4.517	0.325017	4.62092	0.615739	-2.59497	0.123726	13.701	0.0161176	2.98132	0.0136304	5.64517	0.319991	7.53408	0.265311	8.1545	1.45033	4.99218	1.80574	4.62092	S1910	SELLECK	TIOCONAZOLE
5.44276	0.288658	5.33513	1.95621	2.85223	1.2417	2.42424	0.784957	6.23934	0.102461	3.02987	0.666501	0.864433	0.295325	4.614	2.43745	5.90771	0.658653	5.16737	0.26589	4.614	S1293	SELLECK	CILNIDIPINE | CLINIDIPINE | FRC-8653 | ATELEC | CINALONG | SISCARD | | CILNIDIPINE | CINALDIPINE | FRC-8653 | ATELEC | CINALONG | SISCARD |
5.13153	0.22004	4.27465	0.263186	15.0387	0.165192	4.59794	0.0816765	1.10755	0.658407	3.83445	0.893734	0.181277	1.80306	6.21559	0.392764	6.06715	0.794475	62.3097	3.29543	4.59794	S1813	SELLECK	AMLODIPINE BESYLATE | AMLODIPINE | AMLODIPINE MALEATE | AMVAZ | AMLODIPINE MALEATE | UK-4834011 | | AMLODIPINE | UK-48340 | | AMLODIPINE | UK-4834011 |
5.27975	0.15259	2.43481	0.352984	4.56279	0.448025	3.89445	1.2331	4.41911	0.718245	4.93425	0.354703	-15.8191	0.10614	5.51579	0.69828	8.40984	0.149613	3.24975	0.381512	4.56279	S2475	SELLECK	IMATINIB MESYLATE| GLEEVEC | IMATINIB | CGP-57148B | STI-571 | QTI-571 | NSC-716051 | GGP-57148B | | IMATINIB MESYLATE (STI571) | IMATINIB MESYLATE | IMATINIB (STI571)
4.15893	0.780383	4.54943	0.385813	4.5658	0.0797227	3.85838	0.35156	4.8029	1.26456	4.51134	0.997458	14.8374	0.928106	3.12627	1.57461	5.68766	0.287645	22.0206	2.28432	4.54943	S1975	SELLECK	ARIPIPRAZOLE | ARIPIPRAZOLE| ABILIFY | ARIPIPRAZOLE | 7-(4-(4-(2,3-DICHLOROPHENYL)PIPERAZIN-1-YL)BUTOXY)-3,4-DIHYDROQUINOLIN-2(1H)-ONE | ARIPIPRAZOLE| ABILIFY
12.3057	1.73424	0.939533	0.516653	14.8846	1.37251	0.958069	0.76721	4.5286	1.24746	-3.524	1.27807	0.945827	0.531163	8.55071	0.0272928	7.38977	0.922003	9.66693	0.2544	4.5286	S3201	SELLECK	TRIFLUOPERAZINE DIHYDROCHLORIDE | TRIFLUOPERAZINE HYDROCHLORIDE | STELAZINE | TRIFLUOPERAZINE DIHYDROCHLORIDE | SKF-5019 | TRIFLUOROPERAZINE HYDROCHLORIDE | | TRIFLUOPERAZINE 2HCL | TRIFLUOPERAZINE HCL
6.36158	0.5348	1.21509	0.444488	2.73458	0.14095	4.48981	0.784805	9.50932	0.491394	2.83096	0.109327	-1.1533	0.297515	4.52092	0.512631	5.1403	0.331515	2.63578	1.90545	4.48981	S1466	SELLECK	CALCITRIOL | 1A,25-DIHYDROXYVITAMIN D3 | 1,25-DIHYDROXYVITAMIN D3
21.9066	0.462474	4.46821	0.253305	9.89041	6.32031	1.20198	1.4689	4.8249	3.71532	4.25433	1.10056	2.42236	2.22996	0.893898	0.158111	10.0778	6.41553	5.00291	0.507892	4.46821	S2112	SELLECK	BLONANSERIN (LONASEN)
1.94036	0.570381	4.41639	0.0567783	16.1392	0.584944	2.67095	0.880353	12.6293	0.228474	7.21825	1.33781	4.01089	0.123024	2.77545	1.01027	7.41969	0.178238	6.90412	0.938749	4.41639	S2006	SELLECK	PYRIMETHAMINE | PYRIMETHAMINE| DARAPRIM | PYRIMETHAMINE | EXR-101 | | PYRIMETHAMINE | EXR-101 | DARAPRIM |
4.12185	0.983405	4.80717	0.433619	3.46587	0.638339	-0.961633	0.349253	12.8221	0.669419	-4.43742	2.73502	20.5456	1.6562	4.3908	0.292555	4.97715	0.412112	14.4854	0.322164	4.3908	S1282	SELLECK	ARTEMISININ | ARTEMISININ| ARTEANNUIN | ARTEMISININ | ARTEANNUIN | ARTEMISINE | QINGHAOSU |
4.74197	0.589651	1.79675	0.103743	2.78743	0.861124	0.212944	0.318729	29.8541	1.75021	1.61216	0.183801	46.4265	10.1082	4.35599	0.0427651	20.8815	0.419089	15.7269	0.145867	4.35599	S4216	SELLECK	VALNEMULIN HCL
5.34232	0.0126178	3.64726	0.238001	3.20768	0.288614	5.03851	0.0812389	3.53243	0.318379	4.48618	0.45598	0.865926	0.704309	4.35269	0.552582	7.45803	0.532448	9.21722	0.960317	4.35269	S4035	SELLECK	ERGOCALCIFEROL | CALCIFEROL | ERGOCALCIFEROL| DELTALIN | VITAMIN D2
4.33844	1.04121	7.45113	0.198188	11.4701	0.621676	2.66825	0.573912	-1.09309	1.10526	-4.90972	0.0358976	0.390359	0.106135	10.684	0.983883	11.0595	2.24288	9.55445	0.911656	4.33844	S1046	SELLECK	VANDETANIB | ZACTIMA | AZD-6474 | CH-331 | VANDETANIB (ZD6474)
3.65806	0.358898	2.55868	0.331731	4.67211	0.232759	2.29326	0.609683	1.18726	0.710415	4.32016	0.016448	59.2803	1.02175	5.99021	0.421573	5.14904	0.506134	39.128	5.94131	4.32016	S1178	SELLECK	BAY 73-4506 | DAST | REGORAFENIB | REGORAFENIB | BAY 73-4506 | REGORAFENIB (BAY 73-4506)
3.53446	0.0840993	13.9838	0.226291	4.25859	0.191394	2.4658	0.0729195	1.1633	0.228302	10.4941	4.61945	1.35855	0.938392	7.44694	0.844964	8.90369	0.119147	7.70849	0.394926	4.25859	S1120	SELLECK	NVP-RAD-001 | RAD-001 | RAD-001C | SDZ-RAD | CERTICAN | EVEROLIMUS | EVEROLIMUS (RAD001)
2.10525	0.0737353	4.24356	0.0675737	3.52267	0.27065	2.38622	0.207321	11.2478	0.000808413	2.08106	1.65215	8.90085	1.32944	8.83995	0.748481	8.09079	0.0781249	8.11585	1.45134	4.24356	S2536	SELLECK	MICONAZOLE NITRATE | MICONAZOLE
1.62514	0.195461	17.8112	0.382876	3.71042	0.933939	5.41693	0.230422	32.5239	0.781791	1.68325	1.14069	4.13637	0.276103	4.24012	0.338073	8.29062	0.404321	56.4797	1.07469	4.24012	S1214	SELLECK	BLEOMYCIN SULFATE | BLENOXANE | BLEXANE | | BLEOMYCIN SULFATE
4.55275	0.4702	5.64456	0.537367	4.66753	0.400426	3.07985	2.56241	3.67379	0.119185	4.23348	0.50785	2.604	0.223342	-1.2531	1.31246	6.44227	0.267983	44.2824	5.30824	4.23348	S1839	SELLECK	CHLOROXINE
5.27532	2.34157	-1.10672	0.943814	22.469	1.85852	-5.49074	2.57509	4.3577	0.469595	-7.4807	0.278266	51.6657	21.4406	4.08149	0.677408	4.10067	0.551993	71.5523	1.34846	4.10067	S4151	SELLECK	PENFLURIDOL
4.07407	0.681368	2.4178	0.477909	3.49835	0.292276	4.34625	1.08287	2.41732	0.0951473	4.4359	0.218198	-1.12332	0.0760159	4.80432	0.169453	5.91637	0.411553	16.9081	6.01511	4.07407	S2084	SELLECK	DULOXETINE HYDROCHLORIDE| CYMBALTA | DULOXETINE HYDROCHLORIDE| LY-264453 | LY-248686 | | DULOXETINE HCL
2.96134	0.722222	7.24453	0.535218	5.8983	0.0813413	6.05266	0.08334	1.18489	0.0560234	3.97339	1.32184	-0.393331	1.21371	3.53158	1.10485	5.97255	0.467152	1.69149	0.746377	3.97339	S2470	SELLECK	FLUOCINOLONE ACETONIDE
3.97075	0.0745675	3.75839	0.36335	2.72336	0.430937	3.02624	0.397992	11.2338	0.0119593	2.54898	0.460966	10.4817	0.586512	5.86714	0.123249	8.32645	0.112525	4.09014	0.576761	3.97075	S2534	SELLECK	ISOCONAZOLE | ISOCONAZOLE NITRATE
3.53744	0.244831	6.47647	0.425496	5.16568	0.558983	7.48025	0.125569	-1.42003	0.402421	0.822034	0.129231	5.19021	0.543185	3.9373	0.757099	-0.271347	2.03038	63.573	1.14937	3.9373	S1837	SELLECK	FLUBENDAZOLE
3.92956	0.0699883	1.24615	0.349052	0.826128	0.147005	1.55653	2.30947	7.06033	0.100849	2.60308	0.781144	74.2436	2.08624	4.74111	1.21745	5.89597	0.349324	5.37248	0.128736	3.92956	S4178	SELLECK	CLIMBAZOLE
4.17212	1.02986	3.18329	0.0725476	1.63162	0.107246	3.84039	1.22885	6.05284	0.0189812	6.15089	0.688347	0.330052	1.17658	2.58868	0.98207	5.48003	0.743407	4.93439	0.812428	3.84039	S2092	SELLECK	DETOMIDINE HCL
1.63459	0.127945	2.53089	0.351494	3.83114	0.0467569	-0.106143	0.48419	24.5819	0.390505	2.59386	0.0422045	37.9532	2.20129	5.33238	0.823751	12.949	0.798828	15.8912	0.392357	3.83114	S4201	SELLECK	FLORFENICOL
3.81936	1.2357	4.63218	1.0891	1.18728	0.775769	-1.5199	0.877026	4.71919	0.35464	5.57924	0.893888	2.58794	0.290914	3.0252	0.843401	9.14163	0.920681	6.4284	0.0799298	3.81936	S5003	SELLECK	TACROLIMUS| PROGRAF | TACROLIMUS | FUJIMYCIN | FK-506 | FR-900506 | L-679934 | LCP-TACRO | | FK-506 | TACROLIMUS | FUJIMYCIN | FR-900506 | L-679934 | LCP-TACRO | | TACROLIMUS (FK506)
8.64005	0.674129	4.74416	0.318725	6.2252	0.144992	3.79424	0.903852	3.14452	1.19448	-6.01155	1.17784	0.447636	0.127841	3.29373	0.882321	7.07664	0.84432	4.39639	1.34566	3.79424	S1028	SELLECK	LAPATINIB DITOSYLATE | LAPATINIB DITOSYLATE | GW-572016F | 016 | 572016 | GW-2016 | GW-572016 | | LAPATINIB | GSK 572016 | GW-572016 | | LAPATINIB | LAPATINIB (GW-572016) DITOSYLATE
6.79237	0.0253778	1.72716	1.5544	1.13618	0.0104896	3.19142	1.63938	1.10863	1.16149	5.41598	0.790647	28.9393	0.838194	3.74946	0.016663	8.03886	0.27596	2.14745	1.10977	3.74946	S2603	SELLECK	THIOXOLONE | TIOXOLONE
1.80328	0.263983	1.7505	0.374087	3.72767	0.316964	1.01591	1.01757	18.4617	0.0181311	0.275596	0.724212	4.15458	0.650008	5.53952	0.513565	4.50041	0.457829	18.4217	1.26673	3.72767	S1956	SELLECK	MICONAZOLE NITRATE | MICONAZOLE
3.39615	0.717907	3.72517	1.07258	6.61041	0.184033	2.55152	0.492423	1.89906	0.43446	5.96005	0.547513	2.0505	0.50295	4.10569	0.00191203	5.74221	0.187517	7.56906	0.0340507	3.72517	S1831	SELLECK	CARVEDILOL | CARVEDILOL | BM-14190 | DQ-2466 | EG-P042 | SKF-105517 |
1.18078	0.494683	4.83499	0.263367	3.64719	0.613523	5.28656	1.47644	1.52206	1.00971	3.89832	1.1624	1.38288	0.962118	1.81545	0.129167	7.98283	0.0304115	-1.0672	0.631395	3.64719	S4089	SELLECK	HALOBETASOL PROPIONATE
4.25963	0.522716	3.67495	0.195337	3.6384	0.329701	2.00723	0.840461	2.09314	0.142871	4.35757	0.126349	0.00305753	0.138519	3.56762	0.387384	4.78484	0.804938	6.61989	1.78191	3.6384	S2582	SELLECK	TRAZODONE HYDROCHLORIDE | TRAZODONE | DESYREL | TRAZODONE HCL
12.9514	1.42657	3.60152	0.448399	3.95093	0.233142	1.81091	0.424133	0.947329	1.01758	1.60342	0.858577	1.43832	1.37829	7.9383	0.345474	8.08964	0.453219	6.8796	2.05768	3.60152	S2041	SELLECK	DYCLONINE HYDROCHLORIDE | DICLONINE HYDROCHLORIDE | DYCLONE | DYCLONINE HCL
3.58846	0.243323	1.98799	0.395021	3.25622	0.746904	-0.102022	1.05723	16.1276	0.35613	3.55264	1.03844	10.7763	1.44524	8.30581	0.399784	11.0501	0.125694	9.42076	1.34744	3.58846	S4120	SELLECK	SULCONAZOLE NITRATE | SULCONAZOLE NITRATE | RS-44872 | | SALCONAZOLE NITRATE
6.35254	0.480634	2.77118	0.260856	4.23687	0.0877821	-1.02716	0.690381	2.10158	0.763632	3.58264	0.607521	0.605502	0.0301324	5.00269	0.393895	6.58332	2.36119	9.96766	1.06238	3.58264	S3163	SELLECK	BENZTROPINE | BENZTROPINE MESYLATE | BENZTROPINE MESYLATE| COGENTIN
2.19925	0.349981	3.08259	0.588906	5.706	0.325234	3.55338	0.94614	12.7763	0.107782	2.55206	0.217985	0.947425	0.0147781	7.40195	0.139794	9.03329	0.0613068	4.40873	0.635275	3.55338	S1221	SELLECK	DACARBAZINE
1.45495	1.10558	1.98884	0.224114	2.0603	0.030395	3.55057	0.648394	13.7741	0.91849	1.94045	0.258364	5.27155	2.26335	6.02038	1.24631	8.80106	1.0682	10.6546	0.457251	3.55057	S3161	SELLECK	SERTACONAZOLE NITRATE | NITRATE SERTACONAZOLE | FI-7045 |
3.54924	0.147609	2.64408	0.0166831	4.7491	0.441699	0.210862	0.73665	-5.33155	0.687635	3.91192	0.218979	1.17149	0.74074	6.15146	0.41986	5.69296	0.0983795	20.9448	0.155772	3.54924	S1023	SELLECK	ERLOTINIB HYDROCHLORIDE | TARCEVA | CP-358774 | NSC-718781 | OSI-774 | R-1415 | RG-1415 | RO-50-8231 | | ERLOTINIB | ERLOTINIB HCL (OSI-744) | SJ000518937
3.51645	0.0371916	3.93321	0.688167	1.03402	0.512781	1.3953	0.0571358	9.68117	0.489178	1.61354	0.702394	5.02286	1.36264	0.032891	0.478539	4.45025	0.22761	19.8315	4.32804	3.51645	S2001	SELLECK	ELVITEGRAVIR | GS-9137 | JTK-303 | | ELVITEGRAVIR (GS-9137, JTK-303)
4.96755	1.04914	14.0463	1.52775	1.35666	0.575403	0.103499	0.0268815	1.47301	0.33817	3.49207	0.502022	-0.989165	0.178045	5.24383	2.65714	6.97655	0.16734	3.51587	0.63347	3.49207	S1044	SELLECK	CCI-779 | NSC-683864 | TORISEL | TEMSIROLIMUS | TEMSIROLIMUS (CCI-779, NSC 683864)
3.47286	0.593479	3.6066	0.549257	2.46734	0.592681	2.22665	1.62797	-0.119701	0.172264	3.90352	0.349072	-0.861556	2.00681	4.1139	0.718284	4.31954	0.794224	3.70786	0.472864	3.47286	S1832	SELLECK	ATRACURIUM BESYLATE | CISATRACURIUM BESYLATE
4.01187	0.228579	3.46142	0.145147	3.15283	0.246757	3.86407	0.130378	3.31081	1.35728	3.70776	0.168525	-0.80672	0.169349	1.52736	1.45394	5.49751	0.637894	10.2621	0.870524	3.46142	S2579	SELLECK	ZIDOVUDINE | AZT | 3'-AZIDO-3'-DEOXYTHYMIDINE | 3-AZIDO-3-DEOXYTHYMIDINE | AZT | ZIDOVUDINE | NSC 602670 |
5.79653	1.83015	10.7887	2.60594	1.18667	0.283438	3.53047	1.12846	-0.505177	0.93392	1.15252	0.126807	0.0311907	1.78091	3.71885	2.47945	3.43877	2.30237	49.951	11.0624	3.43877	S1680	SELLECK	DISULFIRAM | TETRAETHYLTHIURAM DISULFIDE | DISULFIRAM | TETRAETHYLTHIURAM DISULFIDE | CPC-501 | | DISULFIRAM | CPC-501 | | ANTABUSE
3.11118	0.230758	3.63223	0.307057	2.3614	0.0365868	-3.4682	0.0601231	3.42998	0.483075	4.1475	0.0602123	-7.96605	2.43265	3.89398	0.341026	5.10677	0.404953	-0.349171	0.6589	3.42998	S1379	SELLECK	TRETINON | RETINOIC ACID | ISOTRETINOIN | ISOTRETINON | 13-CIS-RETINOIC ACID | ACCUTANE | TRETINOIN | RETINOIC ACID, ALL-TRANS | 9-CIS RETINOIC ACID | RETINOIC ACID, 9-CIS | RETINOIC ACID, ALL TRANS | 13-CIS-RETINOIC ACID | ISOTRETINOIN | | 9-CIS-RETINOIC ACID | ALITRETINOIN | | 13-CIS RETINOIC ACID
1.64965	0.729245	2.54627	0.433503	1.86017	0.376594	3.4284	0.659998	12.4789	0.521797	5.0388	0.171407	3.18461	0.129242	5.36716	0.182757	4.185	1.14548	11.7538	0.374981	3.4284	S8030	SELLECK	PLERIXAFOR HYDROCHLORIDE HYDRATE | SID-791 | JM-3100 | AMD-3100 | SDZ-SID-791 | JLK-169 | JM-2987 | | PLERIXAFOR
5.91438	0.442124	7.53974	0.456092	3.39606	0.296255	-0.710561	2.01251	16.7059	1.11039	0.0996564	1.02865	-1.89688	0.882667	1.60611	0.84362	4.31101	0.15915	55.4524	4.55978	3.39606	S1782	SELLECK	5-AZACYTIDINE | VIDAZA | 5-AZACYTIDINE | NS-17 | NSC-102816 | U-18496 | 5-AZA-CR | AZACITIDINE | AZACYTIDINE | LADAKAMYCIN | | 5-AZACYTIDINE | 5-AZA-CR | NS-17 | NSC-102816 | U-18496 | AZACITIDINE | AZACYTIDINE | LADAKAMYCIN | | NSC-102816 | AZACYTIDINE | 5-AZA-CR | NS-17 | NSC-102816 | U-18496 | 5-AZACYTIDINE | AZACITIDINE | LADAKAMYCIN | | AZACITIDINE
3.41713	0.267228	1.55579	0.859654	3.26453	0.318102	4.125	0.393226	3.4159	0.548672	2.26673	0.907017	-0.682821	0.35672	3.39215	0.723781	3.53901	0.613332	6.95974	0.0407003	3.39215	S4037	SELLECK	DOXAPRAM HYDROCHLORIDE | DOXAPRAM HCL
2.91326	0.414483	3.38772	0.311256	1.92849	0.233915	-3.69469	0.170824	7.07556	0.100039	-1.36908	1.62128	73.5836	4.12416	4.44702	0.261441	8.1671	0.30807	1.96112	0.205627	3.38772	S2221	SELLECK	APATINIB
5.70911	0.108015	2.2283	0.0530755	5.73753	1.11286	3.38606	0.0103795	0.591017	0.594972	2.51923	0.715693	1.68727	0.528138	5.31685	0.0132515	6.23678	0.104154	4.54931	0.278566	3.38606	S1847	SELLECK	CLEMASTINE FUMARATE | CLEMASTINE
2.13942	0.323768	3.15537	0.526423	3.36737	0.779444	4.28551	0.0677203	2.8486	0.191914	3.72401	0.20633	-11.1005	0.712771	4.42894	0.110223	7.88361	0.339471	7.49809	0.140323	3.36737	S4084	SELLECK	LOMERIZINE HCL
5.99648	0.525553	3.36429	0.751678	10.586	0.453004	0.860945	0.0998416	3.39567	0.150394	-2.24134	0.614109	0.414644	0.593188	0.0423613	0.128942	5.08892	0.382274	67.5058	2.36735	3.36429	S1869	SELLECK	DAPOXETINE HCL
54.5313	1.71756	3.15499	0.0174104	4.75615	0.223913	1.97115	0.545497	3.36056	0.459489	-3.29843	3.05836	-0.823548	0.914655	12.9083	1.71621	12.4738	0.553829	17.1246	8.08073	3.36056	S3023	SELLECK	BUFEXAMAC
4.29006	0.143318	2.35241	0.237689	3.35652	0.352649	2.00851	0.781072	3.37528	0.138842	3.42885	0.360981	1.12109	0.812749	2.30374	0.793085	7.0505	0.708486	4.37931	0.10914	3.35652	S1294	SELLECK	CILOSTAZOL
1.41093	0.269132	2.64448	0.0233509	3.32339	0.457091	3.94188	0.0603267	14.8537	0.723835	10.0987	0.0335436	0.728508	0.427413	-3.21443	1.50456	5.93357	0.597455	13.2372	4.51545	3.32339	S4217	SELLECK	LIOTHYRONINE | LIOTHYRONINE SODIUM | 3,3¡Ç,5-TRIIODO-L-THYRONINE SODIUM SALT, (T3) | L-3,3',5-TRIIODOTHYRONINE SODIUM SALT | LIOTHYRONINE SODIUM | TRIIODOTHYRONINE SODIUM | BCT-303 | NRP-409 | T-3 |
3.2418	1.6613	5.4133	0.0157376	1.16274	0.00732494	4.01116	1.21227	-3.21494	0.708893	2.46837	0.30775	0.0926921	1.04856	5.04617	0.868146	4.39716	0.523827	-0.779665	1.23229	3.2418	S1667	SELLECK	TRICHLORMETHIAZIDE
4.99494	0.513214	1.96635	0.339313	2.22623	1.64485	3.22794	0.555054	3.40471	0.139533	3.51797	0.716367	0.840545	0.409805	1.74024	0.0378459	5.247	0.0208819	20.6226	0.605336	3.22794	S4079	SELLECK	TICAGRELOR
2.88313	0.318438	2.28576	0.221464	3.12671	0.246783	1.57499	0.815514	7.96003	0.71801	4.88987	0.28862	3.1917	0.474438	6.26192	0.786764	8.0336	0.232219	8.17271	1.24989	3.1917	S4331	SELLECK	MECLOCYCLINE SULFOSALICYLATE | MECLOCYCLINE SULFOSALICYLATE SALT | GS-2989 | NSC-78502 | SNX-1012 |
3.51071	0.426378	4.9253	0.242174	2.34935	0.375681	0.226586	2.26521	5.46288	0.547256	2.19052	0.0111438	1.68065	0.298716	3.19006	0.417283	4.99394	0.786311	27.5642	0.663478	3.19006	S1200	SELLECK	DECITABINE | DACOGEN | 5-AZA-2-DEOXYCYTIDINE | 5-AZA-CDR | AZADC | DAC | E-7373 | NSC-127716 | DEZOCITIDINE | | 5-AZA-2-DEOXYCYTIDINE | 5-AZA-CDR | AZADC | DAC | E-7373 | NSC-127716 | DEZOCITIDINE | DECITABINE
1.75652	1.10768	4.77435	0.262827	2.93976	0.240736	3.86487	0.0726232	-0.693676	0.924256	3.18876	0.424025	2.101	0.440918	3.1875	0.658341	3.30622	0.436127	1.20335	0.842745	3.1875	S2594	SELLECK	PRAMIRACETAM
3.70708	0.0589214	3.15514	0.0130268	3.18351	0.137435	4.28657	0.357961	2.11677	0.043367	3.0967	0.188526	-1.14563	0.386703	3.49595	0.157952	4.59393	0.417841	2.91934	1.25541	3.18351	S4156	SELLECK	CHLORTETRACYCLINE HYDROCHLORIDE | CHLORTETRACYCLINE HYDROCHLORIDE | AUXEOMYCIN | BIOMYCIN HYDROCHLORIDE | AUREOMYCIN HYDROCHLORIDE | CHLORTETRACYCLINIUM CHLORIDE |
3.28142	0.481828	3.17918	0.0260732	1.41477	0.146589	1.98765	0.156796	3.98894	0.0675448	0.712303	0.550923	0.247402	0.566449	3.40118	0.401793	5.50115	0.889102	5.53771	0.421874	3.17918	S2581	SELLECK	QUINAPRIL HYDROCHLORIDE | QUINAPRIL HCL
1.81834	0.346836	2.33252	1.60786	3.12513	1.10922	0.395964	4.29359	0.216831	0.266188	3.50977	1.23617	47.609	9.01153	15.6043	11.9867	3.16855	0.127765	27.4337	0.0435187	3.12513	S1351	SELLECK	IVERMECTIN | IVERMECTIN| STROMECTOL
3.14529	0.0992132	1.52093	0.629103	0.502761	0.260759	4.14685	0.328686	3.07127	0.00154713	1.05763	1.19639	63.6143	0.421705	1.98186	0.775698	3.30993	0.20474	7.16678	0.155703	3.07127	S1627	SELLECK	NITAZOXANIDE| ALINIA | NITAZOXANIDE| ALINIA | 2-(5-NITROTHIAZOL-2-YLCARBAMOYL)PHENYL ACETATE | "NITAZOXANIDE | ALINIA" | NITAZOXANIDE | ALINIA | NITAZOXAMIDE | NITAZOXANIDE
4.27933	0.259795	3.0784	1.08517	2.47713	0.582772	1.21542	0.0323301	3.96972	0.53803	3.0276	0.50077	-1.9448	1.58945	1.80641	0.447205	5.13812	0.116355	7.22227	1.74166	3.0276	S2060	SELLECK	BROMHEXINE HYDROCHLORIDE | BROMHEXINE HCL
2.85384	0.00132133	3.99617	0.287771	4.78708	0.296939	3.00516	0.0316006	2.21466	0.529106	-0.859567	0.444932	2.61947	0.635856	6.90137	0.492992	4.23944	0.00456815	2.72049	0.295606	3.00516	S1549	SELLECK	NEBIVOLOL HYDROCHLORIDE | BYSTOLIC | NEBIVOLOL HYDROCHLORIDE | R-67555 | | NEBIVOLOL
1.36834	0.366976	5.77476	0.520837	3.09102	0.484298	2.99772	0.345888	-1.19905	0.651081	2.57273	1.07541	1.15974	0.693734	4.5609	0.452886	4.09275	0.412167	0.583738	0.207067	2.99772	S1322	SELLECK	BETAMETHASONE | DEXAMETHASONE | DEXAMETHASONE| AEROSEB-DEX | DEXAMETHASONE | IBI-10090 | ISV-305 | OTO-104 | | DEXAMETHASONE (DHAP)
2.35764	0.12986	5.30152	0.0571871	2.55087	0.400644	2.99299	0.577129	14.1725	0.0502107	2.53058	0.610484	-3.14197	6.06089	4.27846	1.16236	6.7523	0.210455	0.465585	0.277398	2.99299	S1987	SELLECK	MOMETASONE FUROATE | MOMETASONE FUROATE | ELOCON | MOMETASONE FUROATE| NASONEX
1.98872	0.617076	1.74825	0.752722	2.99634	1.01651	3.60766	0.0400973	3.1704	0.0419617	2.98588	1.13865	1.62867	0.234523	-3.56965	0.448885	5.23471	0.112122	18.2735	4.98799	2.98588	S2500	SELLECK	CBT-000000250 | PROPAFENONE HYDROCHLORIDE | (S)-(-)-PROPAFENONE HYDROCHLORIDE | PROPAFENONE HYDROCHLORIDE | RYTHMOL SR | | PROPAFENONE | PROPAFENONE HCL
2.91627	0.455147	2.71127	0.856506	2.04598	0.119326	4.41951	0.879584	7.20053	0.247428	6.56346	0.00420565	-0.978167	0.584661	2.5077	1.75751	4.08481	0.0512217	2.92108	1.25244	2.91627	S2131	SELLECK	ROFLUMILAST | BY-217 | APTA-2217 | | ROFLUMILAST
2.90128	1.30374	2.03759	0.547045	1.79658	0.456601	3.31542	0.366015	5.08008	0.571985	4.86836	0.985968	0.191754	1.08578	3.40967	0.341139	2.01542	0.6442	4.10204	0.192731	2.90128	S4410	SELLECK	TETRAETHYLENEPENTAMINE 5HCL
0.947146	0.245783	2.87989	0.10095	0.798185	0.561579	0.767712	0.88935	7.66105	0.348673	3.06705	0.0877411	3.27813	0.01283	0.657828	0.183124	7.8108	1.2444	8.46017	0.96754	2.87989	S2541	SELLECK	CLOMIPRAMINE HYDROCHLORIDE | ANAFRANIL | CLOMIPRAMINE HYDROCHLORIDE | G-34586 | VR-776 | CHLORIMIPRAMINE HYDROCHLORIDE | | CLOMIPRAMINE HCL
1.03114	1.05127	1.97125	0.0285619	2.90687	0.321482	3.09066	1.37784	1.08017	0.0471568	5.58396	0.263352	1.20811	0.19683	5.21912	0.861821	2.82451	0.128121	3.14768	0.411675	2.82451	S4330	SELLECK	ISOETHARINE MESYLATE SALT | ISOTHARINE MESYLATE | ISOETHARINE MESYLATE SALT |
0.933337	0.582657	4.00444	0.198087	2.9526	0.784659	4.70821	0.29199	0.551379	2.06916	2.8241	2.58792	2.03797	0.132719	1.26538	0.0948806	3.18915	0.756212	0.754482	0.772365	2.8241	S1690	SELLECK	BETAMETHASONE VALERATE
2.52564	0.263813	12.4145	0.243338	8.30113	0.608695	-3.59682	0.312297	-0.760285	0.0319735	2.40938	0.384866	2.79964	1.41341	10.7968	0.805664	15.559	0.751837	20.0369	3.27044	2.79964	S1021	SELLECK	DASATINIB HYDROCHLORIDE | DASATINIB HYDROCHLORIDE| SPRYCEL | BMS 354825 | BMS 35482513 | DASATINIB |NSC-732517 | | DASATINIB
3.52547	0.205889	2.15372	0.442375	1.10139	0.528984	-1.75176	0.135656	4.06952	0.1443	-1.2654	0.352323	2.78317	0.647037	10.7662	0.128505	53.6841	0.252201	1.8923	0.486821	2.78317	S3047	SELLECK	OTILONIUM BROMIDE
3.1133	0.277475	1.17546	1.08495	2.29113	0.576817	3.41166	0.583822	4.57834	1.08607	2.41829	0.610993	-0.200618	0.370883	2.77941	1.79426	5.96329	1.00064	3.53402	1.03045	2.77941	S3104	SELLECK	MOGUISTEINE
22.2711	3.30868	1.84127	0.863288	8.17843	0.300302	-0.349296	0.249298	0.509197	0.029579	-4.29947	0.226113	2.76978	0.655209	7.68956	0.927427	6.40804	0.348602	1.58932	0.779857	2.76978	S1227	SELLECK	RALOXIFENE HYDROCHLORIDE | RALOXIFENE HYDROCHLORIDE| EVISTA | RALOXIFENE HCL | RALOXIFENE HYDROCHLORIDE | KEOXIFENE HYDROCHLORIDE | LY-156758 |
2.33858	0.300792	11.1961	0.0738806	3.00697	0.0124459	2.76472	0.266951	-0.00688533	0.00925371	1.42586	0.0732372	-0.486771	0.147133	3.40165	0.444327	4.98592	0.333986	48.5923	1.19087	2.76472	S1212	SELLECK	BENDAMUSTINE | BENDAMUSTINE HCL
1.9633	0.210427	5.92217	0.198275	2.75846	0.417475	3.08607	0.00528652	6.71563	0.240616	2.14115	0.951486	2.24039	0.683231	1.58908	0.162504	8.61859	0.94125	10.1929	1.03514	2.75846	S2584	SELLECK	CLOBETASOL PROPIONATE
3.47546	0.644806	2.75071	1.09009	2.54154	0.34215	3.90882	0.210812	1.72127	0.319861	2.59518	0.668641	0.088088	0.520961	2.74147	1.08784	2.84136	0.331132	2.94718	0.557264	2.74147	S4157	SELLECK	CHLOROQUINE DIPHOSPHATE | CHLOROQUINE
2.70412	0.398962	2.74937	0.00111664	1.60894	0.185399	4.6468	0.252339	4.26941	0.128013	8.88896	2.67513	1.5626	0.0531705	-0.683554	0.745901	2.03642	0.126042	23.0799	3.54269	2.70412	S4034	SELLECK	DIPHEMANIL METHYLSULFATE
3.1543	1.38228	2.70112	0.00349236	2.05586	0.012833	3.83871	0.465468	0.442636	0.118296	4.92265	0.746462	-0.86054	1.07917	1.01233	1.65738	2.77726	0.395735	9.6303	1.06992	2.70112	S2081	SELLECK	CILAZAPRIL MONOHYDRATE
4.83882	1.88478	2.88403	0.716945	2.94976	0.347309	2.62989	1.75701	2.69588	0.230738	-0.295698	1.76429	-1.26075	2.18131	1.35906	0.774418	3.068	1.09564	14.0342	3.90802	2.69588	S1799	SELLECK	RANOLAZINE DIHYDROCHLORIDE | RANOLAZINE | CVT-303 | RS-43285 | KEG-1295 | | RANOLAZINE 2HCL | RANOLAZINE
3.63542	1.04754	2.67562	0.510409	2.67295	0.238608	3.66098	1.32891	2.00951	0.689738	3.46124	1.15398	-2.33935	1.69651	-2.02499	0.189147	1.89379	0.110584	10.8446	0.552712	2.67295	S2130	SELLECK	ATROPINE | (L)-HYOSCYAMINE | ATROPINE SULFATE MONOHYDRATE | ATROPINE SULFATE
2.59321	0.193826	1.98404	0.00227473	2.67178	0.698243	1.21517	0.450455	4.4215	1.08165	3.33221	0.868076	4.88319	0.568926	1.05744	2.42054	6.02839	0.494178	7.67037	0.878344	2.67178	S3058	SELLECK	DANOFLOXACIN MESYLATE
4.55323	0.250998	2.88884	0.0813813	1.18504	0.7966	-0.0259671	0.758199	2.6487	0.105664	3.87552	0.0771996	1.35207	0.678348	2.06027	1.15069	6.16684	1.11389	10.1116	0.797508	2.6487	S3102	SELLECK	CREATININE
1.20966	0.507985	0.43524	0.0971038	2.19815	0.373317	1.40723	0.790824	7.36596	0.68557	2.69718	0.639627	7.87735	0.332872	2.64728	0.457949	5.53351	1.26795	8.15351	1.78137	2.64728	S1540	SELLECK	SAXAGLIPTIN
3.63615	0.254238	1.95151	0.335115	1.92256	0.71442	4.9881	0.0385568	2.64212	0.0379141	4.97785	0.14993	-0.649495	1.51881	2.18261	0.368216	4.81788	1.75525	5.28015	1.36593	2.64212	S4044	SELLECK	TOLTRAZURIL
2.61308	0.520363	2.12408	1.30505	3.12632	0.162066	3.02982	0.13694	1.59701	0.155092	3.23598	1.45515	2.02616	0.19971	3.84188	0.860286	2.64187	1.27405	5.39636	0.294422	2.64187	S2605	SELLECK	IDEBENONE
2.72912	0.108485	6.15063	0.198215	2.28483	0.924214	4.25204	0.0875695	2.60725	0.185736	2.63841	0.571033	0.944344	0.986991	2.21032	0.286858	3.29162	0.722464	9.26904	0.399431	2.63841	S4166	SELLECK	CHLORPROPAMIDE | 0772-0015
2.63526	0.929649	2.11993	0.359587	1.83344	0.416309	4.39324	1.42628	3.58155	1.01087	-1.73828	0.107807	2.92079	1.14296	0.277476	1.07873	6.80841	0.0797006	12.9565	0.17722	2.63526	S4181	SELLECK	NICARDIPINE HYDROCHLORIDE | CARDENE | NERDIPINE | PERDIPINE | PERPIDINE | NICARDIPINE HCL
0.768781	0.956775	5.30691	0.304601	2.66574	0.048043	4.40926	0.636436	-2.10092	0.666142	2.50794	0.0901257	1.1669	0.368115	2.58574	0.794201	5.19117	0.0757442	-0.939331	0.847144	2.58574	S1500	SELLECK	BETAMETHASONE | DEXAMETHASONE | DEXAMETHASONE| AEROSEB-DEX | DEXAMETHASONE | IBI-10090 | ISV-305 | OTO-104 | | DEXAMETHASONE (DHAP)
3.98178	0.419798	2.50338	0.13756	2.583	0.553267	3.53804	0.83222	1.1794	0.13078	4.21032	0.14243	2.2626	0.935836	1.74533	0.190773	5.4453	0.318781	3.45118	0.836722	2.583	S4063	SELLECK	CHOLECALCIFEROL | VITAMIN D3
3.40855	0.516118	4.58615	0.527503	2.98694	0.286199	4.46462	1.17342	-0.775649	0.242727	2.56907	1.30033	1.65498	0.997453	2.46411	1.62055	2.0426	0.191682	4.46085	0.979298	2.56907	S1614	SELLECK	RILUZOLE HYDROCHLORIDE | RILUZOLE | RILUZOLE HCL
0.296541	0.55237	4.32302	0.0216149	1.7598	0.0706071	3.34637	0.47042	-0.149726	0.00928118	3.46423	0.632716	0.475106	0.800549	2.55723	0.50638	3.80513	0.876424	-1.17083	1.40331	2.55723	S1696	SELLECK	HYDROCORTISONE | HYDROCORTISONE BASE
2.55651	0.521476	2.49537	0.295581	0.830273	0.0786482	4.21786	0.627515	1.36353	0.163623	2.79983	1.08093	1.06953	0.63405	3.43244	1.19311	4.55295	1.7014	4.17898	0.276044	2.55651	S2590	SELLECK	PIOGLITAZONE | PIOGLITAZONE HYDROCHLORIDE | PIOGLITAZONE 2-IMINE | AD-4833 | U-72107 | AA-10090 | U-72107A | U-72107E | PIOGLITAZONE HCL
3.42191	0.480569	7.16328	0.396428	2.55604	0.607175	2.20153	0.0513717	0.0204558	0.332667	4.38294	0.0584925	-0.807857	1.30791	2.09304	2.19714	5.45648	0.479918	4.02028	0.144131	2.55604	S1082	SELLECK	VISMODEGIB | VISMODEGIB (GDC-0449)
2.16483	0.190898	3.39899	0.105962	2.54986	0.288032	2.09158	0.256444	3.22183	0.0295378	7.26583	2.20919	2.09577	0.578379	1.65699	0.115156	3.43299	0.2059	12.9722	1.04829	2.54986	S2542	SELLECK	PHENFORMIN HYDROCHLORIDE | PHENFORMIN HCL | PHENFORMIN
1.48076	0.305213	2.5476	0.114063	3.39078	0.39514	3.49768	0.484474	2.81502	0.224084	-0.51041	0.757829	2.6299	0.762376	2.31722	0.5197	0.691038	0.387396	3.7255	0.654564	2.5476	S1836	SELLECK	ALBENDAZOLE OXIDE
4.67523	0.465073	2.53784	0.211708	3.67743	0.675726	2.48013	0.133809	1.76285	0.0421453	0.964946	1.90555	2.0921	0.132732	3.65161	0.39054	7.54391	1.23497	0.140332	0.105563	2.53784	S2552	SELLECK	AZELASTINE HYDROCHLORIDE | AZELASTINE HYDROCHLORIDE | OPTIVAR | AZELASTINE HCL
2.27651	0.27035	3.44401	0.248567	1.63208	0.60983	4.18715	0.19444	-2.17021	0.661911	3.04351	0.873508	-2.19329	0.555298	2.56205	0.684551	2.52821	0.240845	1.32284	0.210109	2.52821	S1669	SELLECK	LOTEPREDNOL ETABONATE| ALREX| LOTEMAX| ZYLET | LOTEPREDNOL ETABONATE| ALREX| LOTEMAX| ZYLET | CHLOROMETHYL 17-(ETHOXYCARBONYLOXY)-11-HYDROXY-10,13-DIMETHYL-3-OXO-6,7,8,9,10,11,12,13,14,15,16,17-DODECAHYDRO-3H-CYCLOPENTA[A]PHENANTHRENE-17-CARBOXYLATE | "LOTEPREDNOL ETABONATE | ALREX" | (8S,9S,10R,11S,1 | LOTEPREDNOL ETABONATE | ALREX | LOTEPREDNOL ETABONATE
1.31628	0.56172	2.52565	0.410208	1.83344	0.176442	2.9923	0.58722	0.691756	0.545915	3.02592	0.32095	-1.17214	0.189926	2.88973	0.482818	3.3523	0.812965	4.09448	0.226299	2.52565	S3105	SELLECK	NADIFLOXACIN
0.953929	0.434652	1.03793	0.258954	2.95723	0.0968825	2.86224	1.80094	0.53517	0.340478	2.52332	0.731766	0.646087	0.310688	2.81659	0.831809	4.32578	0.0469067	1.32886	0.491626	2.52332	S3144	SELLECK	DARIFENACIN HYDROBROMIDE | DARIFENACIN HYDROBROMIDE | 2-(1-(2-(2,3-DIHYDROBENZOFURAN-5-YL)ETHYL)PYRROLIDIN-3-YL)-2,2-DIPHENYLACETAMIDE | DARIFENACIN HBR
2.96241	1.83433	8.02562	1.74652	2.95019	0.0858314	4.39101	0.0812187	2.5211	1.19067	-2.97416	1.48324	1.5501	0.546885	-1.04655	0.275385	1.99414	1.64234	72.8399	1.26093	2.5211	S3149	SELLECK	ESTRADIOL VALERATE | BETA-ESTRADIOL 17-VALERATE
3.97428	0.145575	2.71555	1.04506	1.95766	0.205224	2.21035	1.6929	-0.251543	0.17765	2.48162	0.624828	0.282715	2.13884	3.14532	0.543248	4.6433	0.0107309	3.35672	1.06394	2.48162	S1291	SELLECK	CETIRIZINE DIHYDROCHLORIDE | LEVOCETIRIZINE HYDROCHLORIDE | XYZAL | CETIRIZINE HYDROCHLORIDE | CETIRIZINE DIHCL
1.6189	0.187958	2.10078	0.404259	1.99014	0.190822	2.8439	0.0651113	3.44738	1.08719	2.93002	0.00925996	0.716595	0.679429	2.69876	0.0998517	2.47891	0.661803	8.7841	0.135691	2.47891	S4043	SELLECK	TETRAHYDROZOLINE HYDROCHLORIDE | TETRAHYDROZOLINE HYDROCHLORIDE | TETRAZOLUNE HYDROCHLORIDE | TYZANOL HYDROCHLORIDE | | TETRAHYDROZOLINE HCL
2.35456	1.50277	3.15995	0.190894	2.94577	0.0442231	4.12596	0.689594	-0.65277	0.769574	3.43393	1.41492	-2.39433	2.46652	0.260358	1.36257	2.47054	0.334191	1.89607	1.27	2.47054	S2471	SELLECK	GALLAMINE | GALLAMINE TRIETHIODIDE | GALLAMINE TRIIODIDE
3.3522	0.0433219	1.45771	0.429607	3.32605	0.0359265	2.41192	0.859516	0.180929	0.0987165	2.99841	1.47827	-1.28298	0.953244	2.46781	1.18063	2.95967	1.27913	6.34581	0.655848	2.46781	S2082	SELLECK	ADIPHENINE HYDROCHLORIDE | ADIPHENINE HCL
2.54677	0.339596	2.46575	0.426668	0.981426	0.112468	3.98527	1.39284	2.40522	1.66874	3.75542	0.643659	-0.663226	0.993826	2.09285	1.14241	3.43528	1.75458	6.04732	2.00459	2.46575	S4155	SELLECK	CHLORZOXAZONE
2.46469	0.579465	2.37283	0.368021	1.77037	0.00208877	0.653689	0.415935	4.25088	0.893721	3.84655	0.922958	0.943633	1.225	3.309	0.193784	4.02072	0.167715	1.30102	0.602583	2.46469	S1977	SELLECK	SARAFLOXACIN HYDROCHLORIDE | SARAFLOXACIN HCL
5.00682	1.41108	2.44351	0.250362	2.45648	0.015024	2.28511	0.0406979	1.63989	0.95626	3.72401	0.695973	-1.97058	0.826513	5.62841	1.86874	6.95056	1.55884	8.90206	2.34474	2.45648	S4310	SELLECK	BUTACAINE
2.88025	0.932214	2.28769	0.349799	1.71265	0.114912	2.72375	0.160095	-2.39869	0.320133	2.84545	0.251931	0.296151	1.01733	2.44165	0.269217	4.46841	0.606382	4.88953	0.49602	2.44165	S1959	SELLECK	CBT-000000141 | TOLFENAMIC ACID
6.72912	0.235757	0.450135	0.541032	2.42886	0.382672	1.14619	0.873838	2.81955	0.0766154	0.578465	0.448697	-0.556146	1.14461	5.49509	1.40393	5.93787	0.28615	2.78933	0.28636	2.42886	S1776	SELLECK	TOREMIFENE CITRATE| FARESTONE| ACAPODENE | TOREMIFENE CITRATE| FARESTON | TOREMIFENE CITRATE | FARESTONE | ACAPODENE | (Z)-2-(4-(4-CHLORO-1,2-DIPHENYLBUT-1-ENYL)PHENOXY)-N,N-DIMETHYLETHANAMINE | TOREMIFENE CITRATE | FARESTON | | TOREMIFENE CITRATE
1.17482	0.580477	1.56103	0.472823	1.70393	0.415153	3.27375	0.327382	2.4189	0.367636	3.2877	0.182941	0.172824	0.163105	3.45737	0.674387	3.45948	0.00233573	0.755407	1.34357	2.4189	S3165	SELLECK	ABACAVIR SULFATE | ABACAVIR SULFATE| (1S,CIS)-4-[2 AMINO-6-(CYCLOPROPYLAMINO)-9H-PURIN-9-YL]- 2-CYCLOPENTENE-1-METHANOL SULFATE | (4-(2-AMINO-6-(CYCLOPROPYLAMINO)-9H-PURIN-9-YL)CYCLOPENT-2-ENYL)METHANOL
1.39925	0.149775	2.41628	0.593221	-0.219668	0.553167	3.49896	0.925732	-0.734727	0.222947	0.661416	0.511551	81.5434	0.289565	7.23421	0.0347042	4.06722	1.14911	6.67671	1.16762	2.41628	S4040	SELLECK	NORETHINDRONE | NORLUTIN
2.32014	1.05928	2.40258	0.00502681	2.12527	0.0791245	4.21056	1.33393	2.85422	0.0832198	3.35262	0.865437	-0.195839	0.48998	-0.314217	0.922396	4.32103	1.24889	31.7407	3.1201	2.40258	S2080	SELLECK	CLEVIDIPINE | H-324/38 | | CLEVIDIPINE BUTYRATE
0.72797	0.0430531	1.54293	0.0808804	-0.200528	0.300349	2.87029	0.38994	2.40265	0.157244	-0.367335	0.340369	2.40164	0.266222	3.3536	0.162123	6.75651	1.43696	3.16798	1.14365	2.40164	S4377	SELLECK	IMIPRAMINE HYDROCHLORIDE | IMIPRAMINE HCL
2.39494	0.205809	2.4044	0.0716995	1.50132	0.414775	3.0768	0.237351	0.721794	0.26804	3.23345	1.32679	1.33343	1.00052	0.755098	0.0482013	4.14559	0.312251	1.28762	0.0779524	2.39494	S1984	SELLECK	TICLOPIDINE HYDROCHLORIDE | TICLOPIDINE HCL
2.72098	0.198129	2.10119	0.211864	0.44316	0.645804	3.80458	1.22985	3.28286	0.0386329	2.96673	0.164033	2.03076	1.1897	-0.181971	1.02283	2.38659	0.328521	8.55011	1.03825	2.38659	S4052	SELLECK	NETILMICIN SULFATE | NETILMICIN SULFATE | NETROMYCIN
2.33437	0.632342	1.85278	0.811626	2.37587	0.57369	2.96384	0.500119	0.631105	1.22157	3.13572	1.21188	-14.966	0.00582334	3.8626	0.136378	4.67091	0.332184	1.94832	0.867172	2.37587	S2107	SELLECK	MIZOLASTINE
2.22195	0.600168	1.17261	0.217563	2.6076	0.393602	1.44763	1.17627	2.37004	0.233918	3.47238	0.0153623	1.66645	0.371045	3.99575	0.00650299	3.43504	0.228352	3.6335	0.268008	2.37004	S2604	SELLECK	DEHYDROEPIANDROSTERONE | TRANS-DEHYDROANDROSTERONE | DEHYDROEPIANDROSTERONE (DHEA)
2.36113	0.621825	2.58392	1.17839	1.66531	1.291	1.94825	2.90911	1.52147	0.507521	3.66857	0.988473	-0.860626	0.340983	2.54816	0.58739	3.26323	1.78496	3.55787	0.229107	2.36113	S2103	SELLECK	NALTREXONE HYDROCHLORIDE DIHYDRATE | NALTREXONE HYDROCHLORIDE | NALTREXONE HYDROCHLORIDE | VIVITROL | NALTREXONE HCL
1.66476	0.537281	1.95511	0.4272	1.69783	0.528878	2.35636	0.387498	2.35208	0.253252	3.57796	0.0364396	0.51415	0.428388	2.90842	1.23779	5.6342	0.0702038	3.21102	0.277758	2.35208	S2593	SELLECK	TOLVAPTAN | OPC-41061 | | TOLVAPTAN
2.35614	2.40056	0.536505	0.473657	1.01624	0.5248	2.32528	1.18896	3.35909	0.109255	4.57311	0.266031	1.40789	0.445239	-1.18478	0.392033	2.58497	0.430348	8.50201	2.89136	2.32528	S3175	SELLECK	TOMOXETINE | ATOMOXETINE HYDROCHLORIDE | STRATTERA | ATOMOXETINE HCL
1.36079	0.101987	3.06533	0.330381	2.10652	1.02732	3.21905	1.20983	-0.0210031	0.427689	3.52677	0.701409	1.12173	0.412592	3.18894	0.657583	2.32348	1.80477	0.849342	0.230651	2.32348	S2106	SELLECK	AZASETRON HYDROCHLORIDE | Y-25130 HYDROCHLORIDE | NAZASETRON HYDROCHLORIDE | SEROTONE | | Y-25130 HCL
4.88779	0.83042	1.73508	0.230731	2.26658	1.54799	3.06968	1.86007	1.93411	1.17325	2.31487	2.1751	-2.00753	0.16227	2.75224	1.02887	3.65981	0.219818	4.25938	0.049421	2.31487	S1033	SELLECK	NILOTINIB | NILOTINIB HYDROCHLORIDE MONOHYDRATE | AMN-107 | TASIGNA | NILOTINIB (AMN-107)
1.83203	0.894545	0.688607	0.893742	2.48286	0.19358	4.17857	0.00576277	3.00085	0.30393	5.17706	0.189828	-3.09167	0.62042	0.190675	0.557911	2.31284	1.8074	4.91876	1.72801	2.31284	S4312	SELLECK	CARBADOX
2.92006	0.266573	1.90116	0.715306	1.21547	1.33594	3.71635	0.217001	2.28444	0.379696	3.79836	0.285216	-1.42002	0.731221	1.36718	0.483354	4.71146	0.0164593	3.01009	1.00849	2.28444	S1974	SELLECK	MEGLUMINE
3.861	0.0559128	3.37625	0.538691	2.27989	0.281354	2.27481	1.23505	-1.63382	0.0563879	2.33154	0.179642	-0.0621031	0.225444	2.28041	0.104126	3.689	0.147687	2.07056	0.690518	2.28041	S2113	SELLECK	ATRACURIUM BESYLATE | CISATRACURIUM BESYLATE
2.18034	0.00152592	2.70475	0.0627411	1.6032	0.51846	2.27997	0.840921	5.62665	0.0766031	3.39043	0.13175	2.06986	0.0156574	0.872735	0.98476	11.9272	0.300648	6.29489	0.65524	2.27997	S1908	SELLECK	FLUTAMIDE | FLUTAMIDE| EULEXIN
2.20252	0.0807371	2.76836	1.23448	1.93465	1.13459	3.18285	0.460762	-0.355276	0.414353	2.39672	0.0446996	0.824562	0.0927333	2.48937	0.619077	2.26671	0.0812053	-0.123694	0.733048	2.26671	S2494	SELLECK	OLOPATADINE HYDROCHLORIDE | OLOPATADINE HCL
3.47374	0.111639	2.2557	0.711921	2.40519	0.328742	0.293269	0.00485549	1.40273	0.718777	4.18566	0.673988	-2.13264	1.16489	2.49974	0.00612545	1.01028	0.231922	42.6691	0.409654	2.2557	S1949	SELLECK	MENADIONE | VITAMIN K3 | MENADIONE | VITAMIN K3 | VK3 |
3.3267	0.844696	2.763	0.976762	2.17116	0.114449	1.73555	0.177686	2.25042	0.274723	4.59357	0.319387	1.39221	0.316861	1.44189	0.438956	4.58149	0.898197	6.31309	2.57871	2.25042	S2589	SELLECK	MIGLITOL | MIGLITOL | GLYSET
1.58562	0.00381814	1.96836	0.0225891	1.94342	0.0140311	3.36099	0.260085	2.24414	0.854569	2.50234	0.269965	-1.39888	0.146733	2.40476	0.875263	3.58718	0.380423	0.589599	1.24666	2.24414	S3129	SELLECK	TRIMETHOPRIM | TRIMETHOPRIM| PROLOPRIM
1.45932	0.578282	3.16821	0.265893	1.49049	0.698318	4.30966	0.0598511	2.2256	0.611857	0.798347	0.275697	2.90721	0.316849	-0.781975	0.856276	4.4741	0.0414038	-3.82714	1.66155	2.2256	S1336	SELLECK	FLUVOXAMINE MALEATE
1.72658	0.300047	2.82189	0.220369	2.22294	0.573067	0.0052382	0.450277	3.15241	0.0371041	-4.99241	0.734942	1.38662	0.660699	2.50662	1.59487	2.83792	0.898438	1.42868	1.20291	2.22294	S1276	SELLECK	ADAPALENE | ADAPALENE | DIFFERIN
2.314	1.95123	0.613759	0.166831	2.69674	0.711789	2.85565	0.0298266	2.10604	1.82295	1.62096	0.676196	2.22124	0.777158	-2.27033	0.497141	2.23092	0.666262	52.3662	3.03714	2.22124	S1829	SELLECK	PRANLUKAST
2.5362	0.281964	2.61621	0.266694	1.12454	0.467144	2.21034	1.2371	-0.149925	0.869997	2.47988	0.836882	0.0731745	0.05929	2.35934	1.31577	1.86117	0.299895	3.19009	0.726087	2.21034	S1329	SELLECK	ETOMIDATE | ETOMIDATE | AMIDATE
3.00954	0.255387	1.75365	0.603413	1.77043	0.286952	4.23977	0.309045	2.1757	0.350543	2.20478	0.316425	0.202542	1.0987	2.919	0.770274	4.95763	0.171845	2.09848	1.31007	2.20478	S3122	SELLECK	AMIKACIN SULFATE | AMIKACIN HYDRATE
2.52167	0.0994104	0.793671	0.605471	1.42798	0.643361	4.56553	0.0812598	1.77811	0.269506	2.20155	0.53671	0.511303	0.268871	3.2787	0.29659	3.81683	1.12974	1.79716	1.21155	2.20155	S4045	SELLECK	PHENIRAMINE MALEATE
2.8179	0.116008	2.94297	0.212694	2.19614	1.22361	0.159533	0.541159	3.57225	0.368503	1.78848	0.497317	-2.04779	0.410754	-1.44497	0.239361	6.83949	0.0865129	5.26803	1.85261	2.19614	S1885	SELLECK	FELODIPINE
5.27087	0.458069	2.19519	0.520299	2.69399	0.113394	2.64896	1.57616	1.43305	0.410676	1.91032	1.90014	-0.73677	0.849193	0.922441	0.896376	4.24809	0.396774	9.81842	1.23517	2.19519	S1801	SELLECK	RANITIDINE | RANITIDINE HYDROCHLORIDE | RANITIDINE HCL
2.40243	0.469181	1.64769	0.798523	1.4519	0.295269	4.15479	0.597532	1.7256	0.049627	2.19133	0.467102	0.861617	0.374236	2.78118	0.0963714	4.84162	0.585192	1.60953	0.0105315	2.19133	S4054	SELLECK	SPIRONOLACTONE | ALDACTONE
2.38206	0.199768	1.73126	0.133541	0.468648	0.655594	2.24825	1.26488	-1.77472	0.471453	3.44522	0.717106	-1.63188	1.50047	2.19007	0.467643	3.25412	0.59497	2.9139	1.16878	2.19007	S1960	SELLECK	PRANOPROFEN
2.18831	0.115274	3.91531	0.399866	2.24234	0.0836452	0.724234	0.105282	2.52616	0.686281	-1.1472	2.63292	2.12602	0.71857	2.03022	1.30897	5.56826	0.379025	1.10725	0.103402	2.18831	S2570	SELLECK	PREDNISOLONE ACETATE
2.13916	0.130723	2.34753	0.0793322	2.05758	0.21262	3.05003	0.236801	2.16844	0.244077	4.23352	0.19311	-0.181835	0.429784	1.1303	0.108536	3.1736	0.351714	2.99048	0.497678	2.16844	S2502	SELLECK	QUININE SULFATE | QUINIDINE HYDROCHLORIDE MONOHYDRATE | QUINIDINE GLUCONATE | QUINIDINE SULFATE | QUININE | QUINIDINE | QUINIDINE HCL HYDRATE | QUININE HCL DIHYDRATE | QUININE HCL HYDRATE
2.16312	0.00537123	4.34201	0.206834	0.891296	0.854274	2.28695	0.494312	-1.19803	0.0946941	0.172027	0.267938	-2.36231	1.62364	2.5398	0.259816	4.08807	1.21982	3.98554	0.0462348	2.16312	S1342	SELLECK	GENISTEIN | GENISTEIN | G-2535 | PTI-G4660 | SIPI-9764-I | 4,5,7-TRIHYDROXYISOFLAVONE |
2.65214	1.1754	1.24055	0.0424891	2.16294	0.0959054	4.53544	0.0330003	0.563395	0.306651	2.7247	0.737998	-0.394596	0.142172	1.87297	1.8352	2.19628	0.45307	2.40068	0.612442	2.16294	S4311	SELLECK	CALCIUM GLUCEPTATE
2.76175	0.669137	0.535738	0.205047	0.121485	0.379448	3.85626	1.46129	2.41435	0.98307	2.15623	0.64707	0.864054	0.126941	-0.567312	0.234711	2.55245	0.975345	7.71675	1.62327	2.15623	S4062	SELLECK	RONIDAZOLE
2.15029	1.14534	3.2213	1.23546	3.04893	0.026655	0.403092	0.502766	3.22136	0.176876	-1.3051	1.01722	2.09882	0.272333	-0.554957	0.907953	6.93816	0.744303	33.4426	3.18712	2.15029	S2017	SELLECK	BENIDIPINE | BENIDIPINE HYDROCHLORIDE | CONIEL | KW 3049 | BENIDIPINE HCL
4.30322	0.489141	2.14915	0.0521137	0.181982	0.0601438	0.236821	0.59772	1.59867	0.285024	2.41475	0.0825572	-0.526689	0.421751	4.93842	0.463554	4.65487	0.863516	4.50475	0.979592	2.14915	S1029	SELLECK	LENALIDOMIDE| REVLIMID | LENALIDOMIDE (CC-5013)
3.28648	0.758134	2.14706	1.38366	2.32119	0.409757	-0.186042	0.647446	1.61991	0.205206	2.58504	0.200587	0.364099	1.57632	1.21052	1.47078	4.90045	0.598863	11.0729	0.248377	2.14706	S1958	SELLECK	SULBACTAM SODIUM | SULBACTAM
14.7422	0.368643	1.11515	0.179428	5.54528	0.17326	2.14422	0.330277	1.40409	0.0547796	1.31306	0.35268	1.81204	0.216211	7.62597	0.00528425	8.04756	0.931747	5.68051	0.0126203	2.14422	S4092	SELLECK	PRAMOXINE HYDROCHLORIDE | PRAMOXINE HCL
2.04365	0.736737	2.14099	0.553982	1.05788	0.222124	4.17193	0.583972	2.17514	0.451989	2.45201	1.86581	-2.39215	1.85896	-0.148543	1.07463	2.42175	0.670445	5.69077	1.5223	2.14099	S2469	SELLECK	FLEROXACIN (QUINODIS)
3.15135	0.220301	-0.041005	0.694728	2.12616	0.253379	4.83546	0.365346	1.22134	0.945029	2.85161	0.310113	-1.1453	0.227992	2.0428	1.25452	2.35868	0.573013	2.28262	1.47949	2.12616	S2133	SELLECK	GABAPENTIN
2.16677	0.616882	2.82327	1.61816	3.79042	0.0207993	2.11951	0.565123	1.24317	0.838479	2.08186	0.570732	0.0770595	0.288884	-3.05179	1.86414	2.78598	0.922857	54.599	3.97562	2.11951	S1794	SELLECK	FENOFIBRATE
1.99042	0.417173	1.11021	0.258045	1.07212	0.472101	4.02441	0.221859	3.32358	0.158161	2.63159	0.15942	2.1077	0.77469	0.894908	0.170751	3.7748	0.129769	14.4777	2.48188	2.1077	S4153	SELLECK	D-PHENYLALANINE
2.09429	1.64081	-0.549342	0.338745	1.39821	0.0356293	3.62752	0.380609	1.14398	0.417289	3.87931	0.193436	0.0985672	0.113754	2.39525	0.183813	5.27933	1.02875	3.65731	0.0581076	2.09429	S4411	SELLECK	TRANYLCYPROMINE | TRANYLCYPROMINE SULFATE | TRANYLCYPROMINE HYDROCHLORIDE | PARNATE | TRANYLCYPROMINE HEMISULFATE | TRANS-2-PHENYLCYCLOPROPYLAMINE HEMISULFATE SALT | TRANYLCYPROMINE (2-PCPA) HCL
2.87995	0.881647	1.82541	1.31393	2.04059	0.0845892	3.56095	0.205725	1.59827	0.535606	5.51698	0.465919	-1.54015	1.13871	2.09268	0.47998	2.64402	0.245277	2.89868	1.36113	2.09268	S4401	SELLECK	NIFENAZONE
1.37241	0.220022	2.08424	0.922752	0.228989	1.00259	0.465604	0.567642	13.7037	0.272815	1.24803	0.504802	14.306	1.09465	5.36893	1.35468	3.98638	0.153939	3.37395	0.738318	2.08424	S2264	SELLECK	ARTEMETHER
2.39771	0.412873	1.14655	0.071947	1.87888	0.272199	3.74234	0.717769	1.26122	0.0152571	3.20718	1.77784	-1.04078	2.8121	2.07772	0.0260872	2.86783	0.686527	2.71541	0.347948	2.07772	S2095	SELLECK	FOSINOPRIL SODIUM | FOSINOPRIL SODIUM | SQ-28555 |
-1.11015	0.0295328	3.66938	0.119066	2.0733	0.77711	-0.132753	0.972858	40.7978	4.4346	-5.44511	0.34451	18.8059	2.6729	1.13371	0.230228	3.0518	1.35578	-0.0191153	0.743086	2.0733	S1286	SELLECK	BUDESONIDE | RHINOCORT
2.43558	0.0828205	2.08879	0.17267	1.11631	1.04215	3.37839	0.765603	1.61069	0.717418	2.06654	0.911753	-0.546328	0.62545	1.78903	1.06273	5.28345	0.432997	1.6596	0.252443	2.06654	S3151	SELLECK	GLIQUIDONE
2.06493	0.523593	1.24609	0.236261	1.2974	0.864563	4.15625	0.387772	-1.4779	0.33949	4.71045	0.376431	0.560188	1.27503	2.98609	0.122468	2.4469	0.0343815	1.66171	0.576521	2.06493	S3008	SELLECK	ZALTOPROFEN
0.78923	0.0659503	2.65233	0.280081	1.94156	0.442648	1.14478	0.199677	0.591411	0.0589181	3.16315	0.055267	2.05584	0.469144	3.46262	0.752199	4.99629	0.86573	5.7211	0.332563	2.05584	S1748	SELLECK	NISOLDIPINE| BAYMYCARD| NISOCOR| SULAR| SYSCOR| ZADIPINA | NISOLDIPINE | SULAR | NISOLDIPINE| BAYMYCARD| NISOCOR| SULAR| SYSCOR| ZADIPINA | (E)-ISOBUTYL 5-(HYDROXY(METHOXY)METHYLENE)-2,6-DIMETHYL-4-(2-NITROPHENYL)-4,5-DIHYDROPYRIDINE-3-CARBOXYLATE | NISOLDIPINE | "NISOLDIPINE | SULAR" | NISOLDIPINE | NISOLDIPINE | BAY-K-5552 | BAYMYCARD | SULAR | SYSCOR |
5.33162	0.295165	1.27588	0.201369	0.967041	0.049008	2.87205	0.799754	0.934728	1.14627	2.05278	0.452365	-1.09871	2.28134	2.07337	1.34798	3.99079	0.113283	2.61339	0.0809992	2.05278	S1465	SELLECK	MOXIFLOXACIN HYDROCHLORIDE | AVELOX IN NACL 0.8% | MOXIFLOXACIN HYDROCHLORIDE | MOXIFLOXACIN HCL | SJ000286073
10.0999	0.204327	1.15963	0.174744	1.66452	0.0886768	1.29718	1.21874	2.05152	1.63751	-3.94933	1.73285	3.0107	0.0518067	2.44214	1.75094	3.71008	0.507925	1.23101	0.926827	2.05152	S1444	SELLECK	ZIPRASIDONE HYDROCHLORIDE MONOHYDRATE | ZIPRASIDONE | ZIPRASIDONE HYDROCHLORIDE MONOHYDRATE | 5-(2-(4-(BENZO[D]ISOTHIAZOL-3-YL)PIPERAZIN-1-YL)ETHYL)-6-CHLOROINDOLIN-2-ONE | ZIPRASIDONE | ZIPRASIDONE HCL | ZIPRASIDONE HCL HYDRATE
1.47551	0.64204	2.0361	1.49179	1.6619	0.464203	3.63345	0.342051	3.11498	0.191923	3.75036	1.41951	-0.289901	0.231638	0.50438	0.641657	4.50172	0.175588	3.31463	2.90964	2.0361	S2493	SELLECK	OLANZAPINE| ZYPREXA | OLANZAPINE| ZYPREXA | (E)-2-METHYL-4-(4-METHYLPIPERAZIN-1-YL)-10H-BENZO[B]THIENO[2,3-E][1,4]DIAZEPINE | OLANZAPINE
1.27794	0.959573	1.78967	0.515834	0.113615	1.10938	2.56598	0.91275	1.93379	0.281527	2.04546	2.17247	74.9249	2.18131	2.03449	0.633899	5.10966	0.0740288	0.40994	0.694146	2.03449	S3183	SELLECK	AMITRIPTYLINE HYDROCHLORIDE | ENDEP | AMITRIPTYLINE HCL
3.29855	0.61226	2.03001	0.725131	0.647085	0.680232	0.371015	0.825814	1.21394	0.190724	4.18883	0.0997294	-0.038774	0.0513766	3.2146	2.07912	2.92013	0.203276	2.70551	2.3257	2.03001	S1464	SELLECK	MARBOFLOXACIN
2.48664	0.155798	2.02356	0.340159	1.90004	0.118027	3.93889	0.395418	0.56292	0.340729	1.9547	0.025207	0.674221	0.415234	2.58689	0.042933	2.65895	1.13246	0.292174	0.0353779	2.02356	S1506	SELLECK	PERINDOPRIL ERBUMINE | PERINDOPRIL T-BUTYLAMINE SALT
-0.170576	0.370645	1.27607	0.110381	0.478582	1.40059	2.96167	1.22719	10.6143	0.0704685	7.79022	1.1973	4.23922	0.0539776	-2.55869	2.75694	2.0124	0.717748	27.7989	6.54116	2.0124	S2599	SELLECK	THYROXINE | (L)-THYROXINE | DEXTROTHYROXINE SODIUM | CHOLOXIN | D-T4 | SODIUM-L-THYROXINE | | LEVOTHYROXINE SODIUM HYDRATE | L-THYROXINE
1.94047	0.361996	2.00565	0.0563297	1.05439	0.107378	2.20763	0.881715	2.45724	0.233405	3.32389	0.227635	1.42143	0.29579	0.242316	0.243869	3.86153	1.18016	2.88565	0.518428	2.00565	S4099	SELLECK	LANSOPRAZOLE | DEXLANSOPRAZOLE
4.30069	0.165193	1.9957	0.447393	1.08582	0.24966	3.01824	0.0457301	-1.2604	0.0703227	1.04244	0.854725	1.18419	0.28476	5.84299	0.144829	4.64466	0.181367	2.01749	0.140719	1.9957	S1705	SELLECK	PROGESTERONE | PROGESTERONE| PROMETRIUM
5.31862	0.48123	1.14188	0.380287	1.5215	0.357538	-5.39212	0.636002	1.99479	0.392993	-4.73189	2.19052	2.61947	0.199274	5.2345	0.0150331	8.7146	0.859663	17.2841	1.66497	1.99479	S3036	SELLECK	PRAVASTATIN SODIUM | PRAVASTATIN SODIUM| PRAVACHOL | PRAVASTATIN SODIUM | 3,5-DIHYDROXY-7-(6-HYDROXY-2-METHYL-8-(2-METHYLBUTANOYLOXY)-1,2,6,7,8,8A-HEXAHYDRONAPHTHALEN-1-YL)HEPTANOIC ACID | PRAVASTATIN SODIUM| PRAVACHOL | PRAVASTATIN SODIUM | EPTASTATIN SODIUM | CRES PRAVASTATIN | CS-514 | SQ-31000 |
8.09222	0.55385	1.98559	0.557236	7.10807	3.35429	-0.635517	0.28921	3.76167	0.798807	-0.799807	1.68655	1.44619	1.04449	1.74333	2.04213	4.02667	0.430103	69.3604	0.637262	1.98559	S3117	SELLECK	OXYBUTYNIN CHLORIDE
1.97605	0.609318	1.28083	0.235492	0.371919	0.829768	2.27657	0.395582	5.4551	0.367781	-4.44962	0.201273	0.883605	0.279063	2.7249	0.187962	3.99105	0.0196494	2.99686	0.0989728	1.97605	S1550	SELLECK	PIMOBENAN | VETMEDIN | PIMOBENDAN
1.96528	0.244289	2.14986	0.355339	2.68502	0.735263	1.00909	0.168437	3.73075	1.40076	-0.735511	1.16965	1.68593	0.41302	-1.6615	0.470865	7.56939	0.162335	1.56973	0.596489	1.96528	S1394	SELLECK	PIZOTIFEN MALATE | PIZOTIFEN MALEATE
1.4495	0.707773	1.71445	0.297761	1.96284	0.172619	3.1178	0.461338	0.895538	0.435435	3.6562	0.834747	-0.308996	0.507525	3.03628	0.122408	2.55798	0.101747	1.98339	1.2901	1.96284	S2096	SELLECK	ALMOTRIPTAN | ALMOTRIPTAN MALATE | | ALMOTRIPTAN MALATE
1.96058	0.398177	0.71317	0.777317	1.96215	0.640898	3.89544	0.494337	1.77437	0.269083	3.73499	0.171303	-1.74851	1.11787	2.61386	1.74114	4.22784	1.99868	2.95719	0.931238	1.96215	S4321	SELLECK	DIPHENYLPYRALINE HYDROCHLORIDE | DIPHENYLPYRALINE HYDROCHLORIDE | HISPRIL | DIAFEN HYDROCHLORIDE |
5.11513	0.889543	1.4037	0.00841568	2.17092	0.240538	1.96168	0.223622	-0.0677545	0.103873	2.20572	0.267066	-0.102113	0.117369	1.6764	1.22658	4.8187	0.421958	3.47086	0.441773	1.96168	S1996	SELLECK	ONDANSETRON HYDROCHLORIDE | ONDANSETRON HCL | ONDANSETRON
5.2957	1.32285	2.59715	0.716441	0.433268	0.268966	1.95001	0.378755	0.335198	1.23857	1.39886	0.550915	1.03085	0.865446	2.64828	0.413482	3.70752	1.10622	3.33436	0.185593	1.95001	S1467	SELLECK	DOXERCALCIFEROL | DOXERCALCIFEROL | 1ALPHA-D2 | ONE-ALPHA D2 | TSA-840 | | DOXERCALCIFEROL | HECTOROL
2.86646	0.310872	1.94883	0.943763	2.13779	1.262	-0.51662	1.35001	-0.463548	0.246564	2.55466	0.474885	-0.216203	0.139189	0.0869349	0.244811	3.28536	0.544804	6.38134	0.696278	1.94883	S1995	SELLECK	PROCARBAZINE HYDROCHLORIDE | PROCARBAZINE HYDROCHLORIDE| MATULANE
2.80406	1.90125	1.93991	0.13423	0.793684	0.471576	4.38523	0.111301	-0.469047	0.010394	-1.3743	1.01472	-0.130139	0.91339	4.04596	0.411301	5.45706	1.10391	22.9383	0.797225	1.93991	S2807	SELLECK	GSK2118436A | GSK-2118436B | GSK-2118436 | 2118436 | DABRAFENIB | DABRAFENIB (GSK2118436)
1.9502	1.35061	1.74182	0.850327	1.29573	0.601273	4.12307	0.331538	2.79012	0.486342	1.93268	1.52498	0.598282	0.0872353	-0.441049	1.72764	3.31411	0.276738	12.308	1.42456	1.93268	S2102	SELLECK	RASAGILINE MESYLATE| AGILECT| AZILECT | RASAGILINE MESYLATE | RASAGILINE MESYLATE| AGILECT| AZILECT | N-(PROP-2-YNYL)-2,3-DIHYDRO-1H-INDEN-1-AMINE | RASAGILINE MESYLATE
2.88355	0.192137	1.93203	0.346379	1.72774	1.11528	2.67446	0.578665	-1.31311	0.256611	-0.348766	1.09255	-0.136228	0.273949	2.08232	0.116701	5.32351	0.351357	5.10018	1.39826	1.93203	S1185	SELLECK	RITONAVIR| NORVIR | RITONAVIR | RITONAVIR| NORVIR | THIAZOL-5-YLMETHYL 3-HYDROXY-5-(2-(3-((2-ISOPROPYLTHIAZOL-4-YL)METHYL)-3-METHYLUREIDO)-3-METHYLBUTANAMIDO)-1,6-DIPHENYLHEXAN-2-YLCARBAMATE | RITONAVIR
2.70672	1.08479	1.38133	0.497519	1.652	0.645619	2.71303	0.748067	1.9243	1.12967	4.15147	0.644013	-0.538317	1.42605	0.338988	1.16235	3.68428	0.226111	4.41007	0.567667	1.9243	S1816	SELLECK	(±)-CHLORPHENIRAMINE MALEATE | CHLORPHENIRAMINE MALEATE | CHLORPHENIRAMINE (S) MALEATE | (+)-CHLORPHENIRAMINE MALEATE | CHLORPHENIRAMINE MALEATE| TELDRIN | CHLORPHENIRAMINE MALEATE SALT | CHLOR-TRIMETON | CHLORPHENAMINE MALEATE |
1.55831	0.112976	1.92083	0.296145	1.21233	0.316331	3.42092	0.0153659	1.38401	1.46703	4.64354	0.0904899	-0.733333	0.559123	3.95899	1.45671	4.41374	1.00463	0.181793	0.602549	1.92083	S2523	SELLECK	ADRENALINE BITARTRATE | (-)-EPINEPHRINE BITARTRATE | (±)-EPINEPHRINE HYDROCHLORIDE | L-ADRENALINE | EPINEPHRINE, RACEMIC | ADRENALINE | | EPINEPHRINE HCL | EPINEPHRINE BITARTRATE
2.1542	0.0702563	1.06572	0.345681	0.834563	0.690656	2.64239	0.35198	-1.49133	0.23149	2.08809	0.555408	-0.0501073	0.245283	1.91608	1.0098	2.24701	0.912005	-0.669766	0.0443886	1.91608	S1518	SELLECK	IBUPROFEN | S-(+)-IBUPROFEN | S(+)-IBUPROFEN | (±)-IBUPROFEN | IBUPROFEN| ADVIL LIQUI-GELS | IBUPROFEN | ST-1482 | ZAG-1701 |
1.67713	0.707093	1.47286	0.311852	1.90642	0.0470392	3.80387	0.277743	-0.051385	0.0183315	3.23206	0.516528	0.581589	0.122724	3.43339	0.398755	3.35338	0.210504	2.65632	0.574322	1.90642	S1507	SELLECK	IRBESARTAN
2.35012	1.42973	1.89734	0.632198	1.99243	0.411855	-0.0478608	0.116769	0.149846	1.3377	5.00202	0.829051	-0.376131	1.22883	1.09707	1.26696	2.80297	0.822289	5.03578	0.207125	1.89734	S4328	SELLECK	GUANETHIDINE SULFATE
1.18291	0.293431	2.5252	0.0011658	1.10804	0.729484	3.50674	0.640104	1.55735	0.207262	1.893	0.576507	-0.233552	0.761945	2.46915	0.303277	3.89264	0.945215	0.987077	0.873765	1.893	S3139	SELLECK	METHENAMINE | HEXAMETHYLENETETRAMINE | METHENAMINE | HEXAMINE |
3.38162	1.00153	1.48123	0.396229	1.88759	0.843155	3.89871	0.0890794	1.4143	0.14975	1.98953	1.18827	1.11823	0.589246	-0.993969	0.952039	2.51339	0.342641	8.73411	0.894208	1.88759	S2121	SELLECK	LICOFELONE
1.88728	0.0367621	6.01288	0.54528	2.627	1.02483	-0.698945	0.15861	-3.10363	0.660485	2.7505	0.293649	0.131711	0.782449	1.44112	1.07619	3.86968	0.656905	2.36353	1.00917	1.88728	S2199	SELLECK	ALISKIREN HEMIFUMARATE
1.62443	0.27045	1.88663	0.586279	2.28855	0.394208	1.19427	0.305981	1.86413	1.10156	2.32219	1.12876	-0.295905	0.0127434	2.97204	0.143172	3.63038	0.173505	2.12348	0.500996	1.88663	S3106	SELLECK	PIDOTIMOD
2.64848	0.672233	3.09161	0.318753	1.90497	0.88827	1.70897	1.41111	0.252014	1.02187	2.65976	0.765471	-3.23308	0.635367	1.43092	0.807483	1.88204	0.302879	1.21637	1.80946	1.88204	S1666	SELLECK	FLUCYTOSINE | FLUCYTOSINE| 5-FLUOROCYTOSINE| ANCOBON | 5-FLUCYTOSINE
1.40156	0.167131	1.88191	0.901155	-0.426929	0.466664	0.213465	0.306671	0.618711	0.132425	2.92663	0.24219	69.767	1.13301	1.93004	1.41306	2.61174	0.0449507	-0.441216	0.183586	1.88191	S4195	SELLECK	BROXYQUINOLINE
5.21333	0.219256	1.29151	0.240136	1.87312	0.176167	0.830273	0.496459	0.0159402	0.0750129	-3.94965	0.0562758	2.25707	0.863657	3.31337	0.178773	4.40086	0.0098452	1.16591	0.0556506	1.87312	S4219	SELLECK	AZAPERONE
4.43216	1.36578	1.86335	0.838014	-0.460097	0.734515	2.45482	1.78907	0.346992	3.35742e-05	1.51593	0.31406	0.720353	0.548234	3.91582	0.767737	3.20559	0.0547911	1.05928	0.992229	1.86335	S1468	SELLECK	ALFACALCIDOL
2.32623	0.30855	0.0373423	0.506182	0.943094	0.00728156	2.91347	0.392101	1.33631	0.0699605	2.52241	0.227059	0.475172	0.622518	1.86322	1.24418	2.90162	0.0150795	2.5194	1.12107	1.86322	S1311	SELLECK	PAMIDRONATE DISODIUM SALT HYDRATE | PAMIDRONATE DISODIUM| AREDIA | PAMIDRONATE DISODIUM SALT HYDRATE | 3-AMINO-1-HYDROXYPROPANE-1,1-DIYLDIPHOSPHONIC ACID | PAMIDRONATE DISODIUM| AREDIA
2.26357	0.449405	2.0031	0.488954	1.86269	1.41478	-1.08535	0.2565	3.4399	0.549631	2.4811	0.0633573	1.82467	0.433942	0.641471	0.268492	1.71028	0.385523	2.01187	1.66862	1.86269	S3079	SELLECK	ATOVAQUONE | MEPRON
1.86204	0.425502	2.35381	0.0287047	1.77579	0.105571	3.55007	0.812016	1.45387	0.210055	1.09517	0.308675	-0.78884	2.65984	1.86535	0.0822461	3.25612	0.666846	0.256625	0.143858	1.86204	S4175	SELLECK	SULFAGUANIDINE
1.69957	1.22784	2.64102	0.0968735	1.78795	0.403353	1.85363	2.52052	7.16841	0.650245	2.24985	0.101391	-0.983714	0.0815442	-0.794305	1.39747	2.37776	0.0366664	59.219	7.82275	1.85363	S1811	SELLECK	AMILORIDE HYDROCHLORIDE | AMILORIDE HYDROCHLORIDE DIHYDRATE | AMILORIDE HCL
1.69409	0.0537649	1.84244	0.0473478	1.43364	0.573897	3.85613	0.280554	0.698282	0.0693948	2.79284	0.585405	0.660404	0.211787	3.37108	0.0350864	2.87272	0.608341	1.45965	0.214566	1.84244	S3015	SELLECK	AMOXICILLIN | AMOXICILLIN SODIUM
0.0719705	1.2279	1.9736	0.699229	0.235115	0.22795	2.60346	0.32333	1.08233	0.807326	4.4318	0.0114195	-0.376406	0.0313325	1.84025	0.977431	2.08294	0.556446	1.26495	1.17591	1.84025	S1314	SELLECK	ZOLEDRONIC ACID | ZOLEDRONIC ACID TRIHYDRATE | ZOLEDRONIC ACID | AK-156 | MER-101 | ZOL-446 | CGP-42446 | ZOLEDRONATE | | ZOLEDRONIC ACID | 1-HYDROXY-2-(1H-IMIDAZOL-1-YL)ETHANE-1,1-DIYLDIPHOSPHONIC ACID | ZOLEDRONIC ACID TRIHYDRATE |
1.08321	0.161045	1.59217	0.195382	1.41173	0.717777	1.83825	0.337749	7.03944	0.393988	3.21333	0.0310287	1.52221	0.101332	2.81458	0.122458	4.68813	0.847638	1.66955	0.291395	1.83825	S4065	SELLECK	GUANABENZ ACETATE | GUANANENZ
1.87804	1.28279	0.947178	1.2482	1.41719	0.0818188	4.2597	0.143898	1.83126	0.542272	1.69575	0.0318221	-1.31458	1.06751	3.34588	0.541275	6.59942	0.301352	2.30395	0.490548	1.83126	S2522	SELLECK	ADRENALINE BITARTRATE | (-)-EPINEPHRINE BITARTRATE | (±)-EPINEPHRINE HYDROCHLORIDE | L-ADRENALINE | EPINEPHRINE, RACEMIC | ADRENALINE | | EPINEPHRINE HCL | EPINEPHRINE BITARTRATE
3.91304	0.00453789	1.82246	0.273989	2.23291	0.425243	-3.31637	2.1767	2.49437	0.163373	-2.81922	0.169644	1.12326	0.0751111	-0.202712	0.207509	4.20963	0.238749	2.82301	2.04543	1.82246	S3075	SELLECK	DEXMEDETOMIDINE | PRECEDEX | DEXMEDETOMIDINE | MEDETOMIDINE HCL
2.54948	0.438183	1.74843	0.965979	1.82246	0.938899	1.51277	0.740673	1.35434	0.0818015	3.08623	1.02438	1.38316	0.0311356	1.94882	0.335895	2.62092	0.0667765	1.90867	0.498088	1.82246	S1505	SELLECK	AZTREONAM | SJ000518975 | SJ000518975 | AZTREONAM
1.73111	0.629435	2.34034	0.247555	1.8677	0.823971	1.82015	0.679742	-0.887829	0.168959	1.11965	0.615452	0.626744	1.19143	2.9422	0.0518775	2.99081	0.792669	0.21946	1.24661	1.82015	S1760	SELLECK	RIFAPENTINE
1.24545	0.114247	2.82056	0.517292	2.15961	0.146381	1.79028	0.462714	0.754581	1.00054	2.80305	0.148858	1.12408	0.491835	1.81679	0.0348731	2.33065	0.209989	1.5088	0.753471	1.81679	S1997	SELLECK	LIRANAFTATE
-0.022846	0.139199	0.50985	0.181315	-0.79612	0.271416	3.5842	0.185922	-3.92549	0.406128	2.23009	0.134584	75.9246	0.556602	2.51919	1.0993	1.81269	0.308655	-1.25773	0.280398	1.81269	S3018	SELLECK	NIFLUMIC ACID
1.80966	0.133134	0.429253	0.767948	1.95898	1.07016	3.64012	0.274183	0.870992	0.273543	3.63081	1.58625	0.391008	0.0531238	1.78119	1.11854	5.09445	1.38048	2.78245	0.438817	1.80966	S4337	SELLECK	METHAPYRILENE HYDROCHLORIDE
2.04776	0.685295	1.80202	0.478771	0.874791	0.436624	2.36544	0.303976	1.44519	0.765269	2.34461	0.234586	0.628177	0.417517	2.68907	1.03058	0.923981	0.193213	2.82278	0.18897	1.80202	S1312	SELLECK	STREPTOZOSIN | STREPTOZOTOCIN | STREPTOZOCIN| ZANOSAR | STREPTOZOTOCIN | MNGU | NSC-85998 | U-9889 | STREPTOZOCIN | STREPTOZOTICIN | | STREPTOZOCIN | MNGU | NPC-10 | NSC-85998 | U-9889 | STREPTOZOTICIN | STREPTOZOTOCIN | | STREPTOZOTOCIN (STZ)
1.87387	0.626911	1.67632	0.0161591	1.79957	0.186625	0.835055	0.326911	2.69424	0.439546	1.52048	0.0465241	0.877851	0.0705315	4.43808	0.747389	3.82199	0.506214	0.982879	1.21541	1.79957	S1508	SELLECK	ALPROSTADIL | PROSTAGLANDIN E1 | PGE1 | U-10136
12.7125	1.65645	0.360946	0.0755437	1.79345	0.0815553	0.322163	1.24756	2.3045	1.16576	-12.177	0.835494	4.01996	0.18481	0.871018	0.4514	4.35242	0.339681	0.36678	0.802464	1.79345	S1483	SELLECK	ILOPERIDONE | HP-873 | ILO-522 | FANAPT | FANAPTA | FIAPTA | ZOMARIL | | ILOPERIDONE
1.79307	0.398621	0.792816	0.566648	1.84282	0.547917	4.33704	1.22194	0.64037	0.57283	3.89874	0.179867	-3.34916	0.625174	0.649247	0.205819	3.53412	0.558888	0.64005	0.959142	1.79307	S2152	SELLECK	SITAFLOXACIN HYDRATE
-0.564193	0.0839516	2.99927	1.05439	0.655553	0.63864	2.83678	0.670171	0.017523	1.36627	-0.19434	0.302685	2.31115	0.0489268	1.78498	0.957462	2.22908	0.10132	-4.334	0.144614	1.78498	S1701	SELLECK	DESONIDE
0.521981	0.172569	1.64078	0.826183	0.453595	0.559582	2.84397	0.0711495	-3.75738	0.308352	2.10039	0.525915	76.158	3.48609	3.08351	1.14713	1.78398	0.0073549	1.17621	0.588371	1.78398	S2108	SELLECK	FLUNIXIN MEGLUMINE | FLUNIXIN MEGLUMIN
0.0573451	0.0117874	4.05087	0.408589	0.0156902	0.261407	2.2271	0.171709	-0.108012	0.941749	0.781323	0.420716	1.98223	0.473851	1.77197	0.425816	3.08462	0.472464	-4.86974	0.0526922	1.77197	S1688	SELLECK	BETAMETHASONE 17,21-DIPROPIONATE
2.62256	0.431498	2.15265	0.614149	1.77158	1.01959	-0.226483	0.234417	-0.0785558	0.44235	2.46848	1.25437	0.151717	0.0658265	-0.563623	0.23611	2.2532	0.252975	4.29429	0.137568	1.77158	S2005	SELLECK	RALTEGRAVIR (MK-0518)
2.67944	0.0400099	3.22322	0.389976	-0.121397	0.146631	2.60965	0.040684	1.88303	0.326231	-0.000957902	0.477304	1.33112	0.410308	1.771	0.0520693	-1.25576	0.107873	2.09232	0.118354	1.771	S4196	SELLECK	ETHACRIDINE LACTATE MONOHYDRATE
1.75413	0.0847772	1.86366	0.261807	1.60916	0.0571139	2.8905	0.032313	0.215194	0.400419	0.661813	0.204548	0.838832	1.10516	2.25419	0.170993	3.00997	0.631138	-0.430018	0.875585	1.75413	S1692	SELLECK	BUSULFAN | BUSULFEX
1.71543	1.02804	1.33847	0.0789192	1.48492	0.103195	3.78038	1.36948	1.74681	0.605407	6.49584	0.141637	0.104582	1.9033	3.69738	0.101659	4.62462	1.5774	3.55129	0.436256	1.74681	S2521	SELLECK	ADRENALINE BITARTRATE | (-)-EPINEPHRINE BITARTRATE | (±)-EPINEPHRINE HYDROCHLORIDE | L-ADRENALINE | EPINEPHRINE, RACEMIC | ADRENALINE | | EPINEPHRINE HCL | EPINEPHRINE BITARTRATE
2.1136	0.721253	2.82109	0.86771	0.532356	0.236837	0.489614	0.667654	2.23241	0.0745004	0.85428	1.45854	1.18461	0.826749	1.73781	0.0974479	5.49855	0.946442	2.32594	0.0158133	1.73781	S1920	SELLECK	HALOPERIDOL | HALDOL | HALOPERIDOL HCL
1.72855	0.90041	2.02195	0.246309	1.44324	0.0765207	1.81312	1.65958	0.00762433	0.412567	2.74713	0.636301	-1.10704	0.106658	0.814565	0.0349153	2.07828	0.369997	5.90821	0.557524	1.72855	S1802	SELLECK	AICAR | ACADESINE
0.578972	0.0127443	1.66615	0.62626	1.25874	0.554358	2.5446	1.0889	1.36751	2.49256	3.19795	0.599948	1.72502	0.131894	1.96159	0.480572	3.44582	0.0684737	-0.629187	0.720329	1.72502	S2615	SELLECK	NOREPINEPHRINE | (±)-NOREPINEPHRINE (+)-BITARTRATE | (L)-(-)-NOREPINEPHRINE BITARTRATE | DL-NOREPINEPHRINE HYDROCHLORIDE | LEVOPHED | NORADRENALINE BITARTRATE MONOHYDRATE | L-(-)-NOREPINEPHRINE BITARTRATE MONOHYDRATE
1.903	0.291523	4.04159	0.586486	2.66744	0.504934	-2.68737	0.0305215	-1.55136	0.771938	-0.4598	1.22056	0.861588	0.80754	1.71797	0.879231	3.23688	0.716986	0.320883	0.0436275	1.71797	S3078	SELLECK	BECLOMETHASONE DIPROPIONATE | BECLOMETASONE DIPROPIONATE | BECLOVENT | BECLOMETASONE DIPROPIONATE
1.71571	1.09554	2.77788	0.934571	2.51817	1.23482	1.3183	0.599698	2.09953	0.872255	1.76813	1.48402	-1.8729	0.170905	-1.19446	2.30139	0.783211	1.25232	44.7903	1.17033	1.71571	S1957	SELLECK	SULFAMETHIZOLE | SULFAMETHIZOLE | SULFAMETHYLTHIADIAZOLE |
3.03478	0.125301	1.70129	0.172965	1.6755	0.373719	3.30984	0.450953	1.18402	0.202318	1.70769	1.29052	0.506248	0.369	3.20757	0.110393	2.62768	0.852634	-0.114949	0.348792	1.70769	S4064	SELLECK	CITALOPRAM HYDROBROMIDE | ESCITALOPRAM OXALATE | CITALOPRAM HBR
0.351431	0.803238	4.51927	0.228312	1.50706	0.243918	1.70637	1.33792	-1.74559	0.688023	2.56639	0.175786	2.25611	0.213416	0.551979	0.745734	2.75085	0.272657	0.0947192	0.873217	1.70637	S1332	SELLECK	FLUMAZENIL
1.70363	1.89187	1.53718	0.700913	2.34698	0.0608544	0.0235487	0.618872	1.73283	0.367475	4.41785	0.752129	1.03702	0.507493	0.7295	1.71339	5.0782	0.130147	3.7724	0.715542	1.70363	S4336	SELLECK	METARAMINOL BITARTRATE | METARAMINOL BITARTRATE |
1.70321	1.33505	2.60386	0.263543	0.531653	0.506032	2.72108	0.824922	0.972007	0.640742	3.47392	0.0805645	-1.35849	3.55978	1.62553	0.146287	2.22556	0.522201	-0.817694	0.523504	1.70321	S4404	SELLECK	PASINIAZID
1.7983	0.0233891	2.02957	0.409269	0.694275	0.604703	3.96698	0.0565133	4.42117	0.25423	1.695	1.207	-15.5834	1.56896	1.66462	0.0337576	1.61988	0.287536	-0.718745	0.809476	1.695	S2505	SELLECK	ROSIGLITAZONE | ROSIGLITAZONE MALEATE| AVANDIA | ROSIGLITAZONE MALEATE | BRL-49653C | | ROSIGLITAZONE MALEATE
1.68898	0.217858	0.917548	0.0486095	0.215698	0.14015	-0.546669	0.0655207	4.06992	0.708271	-0.0266336	0.158462	2.41757	0.542208	9.49301	0.216076	14.1928	0.164568	-2.1963	0.210717	1.68898	S4229	SELLECK	BENOXINATE HYDROCHLORIDE | BENOXINATE HCL | OXYBUPROCAINE HCL
0.392722	0.647236	5.69073	0.157266	1.6867	0.55498	3.28474	2.33432	-1.42078	0.152732	3.88497	0.480771	1.16074	0.596492	-1.08144	1.16354	4.16001	0.829044	0.012615	2.19389	1.6867	S4228	SELLECK	FLUOROMETHOLONE ACETATE
0.133949	0.058189	3.11649	0.0968643	4.68068	0.398571	1.70888	0.610618	3.64182	0.468607	1.15824	0.403116	-0.131772	0.241802	1.6784	0.453178	-0.261423	1.2942	1.10875	0.295499	1.6784	S2908	SELLECK	HYGROMYCIN B
3.72552	0.475481	1.48639	0.334855	1.67597	0.104862	3.31969	0.20777	1.04143	0.252317	2.80972	0.382388	-0.303012	1.80897	1.68625	0.0717509	1.63403	0.0727251	4.51914	0.785134	1.67597	S1805	SELLECK	ACETYLCHOLINE | ACETYLCHOLINE CHLORIDE | MIOCHOL | ACETYLCHOLINE CHLORIDE
-0.403472	0.0491252	1.00704	0.502188	1.34599	0.0419294	1.67488	0.579238	1.07508	0.567041	1.88042	0.179543	2.30552	0.0566878	1.90854	0.667917	1.70487	0.207109	2.23361	0.0878657	1.67488	S3167	SELLECK	ALTRENOGEST
1.77796	0.48436	1.1972	0.216081	0.50912	0.409481	1.8199	0.233448	1.67483	0.692124	3.02629	1.97877	1.33995	1.80487	-1.48242	2.26489	4.22903	0.900818	9.99857	2.62902	1.67483	S2519	SELLECK	NAPHAZOLINE HYDROCHLORIDE | ALBALON | SJ000288053 | SJ000288053 | NAPHAZOLINE HCL | NAPHAZOLINE
1.41817	0.647303	1.22685	0.147952	5.33037	0.387516	1.67251	0.95397	3.02715	1.01148	5.64524	0.00692434	0.713865	0.37847	1.30051	0.0633743	3.58455	0.503258	3.87095	0.482105	1.67251	S4080	SELLECK	TRIAMTERENE | TRIAMTERENE | DYRENIUM
1.74871	1.09055	1.82493	0.18702	-0.100548	0.0843037	1.66969	0.310926	2.2726	0.295865	-0.181114	0.748662	-0.214985	0.218354	-1.68476	2.10436	2.86662	0.531479	27.2821	3.05785	1.66969	S4335	SELLECK	METAPROTERENOL | METAPROTERENOL SULFATE | ORCIPRENALINE SULFATE | METAPROTERENOL HEMISULFATE | ALUPENT | TH-152 | METAPROTERANOL HEMISULFATE
1.17154	0.215626	0.496264	0.248586	1.89099	0.0486973	2.75122	0.330725	-2.20313	0.182711	2.29749	0.569793	-15.0621	1.0532	1.66716	0.1965	2.4305	0.213671	1.25195	0.911173	1.66716	S2097	SELLECK	AMBRISENTAN | LETAIRIS | AMBRISENTAN
2.55487	0.784178	1.66709	1.07991	0.141906	0.478028	1.98464	0.209713	1.86777	1.4215	0.843923	0.302758	-0.508601	0.104959	0.360155	0.472906	3.84077	1.2461	1.29101	0.277657	1.66709	S1665	SELLECK	ESTRONE
1.6596	0.312493	0.549806	0.776405	-0.0643093	0.289076	3.01598	0.438144	4.51105	0.189094	2.00357	1.7067	-0.640482	1.43097	-2.57679	0.365148	3.59309	0.531907	12.0723	0.664684	1.6596	S2492	SELLECK	NOVOBIOCIN SODIUM | ALBAMYCIN
1.94629	0.924605	1.42428	1.44535	1.16198	1.46747	3.991	0.129043	1.65161	0.404988	3.09753	1.2854	-0.692291	0.403795	-0.962133	0.143041	2.43547	0.10413	2.08801	0.246517	1.65161	S1504	SELLECK	DYPHYLLINE | DIPROPHYLLINE
0.0331326	0.187274	3.36491	0.119379	1.64392	0.431903	2.33831	0.420699	-0.133569	0.637517	1.28929	0.744881	2.36765	0.279489	0.326023	0.223054	5.32378	1.12084	-1.72068	0.326338	1.64392	S3146	SELLECK	TRIPELENNAMINE CITRATE | TRIPELENNAMINE HYDROCHLORIDE | TRIPELENNAMINE HCL
1.36557	1.61791	1.63984	0.00429161	1.04982	0.197594	4.39746	1.39587	2.62791	0.233473	4.47835	0.559774	-1.24975	0.455212	-0.118059	0.167486	3.33588	0.927153	3.64648	0.575335	1.63984	S2484	SELLECK	MILRINONE | MILRINONE LACTATE | WIN-47203 | YM-018 | COROTROPE | PRIMACOR |
0.491822	0.0612456	2.24058	0.245424	3.78247	0.454544	0.997215	0.317538	-0.101154	0.0424292	3.60956	0.0819297	-0.612803	0.427584	1.63062	0.47521	2.06743	0.91834	1.94934	0.0913132	1.63062	S2900	SELLECK	COBICISTAT | COBICISTAT (GS-9350)
1.55072	0.278816	1.35826	1.3222	1.778	0.556394	2.93176	0.582005	-0.210157	0.766687	3.68314	1.18135	1.62601	0.759926	0.797241	0.452877	3.94965	0.10496	3.27074	1.51002	1.62601	S4238	SELLECK	CEPHARANTHINE | CEPHARANTHINE | NSC-623442 | O-METHYLCEPHARANOLINE |
2.13693	0.335206	1.6224	0.0855756	1.23037	0.732087	2.88962	0.743992	1.46228	0.171491	2.8232	0.240548	2.15359	0.674529	-2.69819	1.0278	1.16622	1.6039	7.75497	0.560959	1.6224	S3007	SELLECK	ZANAMIVIR | 4-GUANIDINO-NEU5AC2EN | GG-167 | GR-121167X | RELENZA | | ZANAMIVIR
1.4004	0.444822	0.850848	1.44688	8.10827	1.33533	2.61949	0.155811	1.6178	0.467296	0.569553	0.138637	2.42303	0.106138	0.48036	0.161266	2.21011	0.196435	1.75054	1.03242	1.6178	S1333	SELLECK	FLUOXETINE HYDROCHLORIDE | FLUOXETINE | R-(-)-FLUOXETINE HYDROCHLORIDE | S-(+)-FLUOXETINE HYDROCHLORIDE | PROZAC | FLUOXETINE HCL
1.77451	0.211501	1.3226	0.606659	0.868982	0.417447	2.0776	0.222664	0.437954	0.245451	2.66588	0.355588	-16.8815	1.16362	2.10535	0.362104	1.61642	0.0835932	1.3712	0.594031	1.61642	S2154	SELLECK	DABIGATRAN ETEXILATE
-0.248142	0.103326	1.4819	0.170532	0.648878	0.886101	1.9543	0.465359	1.61242	0.340765	1.27214	0.265209	2.05446	1.06549	2.5039	0.0782725	1.80199	0.219722	-0.397174	0.267253	1.61242	S1902	SELLECK	VITAMIN B12
2.25418	0.118778	1.96551	0.606654	-0.358489	0.375976	0.858945	0.149014	0.633405	0.562767	1.60558	1.67504	73.8919	4.35268	0.985477	2.69006	2.7845	0.276497	-2.09841	0.0553122	1.60558	S2118	SELLECK	IBUTILIDE FUMARATE
2.92497	0.150522	3.04919	0.186444	0.660493	0.259149	2.05683	0.125351	0.623387	0.561286	2.60132	1.23055	0.296135	0.331442	0.344092	0.0439686	1.60219	1.34141	5.86417	0.470861	1.60219	S2611	SELLECK	ETHISTERONE
3.64337	0.0370183	1.89382	0.405495	1.60116	0.588502	-0.695675	0.736867	1.58581	0.431888	4.34565	0.572683	0.346259	0.304052	1.22478	0.174661	2.82511	1.31032	6.20502	0.339877	1.60116	S3121	SELLECK	ORNIDAZOLE
0.879472	0.0201041	0.738662	0.118635	1.78499	0.0991059	1.60057	0.281089	1.41439	0.0734832	2.26638	1.29299	-0.795793	0.27332	1.63042	0.108739	2.2475	0.058017	-0.363447	0.152143	1.60057	S4111	SELLECK	DICLOXACILLIN SODIUM | DICLOXACILLIN SODIUM SALT
2.29911	0.202755	1.10018	0.207144	1.45737	0.508033	2.45407	0.516693	0.750968	0.419473	1.5974	0.864534	-14.4279	0.652642	1.6701	1.1086	4.29156	0.583082	5.6713	0.527466	1.5974	S4039	SELLECK	METHAZOLAMIDE
2.91748	0.334581	1.55069	0.391376	1.59213	0.193697	1.08211	2.84347	0.336812	0.981858	2.94553	0.213724	-1.53404	0.401305	2.67197	0.122634	1.71223	0.390725	1.56179	0.493466	1.59213	S1962	SELLECK	SULFADIMETHOXINE | SULPHADIMETHOXINE
-0.276593	0.325426	2.34328	0.221478	1.58111	0.698462	-0.404613	0.212739	3.58033	0.391094	1.47794	0.528948	1.92577	0.310956	-0.019854	0.557915	7.17868	1.12076	1.09205	0.367664	1.58111	S2044	SELLECK	CYPROHEPTADINE HYDROCHLORIDE | CYPROHEPTADINE HYDROCHLORIDE SESQUIHYDRATE | CYPROHEPTADINE HCL | | CYPROHEPTADINE HCL
3.09094	0.00781298	2.75854	0.84008	1.40896	1.69069	1.55432	1.71622	2.48595	1.06263	-4.96335	0.331665	1.5776	0.518202	-0.14187	1.47469	2.75651	2.31366	47.6287	2.75144	1.5776	S2577	SELLECK	PHENACETIN | PHENACETIN | ACETOPHENETIDIN | 4-ETHOXYACETANILIDE | 1-ACETYL-P-PHENETIDIN |
1.5751	0.530494	1.02914	0.342471	2.36192	0.067736	3.65621	0.0157872	3.97271	0.387175	1.46646	0.383813	0.513535	0.0937146	1.37101	0.204427	1.57275	0.256391	5.38276	0.519757	1.57275	S1358	SELLECK	LORATADINE | LORATIDINE
1.51688	0.408569	1.56768	0.303568	0.978246	0.224866	2.46559	0.1458	-1.33659	0.168031	2.67973	0.182153	-15.9715	0.206701	4.00489	0.646467	2.07513	0.0935471	0.310915	0.140418	1.56768	S3017	SELLECK	ASPIRIN | ACETYLSALICYLIC ACID | ASPIRIN| O-ACETYLSALICYCLIC ACID
0.435995	0.305635	0.951807	0.52906	1.55102	0.60787	4.31289	0.12911	3.32606	0.0200526	2.21455	0.144648	-14.3627	0.910909	1.32576	0.714451	2.17367	0.0579014	-1.43215	0.979369	1.55102	S4185	SELLECK	TIRATRICOL, 3,3',5-TRIIODOTHYROACETIC ACID | 3,3',5-TRIIODOTHYROACETIC ACID,(TIRATRICOL) | TIRATRICOL
2.34614	1.12243	0.685416	0.688704	3.18081	0.57168	1.54488	1.11235	1.51812	0.453186	1.11613	0.403768	2.54655	0.711018	3.92487	0.313297	0.884722	0.17686	4.6911	0.31055	1.54488	S4381	SELLECK	PROADIFEN HYDROCHLORIDE | SKF-525A HYDROCHLORIDE | PROADIFEN HCL
2.53892	0.481728	-0.221872	0.011347	1.54186	0.330827	0.37762	0.474802	2.01859	0.291957	2.10414	0.725817	-1.03543	0.87917	0.389279	0.773752	1.9189	0.677307	3.24434	1.30634	1.54186	S2830	SELLECK	CLINDAMYCIN HYDROCHLORIDE | CLINDAMYCIN HCL | CLINDAMYCIN
0.89214	0.107902	1.35198	0.000552596	2.01704	0.0392333	4.10783	0.886623	0.353267	0.282147	3.56919	0.421105	1.10234	0.186279	1.60784	0.925621	1.54095	1.23465	1.05979	0.167314	1.54095	S2614	SELLECK	ARECOLINE HYDROBROMIDE | ARECOLINE | ARECOLINE HBR
-0.253154	0.034826	0.647023	0.883695	1.22019	0.55672	-0.121002	0.298887	2.29112	1.56069	1.53981	0.528645	2.86263	0.302687	3.09928	1.28104	4.8092	0.488846	-0.0293798	0.906664	1.53981	S4114	SELLECK	TRICLABENDAZOLE
2.77854	0.651358	2.10267	1.8039	1.91017	1.27854	2.55137	0.125437	-0.814837	1.61314	-0.974152	0.416065	1.40291	0.631284	-1.49239	0.0400528	1.53664	1.10525	-1.26054	0.639762	1.53664	S1327	SELLECK	ELLAGIC ACID | ELLAGIC ACID DIHYDRATE | LTK-20 | | ELLAGIC ACID DIHYDRATE
0.965111	0.370026	2.77406	0.535373	1.44621	0.858036	3.53242	0.0546295	0.304593	0.551855	3.6717	0.699543	1.19234	0.253384	2.37095	0.27969	1.53391	0.166557	1.16595	0.257858	1.53391	S1985	SELLECK	ATP DISODIUM SALT | ADENOSINE 5'-TRIPHOSPHATE
1.33511	0.132678	0.0131611	1.25364	0.457612	0.137312	2.32368	0.468665	-3.81981	0.565558	1.52218	0.103799	2.12624	0.922897	1.5812	0.816455	2.47368	0.0823568	-0.951344	0.0743172	1.52218	S1324	SELLECK	DOXAZOSIN MESYLATE
1.38908	0.0634763	4.28137	0.000656653	1.15207	0.165007	-0.996038	2.13716	5.05231	0.324903	1.5102	0.210246	0.448746	0.142498	2.45069	0.574919	4.26304	1.73968	5.56884	2.47799	1.5102	S2446	SELLECK	LEVOSIMENDAN
1.69919	0.211807	0.824503	0.476891	0.127912	0.0557353	3.1044	0.602481	1.50733	0.336026	-1.11697	2.59253	1.37079	0.401477	1.57179	0.34775	2.47903	1.08975	1.89312	0.627059	1.50733	S2613	SELLECK	CLORSULON
2.56329	0.0569605	1.17801	1.20133	0.856187	0.23806	4.2359	0.966731	1.49992	0.0630936	2.94344	0.536915	-0.610851	0.29069	0.0618585	0.179503	1.70139	0.900481	3.08951	1.2224	1.49992	S4174	SELLECK	SODIUM GLUCONATE
3.11476	0.15938	4.27478	0.162966	0.824796	0.386775	1.49596	0.0104533	-1.37397	0.351954	0.872521	2.18041	-16.011	0.851457	1.78095	1.09074	2.31672	0.747081	0.280978	0.185153	1.49596	S2126	SELLECK	NAFTOPIDIL DIHYDROCHLORIDE | NAFTOPIDIL DIHCL | NAFTOPIDIL | NAFTOPIDIL HCL
0.906558	0.0187037	2.12077	0.379539	1.42797	0.250958	0.768599	1.27589	3.23899	0.505796	3.20178	0.493421	1.07526	0.0702276	1.49371	0.351412	3.21767	1.04852	0.815304	0.527163	1.49371	S3154	SELLECK	BUTENAFINE HYDROCHLORIDE| LOTRIMIN ULTRA | BUTENAFINE HCL
1.69508	0.46158	5.59959	0.773315	1.48517	0.0172907	2.38052	0.921351	1.13556	1.2057	1.25692	0.879968	0.570326	0.826689	2.67512	0.656814	1.15269	2.01021	3.09314	0.805236	1.48517	S1806	SELLECK	ACIPIMOX
0.24496	0.269451	2.79854	0.235455	1.27976	0.217676	0.314012	1.12286	15.1742	0.0286883	0.499459	0.655696	1.84209	0.0276868	1.47906	0.822322	6.48593	0.20219	17.8286	0.35456	1.47906	S1719	SELLECK	ZALCITABINE | 2',3'-DIDEOXYCYTIDINE | 2,3-DIDEOXYCYTIDINE | ZALCITABINE | DIDEOXYCYTIDINE | DDCYD | DDC | RO-242027 | RO-24-2027-000 | NSC-606170 |
0.599338	0.75299	1.55108	0.0770495	1.61973	1.178	0.668126	0.863337	0.672639	0.291514	1.88619	1.44729	0.59967	1.00902	3.31947	0.512646	1.47703	0.161325	0.901259	0.139823	1.47703	S1376	SELLECK	GESTODENE
2.26915	0.334833	1.56863	0.487463	1.3003	0.369379	1.97362	0.135624	-0.732492	0.169175	1.46726	2.00049	0.792681	0.0724587	1.13994	0.0213407	2.52142	0.793986	2.28028	0.486614	1.46726	S1843	SELLECK	URSODIOL | UROSIOL | CHENODIOL | URSODEOXYCHOLIC ACID | CHENODEOXYCHOLIC ACID
1.64627	0.462706	1.02096	0.106017	-0.932508	0.881734	2.93809	0.152744	2.41872	0.229802	0.248795	0.465536	1.45976	0.735525	-1.64359	1.1815	2.93547	0.216898	11.5627	1.44316	1.45976	S4173	SELLECK	1-HEXADECANOL
0.984719	0.350312	2.51281	2.42916	1.50012	0.654354	0.688993	1.55698	-0.529349	0.918343	0.154493	2.19854	1.87733	0.803363	3.13268	2.22209	1.44926	0.323196	2.78947	1.77963	1.44926	S1636	SELLECK	AMPHOTERICIN B | FUNGIZONE
1.21092	2.27098	1.11237	0.138347	0.924501	0.798006	1.44881	0.0544381	1.96104	0.648088	4.3339	0.317927	-0.140314	0.505658	1.49166	0.223853	2.83584	0.113853	1.30597	1.16865	1.44881	S3176	SELLECK	BETAHISTINE HYDROCHLORIDE | BETAHISTINE MESYLATE | BETAHISTINE 2HCL | BETAHISTINE DIHYDROCHLORIDE
1.70477	0.0768568	1.54351	0.62986	1.33003	0.512167	0.929392	0.159846	1.44143	0.356998	-0.555329	1.611	-1.34753	0.166695	1.49536	1.52378	2.99768	0.356939	2.56238	0.496994	1.44143	S1430	SELLECK	ROLIPRAM | S- (+)-ROLIPRAM
1.65039	0.221184	1.43853	0.82307	0.946368	0.495656	0.350936	0.166075	1.47484	1.82941	1.26607	0.131532	1.57008	0.77829	0.564903	1.15918	2.83589	2.18459	3.2157	0.1182	1.43853	S1855	SELLECK	PEFLOXACINE MESYLATE | PEFLOXACIN MESYLATE
1.58955	0.221269	1.23899	0.107527	-0.781751	0.444687	1.26764	0.0891418	1.43664	0.00941107	1.9829	0.243401	81.0294	1.7215	1.36622	1.41091	4.33104	0.232743	7.95245	1.06591	1.43664	S2476	SELLECK	ITRACONAZOLE | ORICONAZOLE| SPORANOX| TRIASPORIN | JK-1211 | R-51211
1.5318	0.887614	1.06096	0.197053	0.778676	0.0857437	3.24916	0.210553	-4.24443	0.0629444	2.75394	1.18759	-0.916125	0.335705	1.43314	0.593084	2.57419	0.607382	0.918523	2.5265	1.43314	S1679	SELLECK	BTS-18322 | MKS-11 | MU-27182 | ANMETARIN | (+/-)-FLURBIPROFEN | FLURBIPROFEN
1.19685	0.280919	1.41198	0.107297	0.653615	0.201053	1.66229	0.812101	0.138924	0.0391522	1.77974	0.0497017	-0.0314785	1.09448	2.24096	0.720397	1.73883	0.368413	3.01963	0.203123	1.41198	S1538	SELLECK	VX-950 | TELAPREVIR | LY-570310 | MP-424 | | TELAPREVIR (VX-950)
3.28888	0.103211	0.480424	0.598774	1.41138	0.132966	0.478537	0.778895	-3.7796	0.879006	1.86755	0.152541	1.76579	0.0545142	0.440232	0.415372	2.29514	1.3329	2.88198	1.11043	1.41138	S1328	SELLECK	ETODOLAC
1.70196	0.0692716	1.41038	0.205588	0.485601	0.225003	-0.576611	0.21159	0.277556	0.352125	4.87152	0.818779	-1.35871	0.490296	2.40122	0.340638	3.25989	0.147323	1.52359	0.0577854	1.41038	S4072	SELLECK	DECAMETHONIUM BROMIDE | DECAMETHONIUM DIBROMIDE | DECAMETHONIUM BROMIDE | SYNCURINE |
2.93038	0.123336	1.40521	0.124706	0.660093	0.839552	-0.151261	0.875014	2.23952	0.288294	4.36101	0.373841	1.21401	0.352992	0.504206	0.362599	3.23437	1.82754	4.39022	0.236966	1.40521	S3138	SELLECK	METHYLTHIOURACIL
1.39424	0.0384506	0.489772	0.539358	0.0233847	0.50955	1.54937	0.426263	0.0368715	0.0189135	1.828	0.734664	-16.2125	0.913097	2.0933	0.0918272	1.57392	0.0914478	-1.57738	0.024824	1.39424	S2496	SELLECK	OZAGREL HYDROCHLORIDE | OZAGREL HCL | OZAGREL
9.70465	1.54889	-0.829983	0.0198045	4.66197	1.03296	1.43551	1.5365	-0.567234	0.642825	-3.13963	0.622799	-0.276986	1.68258	1.38662	0.473206	3.02006	1.34806	13.2671	5.48333	1.38662	S4407	SELLECK	PROCHLORPERAZINE EDISYLATE | PROCHLORPERAZINE DIMALEATE | COFA_418 | PROCHLORPERAZINE MALEATE| COMPAZINE | PROCHLORPERAZINE DIMALEATE | AZ-001 | RP-6140 |
1.37953	0.098302	0.869706	1.42732	1.82452	0.130258	1.82211	0.238194	0.139157	0.140607	1.21095	1.01499	-13.6912	1.14841	3.08149	0.604181	2.55111	0.821556	1.19237	0.102943	1.37953	S4057	SELLECK	METHYCLOTHIAZIDE | AQUATENSEN | | METHYCLOTHIAZIDE
2.3474	0.339144	1.37511	0.156154	1.20111	0.277064	3.95194	0.353023	0.318982	2.2047	3.68101	0.798048	0.785551	0.156344	0.911925	0.845262	2.28719	0.128842	1.32462	0.149324	1.37511	S2104	SELLECK	SULPIRIDE | (-)-SULPIRIDE | (±)-SULPIRIDE | (RS)-(±)-SULPIRIDE | S(-)-SULPIRIDE | SJ000285857 | LEVOSULPIRIDE
4.05263	0.806368	1.47514	0.417144	2.03274	0.642287	-0.532406	2.01921	-5.91766	0.308898	1.28629	0.820522	-0.763709	0.382516	2.35511	0.739796	1.3667	0.23329	3.97466	0.488821	1.3667	S1396	SELLECK	RESVERATROL | RM-1812 | SRT-501 | TRANS-RESVERATROL
0.518651	0.378898	7.17024	0.162372	6.18924	0.811026	0.893995	0.754936	-2.3221	0.480239	2.15339	0.290505	-9.85825	1.5249	12.509	1.63823	1.36086	1.28254	10.804	1.39331	1.36086	S2680	SELLECK	IBRUTINIB | IBRUTINIB (PCI-32765) | IBRUTINIB (PC-32765) | PCI-32765 | BTK INHIBITOR III | BRUTONS TYROSINE KINASE INHIBITOR III
4.11924	0.450532	1.3602	0.0509659	0.620431	0.273985	0.529199	1.56023	-0.167401	0.265789	-0.798344	0.442271	1.6616	0.075185	2.19326	1.15708	2.85683	0.344777	0.739667	0.871807	1.3602	S1763	SELLECK	QUETIAPINE HEMIFUMARATE| SEROQUEL | QUETIAPINE FUMARATE| SEROQUEL XR | QUETIAPINE HEMIFUMARATE | SEROQUEL | (E)-2-(2-(4-(DIBENZO[B,F][1,4]THIAZEPIN-11-YL)PIPERAZIN-1-YL)ETHOXY)ETHANOL | QUETIAPINE FUMARATE | SEROQUEL XR | FK-949 | FK-949E | ICI-204636 | ZD-5077 | ZM-204636 | | QUETIAPINE FUMARATE
0.574623	0.852936	3.38236	0.294649	1.9304	0.257876	1.35762	0.941588	-2.17387	1.67413	3.05594	0.205609	0.969041	0.417574	0.0328194	0.0411029	1.52553	0.996219	0.623177	0.00816274	1.35762	S4199	SELLECK	ANTAZOLINE PHOSPHATE | ANTAZOLINE HYDROCHLORIDE | ANTAZOLINE HCL
1.35622	0.812473	1.43221	0.724155	0.90497	0.250144	-0.45713	1.17688	1.84324	0.191424	-1.51214	0.686054	1.86146	0.501978	1.33065	0.152815	6.39986	0.0270546	4.97427	0.0959412	1.35622	S1250	SELLECK	MDV-3100 | ASP-9785 | NC-54 | | ENZALUTAMIDE (MDV3100)
1.51774	0.0117753	0.700757	0.523614	0.556075	0.0463019	2.2873	0.109232	0.460742	0.0387397	1.46201	0.590991	0.0328021	0.447018	1.6064	0.0681679	1.35472	0.28073	0.478089	0.572686	1.35472	S1715	SELLECK	GLIPIZIDE
1.33325	0.0413376	1.75224	0.306208	0.679608	0.430277	3.05021	0.664765	-0.428604	0.0543982	2.25393	0.976848	-2.25048	0.747536	0.275777	0.705082	1.59702	0.394368	0.205689	0.745333	1.33325	S1704	SELLECK	EMTRICITABINE
-0.646804	0.36906	1.32801	0.782836	-0.968085	1.08299	2.6367	1.18504	1.6529	0.0691366	2.08575	0.331478	-0.85846	1.31287	-1.25572	0.321134	2.32201	0.263682	8.77385	0.243488	1.32801	S2443	SELLECK	TOLBUTAMIDE
0.904889	0.194871	0.241478	0.956025	1.86254	0.00474868	4.27308	0.98215	-2.8698	0.372407	3.4463	0.258165	0.89151	0.134193	2.03297	0.0190259	1.31841	0.645888	0.908476	0.51941	1.31841	S1823	SELLECK	FENOPROFEN | FENOPROFEN CALCIUM SALT DIHYDRATE | FENOPROFEN CALCIUM SALT HYDRATE | | FENOPROFEN CALCIUM
1.31096	0.409795	0.269504	0.0160608	1.07683	0.213364	0.367449	0.597366	2.59069	0.696448	1.37309	0.602853	1.4249	0.443573	-0.418435	1.50163	3.94294	0.178963	-0.294119	0.308334	1.31096	S3060	SELLECK	DEXMEDETOMIDINE | PRECEDEX | DEXMEDETOMIDINE | MEDETOMIDINE HCL
2.13613	0.0428099	1.09307	0.437093	1.3053	0.89176	0.211109	1.00482	0.232244	0.414952	2.36529	0.456553	1.30086	0.79446	0.582799	0.0240959	2.8715	0.611175	1.54994	0.466546	1.30086	S1357	SELLECK	LIDOCAINE HYDROCHLORIDE | ALPHACAINE HYDROCHLORIDE | LIDOCAINE HCL HYDRATE | LIDOCAINE
1.51777	0.143775	2.18918	0.172749	0.230563	0.402774	3.01257	0.0195738	1.17636	0.0160587	1.87635	0.355205	0.459459	0.0604302	0.112189	2.33767	1.29608	0.106755	0.146125	0.188247	1.29608	S2495	SELLECK	OXYMETAZOLINE HYDROCHLORIDE | AFRIN | MUCINEX | OXYMETAZOLINE HCL
2.17424	0.588614	2.3729	0.182536	1.29134	0.225733	1.67567	0.684886	1.66991	0.991807	-6.4588	0.289224	0.601167	0.0945431	-1.78435	0.0955201	0.217813	0.422297	36.9294	0.654905	1.29134	S3100	SELLECK	2-THIOURACIL
2.30251	0.260954	1.28073	0.741328	0.951599	0.116414	-1.72751	0.18533	1.00024	0.0297544	2.31364	0.310032	1.41754	0.289643	0.493377	0.00954894	4.77192	0.192708	8.86822	2.46736	1.28073	S1340	SELLECK	GATIFLOXACIN
0.754476	0.449066	1.93135	1.11386	0.568053	0.0321236	1.33039	0.811199	2.11972	1.43873	-1.25057	2.97343	1.11695	0.63095	1.26074	0.660309	2.8845	0.272752	0.392579	0.949092	1.26074	S2052	SELLECK	OXYTETRACYCLINE | OXYTETRACYCLINE DIHYDRATE | OXYTETRACYCLINE HYDROCHLORIDE | OXYTETRACYCLINE (TERRAMYCIN)
1.25593	0.313052	0.659448	0.515036	0.482213	0.0886648	2.4237	0.47829	-0.111729	0.040464	1.86651	0.363322	-17.0963	2.34185	2.57937	0.420869	1.57397	1.27646	0.737328	0.791721	1.25593	S2524	SELLECK	PHENYTOIN SODIUM | SJ000287776 | 5,5-DIPHENYLHYDANTOIN | DILANTIN | SJ000287776 | PHENYTOIN | PHENYTOIN SODIUM
3.37033	0.412689	1.07531	1.12157	2.7778	0.105638	1.21339	1.15234	0.110874	0.0857244	-0.157115	0.553916	1.24996	1.15363	1.83597	0.517407	3.2934	0.0538969	0.60582	0.501759	1.24996	S1615	SELLECK	RISPERIDONE | RISPERIDONE| RISPERDAL CONSTA
2.76078	0.0193231	1.09225	0.187996	0.866871	1.35106	2.55582	0.166319	1.23112	0.828484	0.903168	1.54734	-1.63778	0.14355	4.7003	1.83431	2.50448	1.3462	0.435931	0.687918	1.23112	S1671	SELLECK	AMINOCAPROIC ACID | 6-AMINOCAPROIC ACID | 6-AMINOCAPROICACID | AMICAR
1.04715	0.0953796	0.681681	0.577115	1.80798	0.853208	2.30922	0.146621	0.843095	0.127247	2.4904	0.0219738	-16.5734	0.600125	1.73661	0.587066	1.2285	0.398248	1.59298	0.264294	1.2285	S4159	SELLECK	BEZAFIBRATE | BEZAFIBRATE | BM-15075 |
-0.0716274	0.0858016	1.89558	0.311425	1.22536	0.0897978	-0.955542	0.440595	0.156101	0.468525	1.27058	0.399652	0.315713	0.0733137	2.12272	0.110829	1.84067	0.919827	-1.49174	0.228043	1.22536	S3156	SELLECK	NAFTIFINE HYDROCHLORIDE | NAFTIFINE
1.21993	0.0317337	2.7289	0.50957	0.744693	0.236101	0.101933	0.0451827	0.382426	0.113015	2.96661	0.470159	-0.552382	0.531336	1.91744	0.0161843	2.03819	0.126398	-0.725914	0.0438239	1.21993	S1856	SELLECK	METOPROLOL TARTRATE | (±)-METOPROLOL (+)-TARTRATE | LOPRESSOR | (±)-METAPROLOL TARTRATE
2.56975	0.827626	0.922237	0.0222315	1.19627	1.41287	1.21156	0.276531	-0.562315	0.947184	3.38272	0.376437	0.468261	0.168334	1.80465	0.0153401	3.9517	0.734695	2.32294	0.839439	1.21156	S1210	SELLECK	METHOTREXATE
0.521423	0.0805342	1.06749	0.119821	0.341254	0.35851	-2.02057	1.59491	4.6881	0.674961	1.20956	0.449273	1.55065	0.245071	1.8886	1.24247	3.34298	0.324154	6.15606	0.564869	1.20956	S1408	SELLECK	LINEZOLID | ZYVOX | LINEZOLID
-1.13899	0.433463	1.39373	0.659576	-0.510351	0.326156	1.2067	0.568258	2.00497	0.649677	1.3544	0.535601	-1.50311	2.15727	-3.23821	0.0613127	7.26541	2.0271	8.98424	0.820822	1.2067	S2550	SELLECK	TOLTERODINE HYDROCHLORIDE | TOLTERODINE TARTRATE | DETROL LA | TOLTERODINE TARTRATE
0.731624	0.443759	1.2065	0.275254	1.69573	0.345474	2.03619	0.776103	-0.191611	0.14656	2.20303	0.177621	-16.0662	1.59013	2.62078	0.298208	0.888993	1.45239	0.383932	1.33534	1.2065	S4048	SELLECK	CARBIMAZOLE
1.9952	0.050978	1.89592	0.435731	1.20566	1.84315	-1.31645	0.785453	-0.0351432	1.01867	2.46854	0.0121869	-0.246689	0.360816	-0.663093	0.00911908	1.85226	0.163442	2.00345	1.11571	1.20566	S2123	SELLECK	DEXTROSE
1.51733	0.354458	1.20523	0.223653	-0.791026	0.475873	1.82971	0.191487	0.500154	0.030169	1.03649	1.67482	82.4236	1.12896	0.768739	0.0128541	2.26485	0.492495	7.74876	0.648758	1.20523	S2086	SELLECK	IVABRADINE HCL
1.63828	0.310079	1.20138	1.48597	1.19874	0.339977	2.42481	0.270435	0.119397	0.00723207	3.22939	0.756594	0.66787	0.346445	0.734021	0.648376	1.86125	1.91966	-0.467799	3.04079	1.20138	S1517	SELLECK	NATAMYCIN | PIMARICIN | NATAMYCIN | TENNECETIN | ANTIBIOTIC A 5283 | CL-12625 |
-1.23019	0.23836	1.63266	1.00894	0.938649	0.792788	1.64208	0.0677081	-4.60584	0.273287	2.76821	0.184221	0.926884	0.42675	1.1981	1.06882	3.27752	1.14867	0.630184	0.11878	1.1981	S4362	SELLECK	GLAFENINE HYDROCHLORIDE | GLAFENINE | GLAFENINE HCL
1.19683	0.326479	1.34082	0.0700231	0.0520213	0.249413	-0.10532	0.64751	-0.558377	0.316825	-0.306274	2.58282	1.95467	0.1756	3.15496	0.622603	2.02355	0.445022	-1.06782	0.564973	1.19683	S1547	SELLECK	FEBUXOSTAT | TEI-6720 | TMX-67 | | FEBUXOSTAT
-1.5844	0.417475	1.19445	0.331152	-0.414831	0.0108045	1.43555	0.484426	2.36294	0.187679	0.290384	0.180119	1.20913	0.547107	1.75707	0.10943	-0.34581	0.10389	-0.812445	0.00278344	1.19445	S2045	SELLECK	5-FLUORO-5'-DEOXYURIDINE | DOXIFLURIDINE | 5-DEOXY-5-FLUOROURIDINE
1.32134	0.549363	1.05225	0.248201	1.21154	0.386763	2.42997	0.45546	2.09108	0.0203561	1.14684	0.821303	1.18631	0.247555	-0.43361	0.286611	-0.555529	1.87004	3.11797	0.149869	1.18631	S1516	SELLECK	CIDOFOVIR| VISTIDE
1.46822	0.939466	-0.0993487	0.420881	1.18461	0.527412	2.18044	0.0788646	3.05513	0.339814	-3.75191	0.6312	-0.117334	1.27296	-0.666659	1.30368	1.20252	1.64856	30.4979	7.03974	1.18461	S2610	SELLECK	LONIDAMINE | SJ000287991 | LONIDAMINE | AF-1890 | KN-228 | TH-070 | DICLONDAZOLIC ACID | | LONIDAMINE | | SJ000287991 | LONIDAMINE
0.464864	0.415427	-0.0100677	0.917081	-0.485011	0.0236279	3.18765	0.863002	-1.42032	0.224966	2.15472	0.00486182	78.2849	0.273874	1.55677	0.530476	1.18134	0.217883	-1.80695	0.524486	1.18134	S2525	SELLECK	PHENYTOIN SODIUM | SJ000287776 | 5,5-DIPHENYLHYDANTOIN | DILANTIN | SJ000287776 | PHENYTOIN | PHENYTOIN SODIUM
0.548786	0.249269	1.17978	1.18277	0.377868	0.739238	1.7322	1.39752	1.48439	0.123461	2.52139	0.122709	0.676944	0.452465	0.412113	0.548728	1.76213	0.313112	0.67146	0.286149	1.17978	S4176	SELLECK	TROMETAMOL
0.532177	0.597614	2.80726	1.29344	1.24191	0.339361	1.46945	0.808037	0.676384	0.2012	2.39554	0.607386	0.31642	0.0761512	-0.547051	0.553858	1.17941	0.384672	3.02061	1.11323	1.17941	S2510	SELLECK	SPECTINOMYCIN HYDROCHLORIDE | SPECTINOMYCIN DIHYDROCHLORIDE | TROBICIN | SPECTINOMYCIN HCL
2.21301	0.0746751	1.17304	0.221378	1.14202	0.23328	-1.44362	1.46184	1.58456	0.942529	1.31354	0.782749	0.856164	0.248002	0.874104	0.495461	3.10619	0.346032	2.06932	0.655872	1.17304	S4023	SELLECK	PROCAINE HYDROCHLORIDE | PROCAINE HYDROCHLORIDE | NOVOCAIN | | PROCAINE HCL
2.13988	0.345546	0.677334	0.31791	1.44227	0.174652	1.16507	0.274411	2.81794	0.359531	-2.5318	1.58729	0.249854	0.0872631	0.871639	0.095981	1.92112	0.762677	35.3941	2.05959	1.16507	S2588	SELLECK	CALCIUM LEVOFOLINATE (CALCIUM FOLINATE)
0.804858	0.058254	1.4829	2.00642	-0.107028	0.30374	1.20973	0.508346	1.50463	0.814069	1.15868	0.00529987	-0.234024	1.47058	-0.135219	0.96767	4.30685	1.09785	1.16787	0.0732222	1.15868	S3059	SELLECK	ENROFLOXACIN
2.55873	0.249938	1.20842	0.748158	1.01998	0.635181	2.50083	0.0737055	1.59925	0.0657355	-4.01673	0.629446	0.791454	0.548253	-1.21896	0.358762	1.1512	0.384854	28.1985	2.85091	1.1512	S3137	SELLECK	SODIUM SALICYLATE
1.97438	0.549741	1.10442	0.852175	-0.912413	0.80933	3.79187	1.62073	1.26933	0.573609	1.2462	2.8002	-2.88179	0.790661	0.134639	0.980978	1.13046	0.826075	2.50018	3.83889	1.13046	S1463	SELLECK	LEVOFLOXACIN | OFLOXACIN| FLOXIN | LEVOFLOXACIN HEMIHYDRATE| LEVAQUIN
-0.393313	0.239611	2.90816	0.288833	1.50155	0.42757	1.43825	1.27403	-4.90539	0.384522	-0.161395	0.459304	1.12228	0.554852	0.880627	0.572768	2.11781	0.095984	-3.23456	0.561649	1.12228	S4095	SELLECK	DIFLUPREDNATE | CM-9155 | ST-601 | | DIFLUPREDNATE
4.5924	0.382361	0.402911	0.432118	3.86854	1.17512	0.601874	0.235597	1.02265	0.198182	-1.15486	0.232033	1.10287	0.245491	3.73484	0.307981	2.86307	0.0873544	4.04602	1.18982	1.10287	S4026	SELLECK	HYDROXYZINE PAMOATE | HYDROXYZINE DIHYDROCHLORIDE | HYDROXYZINE 2HCL
1.02958	0.540028	1.30553	0.207267	1.10196	0.566542	2.24933	0.0997514	-1.43007	0.103446	-1.569	0.807642	-0.948361	0.732232	1.3188	0.18592	1.48955	0.000771886	-1.40065	0.106791	1.10196	S2503	SELLECK	RACECADOTRIL
0.461009	0.482319	-0.233485	0.982133	-1.74847	0.365493	2.88995	0.384387	4.42956	0.588875	2.29424	0.534655	1.10179	0.828181	-1.29153	0.161793	2.77862	0.129393	6.97959	0.330877	1.10179	S2540	SELLECK	RIBOFLAVINE | RIBOFLAVIN
0.430532	0.883983	2.629	0.30072	0.359706	0.308449	1.82608	0.624867	0.538444	0.164661	1.92299	0.167448	-1.01234	1.34234	1.60487	1.89883	1.09519	0.823934	2.48737	0.490105	1.09519	S1681	SELLECK	MESALAMINE | MESALAMINE | PENTASA
0.284336	0.626664	1.81437	0.716922	-0.229498	0.441086	1.09425	0.549518	-1.07243	0.287999	1.39345	0.947558	-1.05461	1.79601	1.50218	0.464374	1.27366	0.866097	0.941667	0.89397	1.09425	S1790	SELLECK	RIFAXIMIN | RIFAXIMIN | L-105 | ALPHA-0817185 |
1.51942	0.330507	0.912117	0.223296	1.09047	0.634831	2.97887	0.0475704	0.150004	0.432266	2.18974	0.18502	1.31825	0.134098	0.329037	0.0698119	0.665802	0.14938	2.74462	1.14424	1.09047	S1330	SELLECK	FELBAMATE | FELBAMATE| FELBATOL
0.943537	0.103538	1.80325	0.212636	0.0879278	1.06906	3.19996	0.029456	1.08717	0.817117	2.78793	1.52245	-1.46827	0.321644	-0.243842	0.616196	1.3696	1.29093	1.62035	1.75216	1.08717	S1488	SELLECK	NARATRIPTAN HYDROCHLORIDE| AMERGE| NARAMIG | NARATRIPTAN HYDROCHLORIDE | AMERGE | NARATRIPTAN HYDROCHLORIDE| AMERGE| NARAMIG | N-METHYL-2-(3-(1-METHYLPIPERIDIN-4-YL)-1H-INDOL-5-YL)ETHANESULFONAMIDE | "NARATRIPTAN HYDROCHLORIDE | AMERGE" | NARATRIPTAN
4.25671	1.07495	1.07661	0.156949	1.99553	0.472377	-0.099607	1.06993	1.1379	0.220174	-6.42212	0.876212	2.00577	0.366228	0.246737	0.207221	0.0596673	0.662523	74.5894	1.25478	1.07661	S4391	SELLECK	CAMYLOFIN CHLORHYDRATE
0.534374	0.175945	1.27611	0.118321	0.443651	0.129615	0.746565	0.119659	1.06881	0.480735	1.24871	0.225987	0.683736	0.467561	2.52092	1.22806	2.04312	0.483205	-1.69412	0.566984	1.06881	S3130	SELLECK	BIOTIN | BIOTIN (VITAMIN B7)
1.0685	0.0151735	2.03431	0.04237	0.769379	0.119761	2.24086	0.213874	-0.0587328	0.235322	-0.39254	0.0772177	1.69402	0.228177	1.52771	0.475368	0.994501	0.0593418	-1.30027	0.356629	1.0685	S2511	SELLECK	SULFADOXINE | SULFADOXIN
1.06762	0.249326	1.29369	0.454769	0.461172	0.896685	1.52241	1.28859	0.284413	0.586718	2.10243	0.851277	0.741469	0.221151	-0.239392	0.765177	4.43	0.470631	0.634819	0.154702	1.06762	S4218	SELLECK	AMOXEPINE | AMOXAPINE
1.06144	0.0178757	1.41304	0.188815	-0.876967	0.15022	-1.28538	1.31301	2.75524	0.0126729	3.73397	0.180278	-0.115579	0.54064	-0.636224	0.606552	2.02651	0.31601	2.06291	2.0427	1.06144	S1743	SELLECK	ESOMEPRAZOLE SODIUM | OMEPRAZOLE
2.68821	0.364175	0.827424	1.27611	1.79545	0.0104668	1.06049	0.0518835	0.54025	0.354629	1.80667	0.890798	0.754409	0.133262	-0.347593	0.765643	2.10608	1.25927	4.12555	0.574999	1.06049	S1197	SELLECK	FINASTERIDE | FINASTERIDE | MK-906 | YM-152 |
0.919383	0.358071	1.54421	0.00148607	-0.0532419	0.206297	1.05625	0.24526	0.345733	0.0286196	1.90151	0.495698	1.84713	0.210297	0.0657199	0.894005	1.87463	0.91628	1.22841	0.0373417	1.05625	S1385	SELLECK	MOSAPRIDE CITRATE
1.05506	0.533263	1.30735	0.188339	0.88356	0.228826	-0.266873	0.613795	-0.233994	0.111449	1.91212	0.523236	0.862021	0.769623	1.42201	0.835988	1.29834	0.0634331	1.54449	0.646703	1.05506	S1331	SELLECK	FLUCONAZOLE
0.882798	0.185326	0.67242	0.0283484	0.799916	1.18677	1.05214	2.59694	-2.72864	0.550114	2.53789	0.341874	76.9186	0.431179	2.37339	0.470477	3.67079	0.943711	-0.462176	1.51704	1.05214	S4049	SELLECK	VALDECOXIB | VALDECOXIB| BEXTRA
1.0514	1.32462	3.29466	0.265733	0.680689	0.0665544	3.44688	0.248429	1.54475	0.955708	0.718769	0.719213	-0.456566	0.931554	-1.53234	0.354657	2.00832	1.51523	6.58356	0.664116	1.0514	S2196	SELLECK	BIBR 953 (DABIGATRAN ETEXILATE, PRADAXA)
3.52925	0.0792774	1.04461	1.29899	0.694454	0.34231	1.71401	0.274126	1.59799	1.66923	-0.83818	0.194286	-0.539413	2.40553	-2.08076	0.207688	1.49097	0.237722	33.5665	10.5341	1.04461	S1884	SELLECK	SPARFLOXACIN
1.03966	0.068616	1.99298	1.1042	0.381703	0.402103	3.22808	0.0164251	-1.18714	0.108487	3.32919	1.63319	-0.635501	0.084254	0.440877	0.236249	2.29695	1.35538	3.24384	0.933285	1.03966	S1691	SELLECK	PRAZIQUANTEL | BILTRICIDE
1.57297	0.190673	0.949182	1.16037	1.0677	0.00343138	-1.79192	0.387593	0.114718	0.284817	1.95752	0.374579	-0.524091	1.42777	1.03763	0.238335	1.20534	0.451059	-0.204673	0.316978	1.03763	S1576	SELLECK	SULFASALAZINE | AZULFIDINE | SULFASALAZINE | SALAZOSULFAPYRIDINE | SULPHASALAZINE |
-1.00542	0.00374068	1.0496	0.0157955	-0.593094	0.0371864	2.32089	0.530586	-0.796634	0.0297741	-0.103408	0.125112	1.94079	0.149832	1.03164	0.256985	1.31534	1.13876	-1.31838	0.410305	1.03164	S1878	SELLECK	GANCICLOVIR | GANCICLOVIR SODIUM
0.447963	0.899579	1.02617	0.0912028	1.29725	0.249728	-1.75017	1.39472	0.0414665	0.128284	1.95376	0.394381	0.964942	0.250579	1.20907	0.282233	1.65816	0.0825207	1.60038	0.401109	1.02617	S1345	SELLECK	GRANISETRON HYDROCHLORIDE | GRANISETRON HCL
1.72543	0.390322	0.943862	0.180138	1.02367	0.420183	1.26603	1.0598	1.96122	0.17912	-4.18688	1.7764	0.36683	0.565853	-0.550461	0.215561	1.5799	0.141294	35.3147	4.58557	1.02367	S2601	SELLECK	GLICLAZIDE
2.83405	0.585383	0.403318	0.49606	1.30228	0.440815	1.01874	1.00386	2.12176	1.45851	-1.22412	1.75185	1.31681	0.792766	-2.22393	0.192347	-0.372405	0.712881	-0.517375	1.06535	1.01874	S1135	SELLECK	PEMETREXED DISODIUM | PEMETREXED DISODIUM SALT HEPTAHYDRATE | LY-231514 | ALIMTA
5.43568	0.863826	2.61415	0.824594	2.78256	0.255814	-1.94424	1.29733	-2.99253	0.158956	-1.41744	1.14561	-1.25737	0.180577	1.01574	1.43077	1.2051	0.176308	10.926	0.660089	1.01574	S1652	SELLECK	MONOBENZONE | BENOQUIN
0.464919	0.158744	2.03662	0.808427	0.381585	0.540873	2.96783	1.35912	-1.07658	0.1706	2.54282	0.990415	0.975269	0.000510266	1.01097	0.555801	1.45569	0.56142	-0.618819	1.54537	1.01097	S4190	SELLECK	CINCHOPHEN
1.00793	0.301804	0.766444	0.0754769	0.842307	2.00192	1.9098	0.187785	-0.184294	0.735616	2.37813	0.259056	0.0176763	0.815326	1.98222	0.00579268	1.67983	0.653181	0.70718	0.361299	1.00793	S1845	SELLECK	CIMETIDINE | CIMETIDINE HYDROCHLORIDE
-0.513115	0.154784	1.00584	0.0673044	-3.0875	0.209337	0.596502	0.169302	2.00745	0.633196	-1.87802	1.84811	71.6168	3.97859	1.9229	0.209147	2.37924	0.655091	-1.13578	1.30049	1.00584	S2127	SELLECK	ROLIPRAM | S- (+)-ROLIPRAM
0.991401	0.305023	-0.477847	0.761481	1.54357	0.0711225	2.45796	0.20299	1.63972	0.314902	1.49327	0.39673	-1.8342	0.0973802	-0.677689	0.184111	0.741214	0.111357	3.53914	0.41785	0.991401	S1613	SELLECK	SILODOSIN | KAD-3213 | KMD-3213 | KSO-0400 | | SILODOSIN
0.989425	0.0487492	0.337835	0.927394	0.734963	0.182166	3.27269	0.012596	2.58628	0.359598	1.01904	0.627125	0.379937	2.39352	-0.42811	0.0290708	4.63667	0.389973	12.2267	0.205299	0.989425	S4164	SELLECK	DOXOFYLLINE
2.58875	0.532807	-0.334452	0.0672516	2.25168	0.40608	0.984794	0.283998	1.39855	1.24155	-1.32988	1.91415	2.28927	0.244134	-0.564474	2.83693	-0.152339	0.357438	48.413	1.19824	0.984794	S4327	SELLECK	FAMPROFAZONE
-0.321729	0.270236	0.621846	0.231348	0.980673	0.616095	1.73362	0.181097	-0.377107	0.018742	1.85928	0.0209013	0.183222	0.228702	1.89035	1.06233	1.26313	0.0825866	-0.200078	0.471187	0.980673	S4082	SELLECK	SPIRAMYCIN
-0.716564	0.536062	1.05988	0.189568	0.848961	0.284263	2.86002	0.283077	-0.262122	0.104232	2.40873	0.534317	1.64694	0.300055	0.85737	0.204534	0.973943	0.122013	-0.335588	0.0363982	0.973943	S4339	SELLECK	METICRANE
0.972439	0.156347	0.973259	0.0940383	0.300997	0.447589	2.88716	0.193923	-0.260194	0.365922	0.401168	1.84975	0.0349333	0.209768	1.83968	0.377201	1.10457	0.0127891	-2.10128	0.00691994	0.972439	S4183	SELLECK	PAROMOMYCIN SULFATE | PAROMOMYCIN SULFATE| HUMATIN | PAROMOMYCIN SULFATE SALT | HUMATIN |
2.77887	0.20568	0.76383	1.10865	2.60242	1.04986	0.972355	0.0090098	-0.231941	0.79458	-6.25568	0.477147	1.92811	0.728411	0.417177	0.523892	1.938	0.57844	-0.826689	0.517035	0.972355	S4147	SELLECK	AZITHROMYCIN | AZITHROMYCIN| ZITHROMAX
0.0985264	0.643051	0.610621	0.296987	0.956179	0.994064	1.46372	1.17068	0.914483	0.0498885	2.83079	0.255141	0.882399	0.534061	2.65082	1.0116	2.45336	0.540594	0.781899	0.354865	0.956179	S1377	SELLECK	DROSPIRENONE
0.653158	0.337018	1.56178	0.0317409	-0.706175	0.0667634	3.97615	0.261476	0.457115	0.495434	1.80416	0.675749	-0.0848006	0.40638	0.945411	0.26569	1.2818	0.107774	2.65471	0.138146	0.945411	S1693	SELLECK	CARBAMAZEPINE | CARBAMAZEPINE| CARBATROL
0.480219	1.5292	0.944529	0.363604	-0.757974	0.0804722	3.49961	0.477896	-0.724969	0.563878	2.39509	0.00258354	0.743145	0.574602	2.15688	0.45174	1.72842	0.392892	-1.56012	1.4891	0.944529	S1683	SELLECK	IPRATROPIUM BROMIDE | SJ000287921
1.11854	0.430658	0.613632	0.102207	1.49278	0.194292	-3.41562	1.16962	0.942608	0.515659	-1.82957	0.0923218	-1.08945	0.479434	0.950587	1.30306	1.32123	1.10097	2.97859	0.593637	0.942608	S2458	SELLECK	CLONIDINE HYDROCHLORIDE | CLONIDINE HYDROCHLORIDE| DURACLON | CLONIDINE HCL
-0.242432	0.589912	4.15306	0.0844449	1.91897	0.138739	0.77077	2.16619	-0.617552	0.72147	1.71214	0.736225	0.942404	0.391832	0.92801	0.056327	2.87682	0.695903	-2.21587	0.312884	0.942404	S1628	SELLECK	TRIAMCINOLONE ACETONIDE | TRIAMCINOLONE ACETONIDE | CLS-1001 | COL-117 | | SJ000286902
0.933433	0.415128	1.84258	0.555796	-0.148767	0.377081	-0.361523	2.30576	0.683918	0.0083768	0.813185	0.76978	1.94266	1.58668	2.26672	0.345172	4.93028	1.19249	0.818762	0.400267	0.933433	S1400	SELLECK	TENOFOVIR DISOPROXIL FUMARATE
0.926274	0.37331	0.808947	0.496311	-0.210872	0.195475	2.29658	0.201225	-0.735841	0.339539	2.11676	1.32862	81.7515	0.994211	0.471156	1.06861	1.14779	1.21452	-0.363416	0.659832	0.926274	S2159	SELLECK	TEBIPENEM PIVOXIL
1.00699	0.0128718	1.13457	0.732296	0.923322	0.043457	-0.758977	0.388746	-0.376582	0.215031	1.81581	0.713412	-0.269104	0.292716	-0.812885	0.389724	1.14794	0.171814	1.96254	0.204283	0.923322	S1405	SELLECK	VECURONIUM BROMIDE
1.60381	0.0416779	1.42831	0.162406	-0.0269343	0.0127844	0.922448	0.457673	0.844799	0.449301	0.118451	1.703	0.894999	0.936923	2.45868	0.0553508	2.88924	0.313245	-1.26312	0.504811	0.922448	S4132	SELLECK	DEOXYARBUTIN
4.15645	0.695586	1.40785	1.12856	0.921551	0.0706556	-1.54823	0.983444	0.555716	0.801526	3.91745	1.06961	-1.21285	0.152626	0.839385	0.688216	5.47997	0.355781	4.82707	1.1981	0.921551	S4400	SELLECK	LOFEXIDINE HCL
2.1689	0.0374904	0.647966	0.183093	0.916644	0.0878471	-0.306635	2.08213	0.147373	0.916264	2.15142	0.787795	-0.388679	0.254198	1.11557	0.807757	3.62251	1.21572	2.99022	0.412068	0.916644	S4014	SELLECK	ATROPINE | (L)-HYOSCYAMINE | ATROPINE SULFATE MONOHYDRATE | ATROPINE SULFATE
1.89318	0.0926413	0.914578	0.43736	1.51997	0.600771	-4.35664	0.529138	3.83341	1.57805	-0.85394	0.334428	3.24627	2.24876	-1.71458	0.735909	0.861097	0.199826	13.2878	1.30143	0.914578	S4394	SELLECK	CLOFOCTOL
0.910423	0.103049	1.55193	0.264048	1.32145	0.795125	0.385939	0.17314	-0.641484	0.763623	-1.35265	2.59194	-0.863218	0.408544	1.49146	0.642178	1.06745	0.460521	0.405258	0.608069	0.910423	S2124	SELLECK	XYLOSE
0.259534	0.125585	0.846392	0.0426297	-0.141096	0.370634	1.82982	0.484868	-1.01262	0.664302	0.907833	0.434609	74.5993	1.07138	1.44189	1.72872	2.25481	0.502355	-0.320246	0.347883	0.907833	S4058	SELLECK	ROPIVACAINE HYDROCHLORIDE MONOHYDRATE | ROPIVACAINE HYDROCHLORIDE | ROPIVACAINE HCL
-0.00591732	0.683447	1.44073	0.479945	-0.515075	0.431965	0.82616	1.32544	0.0321684	0.254868	0.905024	0.0389268	1.5845	0.423103	1.65623	0.285022	2.28189	0.186183	-1.90559	0.267976	0.905024	S2054	SELLECK	ORPHENADRINE CITRATE | ORPHENADRINE HYDROCHLORIDE | NORFLEX
0.884827	0.193228	0.567183	0.24942	0.900452	0.183782	3.11378	1.05044	0.0825076	0.0694311	3.60528	0.145532	0.156305	0.422567	2.8411	0.533432	1.2646	0.434165	0.686859	0.230698	0.900452	S1211	SELLECK	IMIQUIMOD | IMIQUIMOD| ALDARA
-0.276357	0.272235	0.755852	0.35856	0.0665214	0.201093	2.47359	0.146245	0.898219	0.450945	1.05053	0.93424	0.0502782	0.418433	1.55777	0.0925985	1.45118	0.107561	-0.689559	0.655418	0.898219	S1707	SELLECK	EPLERENONE| EPOXYMEXRENONE | EPLERENONE| EPOXYMEXRENONE | EPLERENONE | EPLERENONE
0.789635	0.205574	0.854078	0.0681988	-0.303447	0.720929	1.83642	0.126248	-0.866561	1.17604	0.896734	0.595073	3.55641	0.157826	2.08545	0.140798	3.2994	0.873055	3.21558	0.66374	0.896734	S1509	SELLECK	NORFLOXACIN | CHIBROXIN
0.618016	0.192052	0.575484	0.180421	0.361934	0.283003	2.47765	0.519152	0.838598	0.164161	1.56557	0.421371	1.00875	0.377406	0.906235	0.712734	0.894988	0.0316724	-1.40158	0.00205573	0.894988	S4191	SELLECK	BETAMIPRON | BETAMIPRON | CS-443 |
1.5013	0.0161166	-0.44357	0.161031	0.453322	0.645394	0.89412	2.34849	0.330899	0.334245	2.97772	0.639913	-0.525116	0.409075	1.43872	0.800385	3.42547	0.223656	5.64074	0.129627	0.89412	S3150	SELLECK	ARTICAINE HYDROCHLORIDE | ARTICAINE HCL | 40-045 | HOE-045 | | ARTICAINE HCL
0.853238	0.0114936	1.87251	0.0857028	0.89401	0.505742	3.08604	0.169586	-0.801171	0.215947	2.91844	1.45117	-0.10329	1.2628	0.804484	0.50472	2.31798	1.0064	0.722899	0.491995	0.89401	S2486	SELLECK	MOROXIDINE HYDROCHLORIDE | MOROXYDINE HCL
2.23492	0.406232	0.768641	0.270809	0.592576	0.684712	-4.06014	1.08585	2.0758	0.214764	-4.86822	0.774587	1.87652	0.144841	0.892718	0.114671	4.12115	0.254677	5.09397	0.366985	0.892718	S1940	SELLECK	LEVOFLOXACIN | OFLOXACIN| FLOXIN | LEVOFLOXACIN HEMIHYDRATE| LEVAQUIN
2.97473	0.278873	2.40621	0.0327924	0.887642	0.0518081	-1.28251	1.38832	0.338893	0.148355	3.65608	0.424782	0.291817	0.126142	-0.10096	0.864129	3.54406	0.0100798	6.58413	0.784766	0.887642	S1983	SELLECK	ADENINE | ADENINE HCL
-0.100394	0.0110815	1.44034	0.608446	-0.649422	0.356765	0.926455	0.310945	2.81246	0.274598	-2.33186	2.59451	-0.214777	0.815467	0.882917	0.220747	2.03321	0.64392	-1.94244	2.02975	0.882917	S2562	SELLECK	HYDRALAZINE HCL
0.880483	1.11073	0.577773	0.259468	0.464927	0.451041	1.18034	0.428747	-0.648174	0.353082	2.84961	0.811959	0.486882	1.10587	2.00205	0.382305	2.34202	1.18694	1.6059	0.275752	0.880483	S4345	SELLECK	PENTOXIFYLLINE
1.83743	0.716	0.558401	0.693319	0.611341	0.176287	0.875082	0.0719461	-0.244349	0.26232	2.58574	0.0767984	-0.696104	0.0935348	2.83335	0.127346	2.35441	1.56431	-0.528958	0.789569	0.875082	S3178	SELLECK	BRINZOLAMIDE | BRINZOLAMIDE| AZOPT
3.42214	0.425357	2.00832	0.139571	2.35438	0.041171	1.24443	0.00890248	-2.53433	0.637309	-2.18882	0.757664	0.874737	0.0566095	-1.578	1.8333	0.457758	0.439858	-0.551775	0.865642	0.874737	S1196	SELLECK	EXEMESTANE| AROMASIN | EXEMESTANE
3.11334	0.913547	1.73895	0.655373	0.206984	0.478712	0.604433	0.541428	0.872994	0.205241	2.64254	1.03518	0.320315	0.171715	0.391925	0.0695962	2.59788	0.195607	8.64155	3.4218	0.872994	S1840	SELLECK	LOMUSTINE| CEENU | LOMUSTINE | CCNU | NSC-79037 | | LOMUSTINE
2.70609	1.05902	1.56299	0.688525	0.868756	1.35222	1.55905	0.423499	-1.51708	0.80803	-0.924053	1.5202	1.41178	0.439784	-3.02555	0.470126	-0.284295	1.64555	-2.32268	2.53855	0.868756	S1304	SELLECK	MEGESTROL ACETATE | MEGESTAT | SJ000520504
0.000496732	0.0574521	0.865958	0.974782	1.11258	0.112835	1.67463	0.656209	0.820141	0.0553875	2.01834	0.264863	0.292348	0.756212	2.31481	0.060697	0.763394	0.0145349	-0.223892	0.196203	0.865958	S2007	SELLECK	SULINDAC | SULINDAC| CLINORIL | SULINDAC | MK-231 |
-0.264015	0.498229	0.239984	0.113113	0.864459	1.06322	2.93768	0.53716	0.0543562	0.942883	3.11729	0.447915	-0.103017	1.18917	1.52824	0.335772	3.05347	0.355305	1.53955	0.187739	0.864459	S4338	SELLECK	METHOXAMINE HYDROCHLORIDE | METHOXAMINE HYDROCHLORIDE | VASOXYL | METHOXAMINE HCL
-0.127695	0.250773	1.22467	0.497544	-0.959923	0.828022	1.3796	0.724239	4.36797	0.762018	-2.0294	0.238246	0.858621	0.27841	-0.858892	0.901841	6.26916	0.615273	1.57282	1.05115	0.858621	S4086	SELLECK	LOXAPINE SUCCINATE
0.852283	0.168749	0.845893	0.274915	0.720758	0.0216718	0.300514	2.10183	1.14807	0.286281	2.56902	0.0633403	0.598673	0.291538	2.42217	0.397384	0.860359	0.321922	1.53927	0.27522	0.852283	S3140	SELLECK	MILNACIPRAN HYDROCHLORIDE | MIDALCIPRAN HYDROCHLORIDE | F-2207 | TN-912 | | MILNACIPRAN HCL
0.288762	0.853718	1.86168	1.38805	0.851862	0.0496053	-5.27702	0.410879	1.73868	0.431219	1.16146	0.145862	-1.34283	0.0754977	0.618683	1.00914	1.08682	0.506279	1.48174	0.73406	0.851862	S2073	SELLECK	MITIGLINIDE CALCIUM
0.390683	0.414075	1.28272	0.515294	-0.533335	0.400288	1.16396	1.18917	-0.883363	0.322688	1.25609	0.279891	0.845968	0.407298	-1.31797	0.993231	1.14637	1.68493	2.30804	0.618258	0.845968	S4376	SELLECK	ACECLIDINE HCL
0.84566	0.493322	1.60106	0.168853	0.554568	0.575	1.12977	0.353633	-0.463027	0.27988	1.652	0.187116	-1.23572	0.645144	1.52068	0.0775338	0.355196	0.0916048	-0.700673	0.657991	0.84566	S1744	SELLECK	NIACIN | NICOTINIC ACID
0.845207	0.668508	0.939327	0.277358	0.288189	0.135711	-2.95712	2.09697	1.13504	0.219168	2.65696	0.481092	-1.19783	0.38238	-0.332584	0.21898	1.07916	0.694155	2.65243	1.26305	0.845207	S1635	SELLECK	ERYTHROMYCIN | ERYTHROMYCIN GLUCEPTATE | ILOTYCIN GLUCEPTATE |
-0.587057	0.252996	2.01896	0.293089	0.120477	0.700282	0.196446	0.262786	-0.0158962	0.718991	1.45252	1.05318	75.83	1.23127	0.844503	0.357273	1.94421	0.603881	-0.623306	0.611154	0.844503	S4170	SELLECK	COUMARIN
0.840417	1.3417	0.062438	0.311789	-0.680907	0.792013	1.8344	0.672186	2.02144	0.140513	0.402482	0.330001	1.79966	0.543748	-3.88321	0.263375	1.4343	0.106861	10.6942	3.135	0.840417	S4189	SELLECK	CYCLANDELATE
-0.781614	0.242658	0.559538	0.35764	-1.25487	0.282513	0.956158	1.58328	0.976656	0.102009	1.12684	0.339993	0.000357308	0.23427	1.32381	0.0327681	0.839538	0.775829	-1.65386	0.381106	0.839538	S1739	SELLECK	TIABENDAZOLE | THIABENDAZOLE | 2-(4-THIAZOLYL)BENZIMIDAZOLE
0.834895	0.0399612	-0.411213	0.62086	0.669058	1.7011	2.15808	0.833778	3.19332	2.0818	2.45755	0.238685	0.49796	0.50382	0.063608	1.02764	9.09283	0.268306	11.6091	0.688007	0.834895	S4227	SELLECK	FIDAXOMICIN
2.09532	0.0330838	0.894022	0.070391	0.74364	1.7648	-0.539469	0.716769	0.825631	0.0111681	0.615054	0.000152486	0.446372	0.0826573	0.957789	0.640179	4.2804	1.06125	3.62321	3.79881	0.825631	S2569	SELLECK	PHENYLEPHRINE HYDROCHLORIDE | PHENYLEPHRINE | PSD-503 | SLV-325 | VEN-308 | | L-PHENYLEPHRINE | PHENYLEPHRINE HCL
-0.131431	0.231251	1.61228	0.000200486	1.44046	0.0096193	2.15335	0.369092	-0.00514395	0.395011	1.6221	0.355129	0.816523	0.865093	0.0487301	0.0130492	-0.269739	0.809733	4.42352	0.785706	0.816523	S1344	SELLECK	GLIMEPIRIDE | GLIMEPIRIDE | AMARYL
-0.129582	0.766518	0.811858	0.0891813	-0.824978	0.545458	1.63546	0.642357	3.65141	0.28976	2.45235	0.302171	0.504049	0.463878	-2.56529	0.111723	2.97323	0.363627	8.50947	1.26115	0.811858	S2233	SELLECK	ESOMEPRAZOLE SODIUM | OMEPRAZOLE
1.03489	0.0520507	0.594131	0.5663	0.811432	0.515592	0.930249	0.544405	0.0435929	0.748189	0.029802	0.0871345	-1.98717	0.122554	1.55597	0.119157	2.81409	0.353703	0.384595	1.31575	0.811432	S4015	SELLECK	CYCLAMIC ACID
0.432328	0.314576	0.809402	0.490589	0.227059	1.1144	2.06063	1.01531	-0.315709	0.336245	3.27188	0.234029	0.51558	0.215008	1.86589	0.473218	2.52518	0.00259236	0.95582	0.438104	0.809402	S3179	SELLECK	CARBENICILLIN DISODIUM | CARBENICILLIN DISODIUM SALT
0.707425	0.370133	0.848676	0.327128	-0.833581	0.0372669	1.29442	0.0561861	-0.286149	0.56161	0.639036	0.913116	0.798446	2.03802	2.07243	0.539845	2.27322	0.783675	-1.36628	0.106855	0.798446	S1978	SELLECK	METHSCOPOLAMINE BROMIDE | (-)-SCOPOLAMINE METHYL NITRATE | (-)-SCOPOLAMINE METHYL BROMIDE | METHSCOPOLAMINE
1.15624	0.75029	1.20919	2.18547	-0.0277823	0.50051	2.95644	1.62221	0.796566	0.199441	1.6652	0.25745	-0.18374	0.502985	-4.02038	0.340142	0.669045	2.52971	46.7785	4.54281	0.796566	S1971	SELLECK	NICORANDIL
0.848461	1.3252	0.884737	0.609692	-0.86673	0.194838	0.79207	2.10427	-1.80228	0.604033	0.634019	0.10931	-0.669553	1.29739	2.54395	0.158402	1.68126	0.0639578	-1.67434	0.855223	0.79207	S1672	SELLECK	AMINOGLUTETHIMIDE | GLUTETHIMIDE, PARA-AMINO | (±)-P-AMINOGLUTETHIMIDE | CYTADREN | AMINOGLUTETHIMIDE | AG-1 |
-0.120369	0.34363	0.0719129	0.015222	0.78831	0.00720739	0.606722	0.656012	-0.501505	0.127353	1.09198	0.701459	1.4785	0.208919	1.22011	0.323714	1.50889	0.236545	-1.44842	0.123604	0.78831	S3155	SELLECK	MEPIVACAINE HYDROCHLORIDE | MEPIVACAINE HYDROCHLORIDE | ARESTOCAINE HYDROCHLORIDE | MEPIVACAINE HCL
1.03129	0.240521	0.525363	0.195352	0.785711	1.29768	3.68197	0.541568	1.07195	0.0736643	2.18987	0.864993	0.453529	0.051833	-0.224616	0.62385	0.614012	0.64301	1.21436	0.649899	0.785711	S4167	SELLECK	CYROMAZINE
1.05399	0.999081	0.777762	0.693594	1.80997	1.25757	-1.67789	0.284864	-0.668327	0.730983	4.36094	0.579976	0.0669625	0.199432	0.627186	0.088377	2.30145	0.404172	4.56103	0.0296777	0.777762	S1375	SELLECK	DORZOLAMIDE HYDROCHLORIDE
1.50303	1.02384	3.58998	0.590474	0.771946	0.0542248	1.33433	0.378178	-2.64002	0.188018	-2.24599	0.496062	1.63599	0.406613	-1.26511	1.88771	0.199197	0.166775	8.3919	1.25603	0.771946	S4395	SELLECK	DICHLORISONE ACETATE
0.291561	0.111262	1.9575	0.457758	0.765955	0.27323	-0.716217	0.39187	0.893739	0.607707	2.07807	0.696931	-0.0136749	0.197003	-0.402276	0.606398	2.08153	1.0348	0.23866	1.25382	0.765955	S4108	SELLECK	CLODRONIC ACID | CLODRONATE
0.764294	0.412685	-0.00856279	0.0153384	1.13312	0.0374907	0.61542	0.00597424	-0.234588	0.108645	2.45433	0.230926	1.01146	0.0835791	1.208	0.768365	0.32508	1.17487	2.3946	0.205665	0.764294	S1188	SELLECK	ANASTROZOLE | ANASTROZOLE| ZD-1033| ICI-D-1033| ARIMIDEX | 2,2'-(5-((1H-1,2,4-TRIAZOL-1-YL)METHYL)-1,3-PHENYLENE)BIS(2-METHYLPROPANENITRILE) | ANASTROZOLE| ARIMIDEX
-0.160931	1.08023	0.977818	0.271537	0.470906	0.280604	-1.26436	1.12856	0.973143	0.483046	1.1501	0.423005	-0.0946968	0.4461	0.761448	0.257028	0.906987	0.063738	-1.64217	0.179663	0.761448	S1608	SELLECK	PYRIDOSTIGMINE BROMIDE
1.03082	0.385105	-0.278987	0.0980041	3.09	0.00806004	-0.0267633	1.62458	-5.33763	0.401481	-6.02509	1.05248	0.759251	0.691237	4.13238	0.14945	1.46333	1.84451	-1.22949	0.321691	0.759251	S1025	SELLECK	GEFITINIB | GEFITINIB | ZD-1839 | | GEFITINIB (ZD1839)
0.986559	0.130137	0.302603	0.458058	-0.559437	0.401463	0.551449	0.0755626	-0.991554	0.269278	2.18575	0.665113	0.779957	1.17588	0.756222	1.74688	1.5339	0.242769	-0.0937938	0.627093	0.756222	S2504	SELLECK	RIBAVIRIN | AB00430481_14
0.712104	0.109913	0.920929	0.161474	-0.211245	0.35928	1.75955	0.211444	0.754504	0.311889	0.396325	0.0929948	79.0889	0.0699869	0.0220973	1.28957	2.76225	1.52	1.53487	0.989971	0.754504	S4160	SELLECK	BENZYL PENICILLIN POTASSIUM | BENZYLPENICILLIN SODIUM | PENICILLIN G POTASSIUM SALT | BENZYLPENICILLIN POTASSIUM SALT | | PENICILLIN G SODIUM
1.43697	0.243735	-0.122962	0.546682	1.87917	0.045282	0.82766	1.59549	-0.811517	1.04919	-0.541965	0.570362	1.19679	0.0390185	0.754489	0.647979	-1.4757	0.221394	54.8733	6.74016	0.754489	S3005	SELLECK	PAROXETINE HYDROCHLORIDE | PAROXETINE HYDROCHLORIDE HEMIHYDRATE (MW = 374.83) | PAXIL| PAROXETINE HYDROCHLORIDE | PAROXETINE HYDROCHLORIDE | BRL-29060 | FG-7051 | | PAROXETINE HCL
6.86826	1.6878	1.44757	0.537868	0.7523	0.367064	1.4197	0.383232	-0.251276	0.458166	-0.429458	0.605672	-1.26834	1.02599	-3.6883	0.798589	1.14416	0.195578	45.8776	5.74382	0.7523	S2003	SELLECK	MARAVIROC
0.168119	0.227086	-1.69838	0.729169	-0.376503	0.105462	2.6208	0.310443	1.52198	0.447955	0.817926	0.410573	0.745766	0.38059	-4.04619	0.713455	1.14672	0.102036	2.37273	1.2918	0.745766	S1703	SELLECK	VALPROATE SODIUM | VALPROIC ACID SODIUM | DIVALPROEX SODIUM | SODIUM VALPROATE | ABBOTT-44090 | NIK-313 | NIK-317 | VALPROATE SODIUM | VALPROIC ACID SODIUM SALT | | SODIUM VALPROATE | VALPROATE SODIUM | VALPROIC ACID SODIUM SALT | ABBOTT-44090 | NIK-313 | NIK-317 | | VALPROIC ACID SODIUM SALT (SODIUM VALPROATE) | SODIUM VALPROATE
0.981806	0.0465757	0.745272	0.0700985	0.611819	0.0835101	1.1772	0.0284194	0.343488	0.219663	-1.21907	1.93172	-1.05893	0.286364	1.72453	0.0804723	1.12302	0.503811	-0.258773	0.0293164	0.745272	S4073	SELLECK	SODIUM P-AMINOSALICYLATE | 4-AMINOSALICYLIC ACID SODIUM SALT | SODIUM 4-AMINOSALICYLATE | POTASSIUM AMINOSALICYLATE
0.740846	0.336346	1.54074	0.196452	0.0357278	0.0107706	-0.519878	1.05208	0.15257	0.0456354	0.616702	0.692199	1.06502	0.00678482	1.16867	0.956247	1.57122	0.78225	-0.299455	0.356619	0.740846	S2043	SELLECK	MEMANTINE HYDROCHLORIDE | NAMENDA | MEMANTINE HYDROCHLORIDE | D-145 | MRZ-2/145 | NMI-131 | SUN-Y7017 | | MEMANTINE HCL
0.740733	0.65568	0.290103	0.161063	0.982377	0.233839	1.91244	0.394757	-1.64463	0.48596	1.3606	0.439914	0.600179	1.02447	2.47766	1.05584	0.260804	0.288269	0.450943	1.26182	0.740733	S1625	SELLECK	ETHINYL ESTRADIOL | 17ALPHA-ETHYNYLESTRADIOL
0.738025	0.0257	1.40222	0.0886432	1.30695	0.1535	-0.333351	0.224287	-1.17403	0.0144076	1.19251	0.911552	1.02625	0.430866	0.484614	1.9099	0.732354	0.407066	-0.390747	0.132557	0.738025	S1998	SELLECK	CYCLOSERINE | (S)-(-)-CYCLOSERINE | D-CYCLOSERINE | L-CYCLOSERINE | DL-CYCLOSERINE
2.36664	0.374114	1.52323	0.728069	0.678943	0.429451	0.73288	0.0369514	0.77715	0.221504	-0.94324	1.45734	-0.325935	0.552497	0.718939	2.39647	2.54591	0.337007	6.95178	1.81151	0.73288	S1784	SELLECK	VIDARABINE | ADENOSINE | ADENOSINE| ADENOCARD | ADENOSINE | MEDR-640 | SR-96225 | SUN-Y4001 | | VIDARABINE | CI-673 | ARASENA-A | VIRA-A | 9-BETA-D-ARABINOSYLADENINE |
1.5464	0.00244384	1.62109	0.252716	0.73132	0.18997	-0.494799	0.00399601	10.2418	1.42739	-0.453797	0.341838	-2.03022	0.111658	0.473828	1.15854	6.11209	0.631889	25.4736	0.853803	0.73132	S4005	SELLECK	DOXYCYCLINE HYDROCHLORIDE | DOXYCYCLINE HYCLATE | DOXYCYCLINE HCL | SJ000518966 | DOXYCYCLINE
1.54641	0.164082	0.727957	0.0693991	-2.04543	0.707248	0.342845	0.301679	1.95109	0.221692	0.166916	1.15565	3.29824	0.107437	-1.57596	3.11517	0.726355	1.17399	34.4832	11.9604	0.726355	S2110	SELLECK	VINPOCETINE
-0.558532	0.176508	0.719274	0.0735339	1.59903	0.21953	0.266644	0.991896	-0.550763	0.0300435	0.13156	0.183054	0.789926	1.46721	1.03325	0.403573	1.18248	0.763546	-3.52021	0.0758507	0.719274	S3050	SELLECK	PALONOSETRON HYDROCHLORIDE| ALOXI
0.326486	0.185017	0.716595	0.79197	1.06861	0.717955	1.48035	0.417691	2.79309	0.307379	0.329334	0.627761	-5.34889	0.792449	0.49792	0.585659	3.33918	0.50595	-0.761693	0.826465	0.716595	S4372	SELLECK	TRIFLUPROMAZINE HYDROCHLORIDE | TRIFLUPROMAZINE HYDROCHLORIDE| VESPRIN | SJ000287014
-0.591323	0.771639	0.713543	0.254841	-0.860413	0.333335	1.62989	0.373755	1.2568	0.0811994	0.907451	1.1256	-1.27409	2.37161	-1.23401	0.141355	0.908248	0.988926	5.73023	1.83957	0.713543	S2529	SELLECK	DOPAMINE HYDROCHLORIDE | DOPAMINE HCL
0.639924	0.505802	0.256873	1.15332	-0.154022	0.332905	2.29622	0.097478	0.899263	0.22561	-1.44287	0.25676	2.72999	0.0704088	0.7103	1.09658	2.45715	0.000515577	-0.244426	1.11682	0.7103	S1512	SELLECK	TADALAFIL| CIALIS | TADALAFIL | TADALAFIL| CIALIS | TADALAFIL
-0.883882	1.62944	-1.07371	0.114416	0.702627	0.74181	1.74053	1.57585	0.701181	0.0785828	1.39468	0.68346	0.515577	0.750183	-1.36889	0.695172	2.19025	0.893345	46.7922	2.15197	0.701181	S1982	SELLECK	ADENINE | ADENINE HCL
-1.12121	0.0791521	3.42337	0.817855	0.699755	0.50478	2.10496	1.45108	-2.88387	0.150565	0.109993	0.696725	2.75571	0.329751	-0.607492	0.628956	2.29996	0.818148	5.54004	0.45734	0.699755	S2608	SELLECK	FLUOCINONIDE
1.54733	0.660437	0.402361	0.0341142	0.966317	0.124811	0.680016	0.345498	2.53358	0.606989	-6.55379	0.821114	-0.234811	1.93012	-1.3432	0.274254	2.24379	0.160735	20.2414	5.39306	0.680016	S2568	SELLECK	NEOMYCIN SULFATE | NEOMYCIN TRISULFATE HYDRATE | NEO-RX
3.92397	0.387316	0.679186	0.574514	-3.30626	0.772598	0.568846	0.267261	0.395032	0.0668867	1.58138	0.0594257	10.4014	0.717582	-3.26556	0.270769	5.0925	0.561756	19.5903	0.807074	0.679186	S4390	SELLECK	BRUCINE | BRUCINE SULFATE HEPTAHYDRATE | LS-147120
1.62461	0.341484	1.50664	0.0598185	0.22961	0.164416	-1.74812	1.20757	0.557553	1.18716	1.48976	0.120584	0.672059	1.09887	-0.0390368	0.0191136	2.02979	0.232205	0.544205	2.44129	0.672059	S4129	SELLECK	SEVELAMER CARBONATE
-0.944312	0.207119	0.321846	0.231845	0.972702	0.402321	1.56716	0.516224	-0.177813	0.568991	1.14944	0.187204	-0.00306665	0.697707	1.76031	0.143314	0.656028	0.343044	-0.385907	0.470781	0.656028	S4074	SELLECK	SODIUM NITRITE | AIR-001 | S-2252 | TV-1001 | | SODIUM NITRITE
0.219528	0.677063	1.30929	0.108638	-0.37739	0.511025	1.14434	0.98484	-1.35219	0.138283	0.651633	0.0612035	1.19912	0.230745	0.595607	0.951878	2.43582	1.03673	-1.61893	0.0990181	0.651633	S1685	SELLECK	SULFANILAMIDE | SULPHANILAMIDE
0.90397	0.304689	0.336612	0.348948	-1.35612	0.216736	0.648671	0.286551	6.85403	1.0908	2.53024	0.423876	-0.159302	0.286206	0.512349	2.00474	3.99579	0.184743	10.3337	0.22321	0.648671	S2560	SELLECK	AMILORIDE HYDROCHLORIDE | AMILORIDE HYDROCHLORIDE DIHYDRATE | AMILORIDE HCL
1.7714	0.142166	0.624379	0.231749	0.794975	0.154801	0.309445	0.394173	0.455656	0.437031	0.645717	0.843146	-0.283026	0.230714	1.10412	0.00369528	3.65568	0.0212181	1.72143	0.944032	0.645717	S1407	SELLECK	BIMATOPROST | LUMIGAN | BIMATOPROST
0.640497	0.240987	-0.0577665	0.307912	0.380375	0.70463	-0.881904	1.31442	1.11781	0.841231	0.75859	0.666226	-0.501374	0.887815	2.01381	1.12694	2.42486	0.653789	-1.45751	0.341286	0.640497	S2596	SELLECK	CLINDAMYCIN PALMITATE HCL
0.867649	0.121375	1.0934	0.309111	-0.31839	0.124754	1.10786	0.255227	-1.17985	0.481867	0.626079	0.0988284	-0.0054147	1.19618	0.249844	0.286464	2.29744	1.03894	-0.348174	0.126507	0.626079	S1875	SELLECK	TRANEXAMIC ACID
0.614741	0.071663	0.732828	0.362839	0.651799	0.436998	0.147368	0.135999	-1.17328	0.540468	1.04329	1.37414	-0.395317	0.591134	0.622282	1.17802	1.49108	0.490897	2.45819	2.94249	0.622282	S1644	SELLECK	NITROFURAL | NITROFURAZONE | NITROFURAZONE | FURACIN
-0.617108	0.119074	0.618304	0.0669944	-1.19604	0.108413	-1.38609	1.21423	0.711035	0.113227	0.111866	0.711846	70.8272	2.54128	2.0213	0.614483	1.97163	0.668033	-2.12628	0.238893	0.618304	S2515	SELLECK	VARDENAFIL DIHYDROCHLORIDE| LEVITRA | VARDENAFIL DIHYDROCHLORIDE | LEVITRA | VARDENAFIL HYDROCHLORIDE TRIHYDRATE | VARDENAFIL DIHYDROCHLORIDE| LEVITRA | 2-(2-ETHOXY-5-(4-ETHYLPIPERAZIN-1-YLSULFONYL)PHENYL)-5-METHYL-7-PROPYLIMIDAZO[1,5-F][1,2,4]TRIAZIN-4-OL | VARDENAFIL HYDROCHLORIDE TRIHYDRATE | VARDENAFIL HCL TRIHYDRATE
0.982343	1.35642	0.366023	0.412654	1.8939	0.137885	-5.66353	0.044082	2.09797	0.347016	-0.852034	0.848382	0.618009	0.929392	0.238909	1.52697	5.71877	0.0912874	2.74125	0.0362803	0.618009	S1283	SELLECK	ASENAPINE MALEATE | ORG-5222 | SCH-900274 | | ASENAPINE
-1.21649	0.110876	1.11191	0.0524995	0.29796	0.0604689	0.697705	0.0501207	-0.76678	0.520925	0.128692	0.206396	1.61396	0.719167	1.04556	1.47398	0.615798	0.327824	-0.550204	0.303839	0.615798	S1876	SELLECK	VALACYCLOVIR HYDROCHLORIDE | ACYCLOVIR, ORAL | VALACYCLOVIR HYDROCHLORIDE | 2-((2-AMINO-6-HYDROXY-9H-PURIN-9-YL)METHOXY)ETHYL 2-AMINO-3-METHYLBUTANOATE | VALTREX | | VALACICLOVIR HCL
-1.3011	0.123936	0.667543	0.136507	-0.0368956	0.914316	-0.00884783	0.309125	0.589409	0.486597	0.80006	0.203461	0.620436	0.586878	0.613008	0.202703	1.21914	0.347651	-1.22186	0.780651	0.613008	S1900	SELLECK	TALC
1.42599	0.244165	0.46732	1.03349	1.74576	0.245221	1.96909	1.65198	0.610716	0.774304	1.35552	3.176	-0.990246	1.04255	-1.34379	1.60047	-0.0466031	1.03039	26.1788	2.90203	0.610716	S4399	SELLECK	LITHIUM CITRATE, LITHIUM CARBONATE | SJ000287928 | LITHIUM CARBONATE | LITHIUM | CP-15467-61 | LITHIUM QD | | LITHIUM CITRATE
3.34424	1.13783	-0.220698	0.599012	-0.0141862	0.657358	2.58367	1.39035	3.43215	0.54451	-3.10263	0.702827	-0.781333	0.96793	0.602868	0.99723	3.13922	0.0859079	-1.73966	0.274677	0.602868	S1469	SELLECK	25-HYDROXYVITAMIN D3 | CALCIFEDIOL | CALDEROL | CALCIFEDIOL | 25-HYDROXYCHOLECALCIFEROL | 25-DIHYDROXYVITAMIN D3
-0.101611	0.231592	0.597162	0.0326371	-1.56088	0.034469	1.92432	0.621724	3.05562	1.32022	1.67085	0.420981	-3.13343	0.906994	-3.13876	1.42373	1.15801	0.541044	5.7117	0.271217	0.597162	S2388	SELLECK	CARNITINE HYDROCHLORIDE | DL-CARNITINE HCL | L-CARNITINE
0.819699	0.394984	0.826161	0.485101	0.531556	0.194105	1.29149	1.15022	0.589631	1.0044	0.153316	1.40396	-0.917253	1.1974	2.21118	1.01124	-0.551706	0.0979052	1.09565	0.939541	0.589631	S3113	SELLECK	PYRIDOXINE HYDROCHLORIDE | PYRIDOXINE HYDROCHLORIDE | VITAMIN B6 HYDROCHLORIDE | | PYRIDOXINE HYDROCHLORIDE | ADEROMINE HYDROCHLORIDE | | PYRIDOXINE HCL
-0.0129122	0.348313	1.24856	0.125775	0.57961	0.229613	0.638694	0.413367	-0.686883	0.177698	1.06374	0.620227	-0.433978	0.650439	2.15061	0.430593	0.554433	0.135446	-1.60835	0.0205671	0.57961	S1835	SELLECK	AZITHROMYCIN | AZITHROMYCIN| ZITHROMAX
0.217366	0.0263859	0.787851	0.157197	0.303808	0.377614	1.35625	0.311976	-0.944557	0.195491	0.882185	1.56106	-0.420949	0.947922	1.42527	0.476149	0.579106	0.751281	-2.22607	0.113836	0.579106	S2008	SELLECK	TAURINE | SJ000829416
0.578839	0.595709	2.67362	0.356768	-0.376002	0.212008	1.20426	1.46774	-0.447627	0.393061	1.66534	0.100155	-0.373412	0.34631	-0.215407	0.387761	2.15946	0.296144	0.730492	0.874745	0.578839	S2551	SELLECK	SULBACTAM SODIUM | SULBACTAM
-1.29066	0.0827179	2.52675	0.0996653	0.571408	0.29569	2.49448	0.153719	-3.90124	0.24372	-0.461831	1.21861	1.22378	0.258844	-0.73406	0.207036	0.68793	0.502536	2.55148	0.632308	0.571408	S1992	SELLECK	FLUTICASONE PROPIONATE | SJ000546507
0.522476	0.0436756	0.564349	1.07351	0.542424	0.28387	0.689645	0.105494	-0.938038	0.0712533	-0.16646	0.0164452	0.909123	0.0366202	2.8315	0.370236	1.58189	0.767855	-0.192605	0.716164	0.564349	S4200	SELLECK	TOLPERISONE HYDROCHLORIDE | TOLPERISONE HCL
1.78324	0.180402	0.683954	0.601472	1.17824	0.934102	-2.80045	1.39236	-0.440461	0.243444	-0.350429	0.554727	-1.07304	1.1381	1.15368	0.106252	0.561477	0.349225	0.349155	0.129582	0.561477	S1440	SELLECK	VARENICLINE TARTRATE | CHANTIX | CHAMPIX | VARENICLINE TARTRATE
-0.924575	0.286888	0.552574	0.21366	-0.696951	0.257199	0.649771	0.634174	-0.297204	0.5237	1.51329	0.0901708	-0.819029	0.00822549	1.14753	1.20028	1.20492	0.590047	-1.12573	0.351576	0.552574	S1607	SELLECK	RIZATRIPTAN BENZOATE | RIZATRIPTAN BENZOATE| MAXALT-MLT | RIZATRIPTAN BENZOATE | 2-(5-((1H-1,2,4-TRIAZOL-1-YL)METHYL)-1H-INDOL-3-YL)-N,N-DIMETHYLETHANAMINE | RIZATRIPTAN BENZOATE| MAXALT-MLT
-0.697163	0.300371	2.79279	0.207567	0.548372	0.225982	0.0819973	0.0298554	-0.906277	0.234199	1.51139	0.166063	0.982976	0.902191	-0.620705	0.500834	1.21857	0.0292249	1.30405	1.31989	0.548372	S1737	SELLECK	PREDNISOLONE
1.40131	0.156771	0.547216	0.244701	-0.948069	1.07753	1.27401	0.370251	-2.55719	0.18204	0.323422	0.179534	-11.1406	0.00427766	1.97708	0.789498	0.69753	0.737414	-1.04326	1.05683	0.547216	S1848	SELLECK	CURCUMIN | CURCUMIN | NSC-32982 | DIFERULOYLMETHANE | CURCUMIN I | | SJ000803718
0.290796	0.169629	0.547126	0.74073	-1.1692	0.408639	-0.875456	0.619368	-1.20929	0.770662	1.14172	0.487962	0.630245	0.208856	1.03994	0.856648	1.79101	0.021755	-3.66073	0.480502	0.547126	S1593	SELLECK	APIXABAN | BMS-562247-01 | BMS-562247 | | APIXABAN
5.69228	1.13613	0.438471	0.199454	2.04157	1.14293	0.545	0.213075	0.247539	0.432608	-1.23073	1.22236	-0.100064	0.65338	5.46246	1.07074	7.09522	0.159099	4.86898	0.010037	0.545	S3054	SELLECK	ALVERINE CITRATE | ALVERINE CITRATE SALT
-1.60129	0.00866311	1.18073	0.246587	-0.0295536	1.04013	-1.38663	2.699	0.630184	0.18945	0.544587	0.251042	-2.517	0.189027	1.00099	0.111976	2.74097	0.728484	-1.00756	0.381177	0.544587	S1213	SELLECK	NELARABINE| ARRANON | NELARABINE
3.17726	0.795508	1.24603	1.09224	1.84322	0.436422	0.54087	0.34634	0.319957	0.223301	-11.8072	1.50781	-1.40909	1.56604	0.355848	0.565467	1.62307	0.409729	-2.7014	0.646298	0.54087	S1653	SELLECK	TRETINON | RETINOIC ACID | ISOTRETINOIN | ISOTRETINON | 13-CIS-RETINOIC ACID | ACCUTANE | TRETINOIN | RETINOIC ACID, ALL-TRANS | 9-CIS RETINOIC ACID | RETINOIC ACID, 9-CIS | RETINOIC ACID, ALL TRANS | 13-CIS-RETINOIC ACID | ISOTRETINOIN | | 9-CIS-RETINOIC ACID | ALITRETINOIN | | 13-CIS RETINOIC ACID
1.30244	0.662449	1.02751	0.0966284	0.537014	0.0528641	-3.43134	0.238563	-0.428021	0.519237	3.14258	0.143768	-1.72975	0.54381	0.276805	0.904988	0.674346	0.491582	2.24697	1.7342	0.537014	S1643	SELLECK	URSODIOL | UROSIOL | CHENODIOL | URSODEOXYCHOLIC ACID | CHENODEOXYCHOLIC ACID
-1.27576	0.0977062	0.539529	0.104051	-0.564582	0.130026	0.831669	0.0858481	0.450473	0.205142	0.00902291	0.195912	0.536672	0.289716	1.5404	0.166156	0.759494	0.659025	-1.87191	0.523231	0.536672	S2553	SELLECK	AMINOLEVULINIC ACID HYDROCHLORIDE | 5-AMINOLEVULINIC ACID HYDROCHLORIDE | LEVULAN | 5-AMINOLEVULINIC ACID HCL
1.35635	0.00706701	0.15125	0.197586	-0.302912	0.560885	-0.691751	0.204091	-0.14937	0.150417	0.535112	1.22258	1.01627	0.391961	1.87311	0.0964427	4.23697	0.649427	2.04976	0.330035	0.535112	S1397	SELLECK	ROCURONIUM BROMIDE
-1.11459	0.029001	5.19485	0.537852	-1.08435	0.146833	0.534524	0.0490347	13.0952	0.20756	-3.24487	0.396064	2.30134	0.765451	-0.705612	0.0269016	8.22678	0.515546	57.7202	0.107348	0.534524	S1778	SELLECK	TRIFLURIDINE | TRIFLURIDINE | CF3DURD |
0.531291	0.204756	1.13395	0.0860953	0.502298	0.187442	0.814029	0.61988	0.226304	0.2895	-0.170392	2.07324	-0.0547162	0.0851012	1.29106	0.612677	2.19763	0.150012	2.58644	0.0567851	0.531291	S2021	SELLECK	CHLORMEZANONE | CHLORMEZANONE | TRANCOPAL |
-1.44328	0.193865	0.745913	0.0565416	0.630996	0.2508	-0.255773	0.264319	-0.371373	0.511113	0.497829	0.0209003	0.52967	0.162899	1.62222	0.33299	1.91819	0.727342	-1.01312	0.0909516	0.52967	S3211	SELLECK	THIAMINE HYDROCHLORIDE | THIAMINE HYDROCHLORIDE| BETALIN S
0.0919172	0.0144813	0.525854	0.385215	0.106509	0.499632	1.62527	0.253922	-1.21358	0.415131	1.48078	0.171736	0.0940821	0.0974458	1.0297	0.489092	0.823421	0.40807	-0.616527	0.411783	0.525854	S4100	SELLECK	ESMOLOL HYDROCHLORIDE | ESMOLOL HCL
1.70014	0.0166711	-0.860399	0.0944471	0.525744	0.370029	0.507903	0.611918	1.04825	0.00343176	-0.212122	0.0127732	0.397145	0.761062	2.08816	0.994872	1.69388	0.257396	0.106417	1.16738	0.525744	S4025	SELLECK	HOMATROPINE BROMIDE | (R,S)-HOMATROPINE HYDROBROMIDE
0.524373	0.114274	0.930782	0.0463766	0.310853	0.21902	-1.42612	0.102245	0.116866	0.499613	0.782165	0.66713	-2.08585	0.536375	1.2329	0.407174	2.31178	0.821321	-2.35364	0.428722	0.524373	S2451	SELLECK	AMANTADINE HYDROCHLORIDE | ADAMANTAMINE FUMARATE | AM-102 | AMANTADINE HYDROCHLORIDE | | AMANTIDINE HCL | AMANTADINE HCL
-0.935202	0.00703799	2.31281	0.0689783	-0.228542	0.0707046	0.518582	0.642098	0.649511	0.0062831	2.90435	1.06559	1.24613	0.469641	0.427423	0.47591	-0.733215	0.238936	-1.19346	1.17598	0.518582	S1891	SELLECK	CARBIDOPA | S-(-)-CARBIDOPA
0.516296	0.686718	-1.15888	0.630346	0.290579	0.0723586	2.43442	0.869216	1.951	0.446332	0.483555	0.928549	0.637263	1.51568	-1.94036	0.418391	0.921117	0.168254	1.99727	0.786073	0.516296	S1742	SELLECK	NEVIRAPINE | NEVIRAPINE | 11-CYCLOPROPYL-4-METHYL-5H-DIPYRIDO[3,2-B:2',3'-E][1,4]DIAZEPIN-6(11H)-ONE
0.379866	0.831082	0.690988	0.0358112	1.46925	0.117546	1.9006	0.546394	1.05628	0.416643	-5.36914	2.28924	-0.697661	0.330384	-1.55287	0.903298	0.513511	0.00894952	28.8046	0.668092	0.513511	S3162	SELLECK	TYLOSIN TARTRATE
-0.967436	0.167487	-1.13147	0.153207	-2.11371	0.791916	-3.98339	2.92331	15.401	0.737231	0.510845	0.949083	72.2067	0.146454	4.3776	1.31194	7.13264	1.29076	-4.43795	0.0353939	0.510845	S4104	SELLECK	BERENIL | DIMINAZENE ACETURATE
0.329244	0.276515	0.363723	0.607834	0.584023	0.453574	1.84322	0.0713476	-0.270487	0.123428	0.506878	1.25153	0.269843	0.0120515	2.45891	0.556936	1.89854	1.63119	-1.33716	0.327853	0.506878	S4081	SELLECK	SULFACETAMIDE | SJ000287158 | SULFACETAMIDE SODIUM | ACETOSULFAMINE | ACETOSULFAMIN | | SULFACETAMIDE SODIUM
0.505074	0.653484	1.85591	0.591217	-1.18629	0.315503	-3.50676	0.836673	0.0804665	0.0406131	2.05588	0.123727	0.49131	0.134991	0.306695	0.179185	1.12797	0.173996	-0.196805	0.0190376	0.49131	S2393	SELLECK	D-MANNITOL | SORBITOL
0.489856	0.164516	0.20304	0.441489	0.122997	0.991098	1.99867	1.25832	1.23267	0.853962	0.918005	0.180655	-1.94598	1.60931	-3.35102	0.168184	2.3654	0.0975213	6.28419	0.1863	0.489856	S4128	SELLECK	TROXIPIDE
1.01585	0.437171	-2.01652	0.697785	3.7994	0.1977	0.486053	0.970314	-0.493548	0.123987	-5.31402	0.698959	-1.10719	1.73064	0.752827	0.198727	1.23728	1.4479	-1.25946	0.0820359	0.486053	S2459	SELLECK	CLOZAPINE | CLOZAPINE| FAZACLO ODT
-1.66255	0.361858	0.69125	0.310237	-0.0423792	0.0822471	0.475359	0.789546	-0.68691	0.323303	1.23678	0.123573	1.03066	0.507303	0.889094	0.181413	0.0434694	1.48217	-0.271752	0.0319708	0.475359	S1727	SELLECK	NORGESTREL | D-(-)-NORGESTREL | OVRETTE | LEVONORGESTREL
-0.541362	1.11917	7.19879	0.608241	-0.10106	0.0283875	2.04654	0.960002	-1.87512	0.0669182	0.474334	0.412215	1.06955	1.00582	1.66286	1.27201	-0.759823	0.962561	1.97864	0.506945	0.474334	S1224	SELLECK	OXALIPLATIN| ELOXATIN | SJ000518938 | OXALIPLATIN| ELOXATIN | SJ000312351 | SJ000518938 | OXALIPLATIN
0.908029	0.0426112	1.97953	0.257145	0.324208	0.147216	-0.568124	1.29538	-1.95145	0.0795723	0.357426	0.38923	0.871372	1.23521	0.472044	0.0458088	1.24105	0.403556	-0.511174	1.11199	0.472044	S4090	SELLECK	FENSPIRIDE HYDROCHLORIDE | FENSPIRIDE HCL
0.46669	0.196253	-0.487511	1.10678	-0.176471	0.294652	2.95959	0.283585	5.09857	0.661398	-0.59167	0.124148	1.737	0.572287	0.185663	0.6934	3.95536	0.422828	1.7027	0.0414582	0.46669	S4187	SELLECK	SALICYLANILIDE
-1.35165	0.608692	-1.33484	0.96366	-0.808193	0.625914	1.84047	0.503231	-2.52833	0.811319	0.463907	0.262928	1.18983	0.839709	1.25294	0.348755	0.585469	0.0297577	-2.45149	0.842956	0.463907	S4230	SELLECK	OXAPROZIN | OXAPROZIN | DAYPRO
1.22796	0.135459	0.461509	0.638225	0.344544	0.230261	-1.44325	0.91429	-0.993697	0.0358482	2.37601	1.25523	1.16079	0.363689	0.394737	0.708327	1.55038	0.377877	-0.176711	0.999174	0.461509	S1190	SELLECK	BICALUTAMIDE| CASODEX | BICALUTAMIDE| CASODEX | N-(4-CYANO-3-(TRIFLUOROMETHYL)PHENYL)-3-(4-FLUOROPHENYLSULFONYL)-2-HYDROXY-2-METHYLPROPANAMIDE | BICALUTAMIDE | BICALUTAMIDE | BICALUTAMIDE | ICI-176334 |
0.269117	0.239924	4.88582	0.790764	2.43561	1.08312	5.42328	0.218	-0.633496	1.95262	0.461247	1.15994	-1.67346	0.322049	-0.761472	1.478	3.56359	0.3402	5.26373	0.292182	0.461247	S4088	SELLECK	FLUMETHASONE
-1.73418	0.649596	3.72561	0.226651	0.877186	1.32535	1.04591	0.037902	-3.68197	0.322231	0.456511	0.530614	1.54255	0.891368	-0.0969937	0.218138	-0.649475	0.701105	-1.57555	0.717418	0.456511	S1933	SELLECK	TRIAMCINOLONE | TRIAMCINOLONE | ARISTACORT
-0.135527	0.195558	0.450342	0.60695	-0.886111	1.20771	4.2153	0.255816	2.10699	0.0381153	0.865188	0.595831	-1.05089	0.521862	-2.88317	0.948955	1.85802	0.135426	6.38584	0.739609	0.450342	S4097	SELLECK	DYDROGESTERONE | SJ000782315
-0.0280596	0.863912	1.56241	0.0407553	-1.55492	0.621143	-0.522923	0.223347	0.44701	0.671157	-0.659565	0.301254	74.406	4.03114	0.659165	2.94162	1.63374	0.524658	-0.847046	1.65265	0.44701	S2506	SELLECK	ROXITHROMYCIN
0.252518	0.358148	1.54674	1.24123	-0.199226	1.22176	-0.128251	1.51226	0.467557	0.289223	2.48399	0.311903	0.67215	0.213167	-1.12893	0.121991	0.444586	0.118948	-0.975271	0.317406	0.444586	S4208	SELLECK	CHROMOCARB
0.23746	0.492973	1.67782	0.333454	0.273729	0.175173	1.39276	0.440188	0.443551	0.334064	1.629	0.357334	0.0917182	1.7777	-0.335064	0.100521	1.58189	0.765965	4.8289	1.51924	0.443551	S4384	SELLECK	DIFLOXACIN HCL
0.409751	0.173273	1.11275	0.15143	0.30907	0.17868	2.71196	1.08713	0.441087	0.423342	1.23031	0.537678	-16.7867	0.699906	0.909848	0.111149	0.158142	0.214278	-1.20606	0.411404	0.441087	S4177	SELLECK	URACIL
-0.963329	0.639791	1.65543	0.0735512	-0.460914	0.591182	0.828259	0.134178	-0.629229	0.299153	0.432176	0.321828	2.41982	0.413175	2.67817	0.268082	0.0380062	0.150033	0.98405	0.721057	0.432176	S1252	SELLECK	ENTECAVIR | ENTECAVIR HYDRATE | ENTECAVIR | 2-AMINO-9-(4-HYDROXY-3-(HYDROXYMETHYL)-2-METHYLENECYCLOPENTYL)-9H-PURIN-6-OL | ENTECAVIR HYDRATE
-0.1779	0.112494	1.80155	0.452838	0.517956	0.0744624	-0.765384	0.757742	-1.24515	0.0852258	2.06159	0.662489	-0.163872	0.115256	1.52538	0.117026	0.427892	0.112731	-0.896528	0.946009	0.427892	S2125	SELLECK	ETHYNYLESTRADIOL 3-METHYL ETHER | MESTRANOL
-0.262872	0.25672	2.01156	0.167777	0.914687	0.371126	0.427506	0.486311	0.0993891	0.139786	1.39873	0.0333179	0.00599919	1.2732	0.491412	0.0945981	0.0853169	0.763296	-1.65878	0.693199	0.427506	S3170	SELLECK	AMPICILLIN SODIUM | AMPICILLIN TRIHYDRATE | AMPICILLIN ANHYDROUS
2.3055	0.00607359	0.41645	1.29104	-0.08204	0.102612	3.29045	0.154937	-0.670634	0.280177	2.58327	0.0161287	0.375523	0.802712	-0.0518348	0.209689	1.22598	0.719859	1.13361	0.0155378	0.41645	S4314	SELLECK	CEFTAZIDIME PENTAHYDRATE | CEFTAZIDIME
1.46349	1.18867	0.414112	1.61206	-1.59087	0.515481	1.48155	0.113774	3.04597	0.883252	2.59271	0.115271	-1.16665	1.70156	-2.92719	0.182465	0.329263	0.619365	9.65314	1.51231	0.414112	S2509	SELLECK	SOTALOL HYDROCHLORIDE | (±)-SOTALOL HYDROCHLORIDE | SOLATOL HYDROCHLORIDE | SOTALOL | SOTALOL HCL
0.790025	1.5111	-1.18845	0.0177538	-0.736359	0.56885	1.77158	0.347947	-0.09741	0.00302124	1.75563	0.931964	0.405162	0.588782	-2.27912	0.50023	1.49424	0.922749	-0.545711	0.136939	0.405162	S1633	SELLECK	ZAFIRLUKAST| ACCOLATE | ZAFIRLUKAST | ACCOLATE | CYCLOPENTYL 3-(2-METHOXY-4-(O-TOLYLSULFONYLCARBAMOYL)BENZYL)-1-METHYL-1H-INDOL-5-YLCARBAMATE | ACCOLEIT | OLMORAN | RESPIX | ZAFIRST | ICI-204219 | | ZAFIRLUKAST
-0.598863	0.26464	0.98489	0.0959419	1.52676	0.510372	-1.23857	1.75613	0.0280636	0.327473	1.16415	0.145447	0.403571	0.91737	1.49924	0.490938	0.263861	0.440839	2.20753	0.771522	0.403571	S1359	SELLECK	LOSARTAN | SJ000565176 | LOSARTAN POTASSIUM | COZAAR | LOSARTAN POTASSIUM (DUP 753)
0.436438	0.0465314	0.892518	0.0755452	0.102286	0.709108	-1.82266	1.45151	-0.517729	0.38387	1.55377	0.0736677	0.403421	0.192909	-1.41293	0.408868	1.58676	0.123175	0.950137	1.39609	0.403421	S2240	SELLECK	FESOTERODINE FUMARATE | SPM-8272 | SPM-907 | | FESOTERODINE FUMARATE
-1.00431	0.400209	0.397609	1.52378	-1.35085	0.446413	0.665747	0.252717	2.34697	0.222033	2.30069	0.313233	0.35628	0.350552	-2.18913	0.139039	3.24796	0.121734	5.03648	1.28498	0.397609	S4351	SELLECK	RACTOPAMINE HCL
0.231717	0.00727277	1.50621	0.10076	0.175142	0.475703	-0.37867	0.0981353	0.440268	0.770258	0.393614	0.426117	-0.0279812	0.0806641	2.12318	0.524537	1.71463	0.495064	-1.01757	0.414904	0.393614	S4239	SELLECK	BERGAPTEN
-0.607748	0.448202	0.386242	0.203383	-0.435457	0.00628347	1.08861	0.443748	-0.71078	0.64861	2.73676	0.0348099	0.384232	0.961302	0.986424	0.466148	1.14476	0.262739	-1.07507	0.403148	0.386242	S4405	SELLECK	PICROTOXININ
3.03097	0.117915	-0.419901	0.488572	0.375872	0.727087	0.0929296	0.681661	1.82435	1.3345	-0.525631	1.19787	0.751683	0.093441	-1.50317	0.15172	4.82689	0.145913	-0.32251	0.949516	0.375872	S1026	SELLECK	IMATINIB MESYLATE| GLEEVEC | IMATINIB | CGP-57148B | STI-571 | QTI-571 | NSC-716051 | GGP-57148B | | IMATINIB MESYLATE (STI571) | IMATINIB MESYLATE | IMATINIB (STI571)
0.136718	0.164982	-1.15583	0.629175	0.474672	0.554123	0.373175	1.62281	0.901792	0.533764	-0.0935887	0.715622	-1.54215	1.28476	1.2744	0.090806	1.77374	0.219134	-0.219476	0.440987	0.373175	S2074	SELLECK	MECARBINATE
-0.862497	0.0218045	-0.306499	0.391005	0.36427	0.449902	-1.03612	0.954692	0.901295	0.10038	0.485862	0.929652	-0.26537	1.03158	1.79809	0.00265725	2.29532	0.542601	-2.4959	1.30563	0.36427	S4135	SELLECK	CLORPRENALINE HCL
-0.194537	0.304574	1.24234	0.814099	-1.39802	0.18205	1.62549	0.783783	-4.88981	0.200223	0.890916	0.223856	-0.625143	1.10777	0.484967	1.04053	0.357591	1.07041	-0.824362	0.0806487	0.357591	S2512	SELLECK	TENOXICAM
0.356769	1.10841	0.265668	0.134286	-0.148686	0.667028	2.58971	0.437149	0.585122	0.321767	-0.364767	0.978319	-0.400294	0.230726	0.391373	0.275844	1.62225	0.256598	1.00541	0.0779437	0.356769	S1964	SELLECK	RIMANTADINE HYDROCHLORIDE| 1-(1-ADAMANTYL)ETHANAMINE HYDROCHLORIDE | RIMANTADINE HYDROCHLORIDE | RIMANTADINE HYDROCHLORIDE| 1-(1-ADAMANTYL)ETHANAMINE HYDROCHLORIDE | RIMANTADINE HYDROCHLORIDE | RIMANTADINE HYDROCHLORIDE | EXP-126 | | RIMANTADINE
0.489347	0.498564	-0.0890323	0.223833	0.353602	0.170149	-0.496478	1.28899	-0.152667	0.285557	0.979678	0.388406	-0.345049	0.0790688	1.65274	0.144572	0.622211	0.0472389	1.93142	0.0103166	0.353602	S1578	SELLECK	CANDESARTAN
1.18141	0.48495	-1.27558	1.0468	-3.27653	0.677812	0.211742	1.1049	-0.0150808	0.763769	0.346305	0.43531	2.16329	0.711262	1.58607	0.485221	2.33052	0.36466	2.62217	0.0492098	0.346305	S3044	SELLECK	LURASIDONE HYDROCHLORIDE | MK-3756 | SM-13496 | SMP-13496 |
0.704788	0.318314	-0.39112	0.510969	0.913118	0.1814	0.345624	0.359723	2.4768	1.32551	-3.70047	2.59524	-2.88575	1.2696	-1.23674	0.494521	2.13261	0.0591609	20.1299	12.1108	0.345624	S4013	SELLECK	SODIUM MONOFLUOROPHOSPHATE
0.432182	0.242685	0.755495	0.0488235	-0.785787	1.54564	0.929069	0.520949	-0.724082	0.198012	-2.65449	0.520844	0.342874	0.154023	0.125064	0.840608	1.33389	1.17702	11.2609	5.89923	0.342874	S4041	SELLECK	OLSALAZINE SODIUM| DIPENTUM | OLSALAZINE SODIUM| DIPENTUM | (E)-5,5'-(DIAZENE-1,2-DIYL)BIS(2-HYDROXYBENZOIC ACID) | OLSALAZINE SODIUM SALT | OLSALAZINE SODIUM | OLSALAZINE SODIUM SALT | OLSALAZINE SODIUM
0.338284	0.749648	-0.551467	0.0862088	-0.610322	0.309992	1.22437	0.796199	-1.5174	0.430133	0.838613	0.540627	-18.7131	0.615722	2.29383	0.339104	1.41214	0.0415908	0.387654	0.330035	0.338284	S3181	SELLECK	FLUMEQUINE
1.93235	0.0519292	0.954425	0.546793	3.86878	0.117231	-2.24625	1.03368	3.88031	0.302577	-2.88067	2.93692	-0.31128	2.68906	-0.47846	0.284194	0.333069	1.2901	44.0754	0.624029	0.333069	S1937	SELLECK	ISONIAZID | ISONIAZID| ISONICOTINIC ACID HYDRAZIDE
1.2597	0.182113	0.325302	0.396673	-0.664577	0.62766	-0.134171	1.32625	0.00902653	0.232161	1.36358	0.177942	0.725891	0.828942	-0.174505	1.08882	1.28951	0.500207	3.01086	0.134082	0.325302	S1259	SELLECK	RAMELTEON | TAK-375 | ROZEREM | RAMELTEON
2.49479	0.796026	1.01182	0.491739	1.57365	0.0661605	-2.9455	0.0443084	2.89972	0.363515	-4.00573	1.37457	0.135736	2.99985	-0.202638	2.32129	0.322712	0.071276	33.2893	8.2299	0.322712	S3072	SELLECK	BACLOFEN | (R,S)-BACLOFEN | (±)-BACLOFEN | LIORESAL
-0.23147	0.101223	0.518231	0.426152	0.0188908	0.576834	0.31888	0.96734	-0.385136	0.0702439	1.46169	0.327644	0.705094	0.188037	-0.894917	0.237679	0.786792	0.0543098	1.26352	1.14394	0.31888	S1706	SELLECK	LAMIVUDINE| 3TC| EPIVIR| HEPITEC| HEPTOVIR| ZEFFIX| EPZICOM | LAMIVUDINE | LAMIVUDINE | EPIVIR | LAMIVUDINE| 3TC| EPIVIR| HEPITEC| HEPTOVIR| ZEFFIX| EPZICOM | 4-AMINO-1-(2-(HYDROXYMETHYL)-1,3-OXATHIOLAN-5-YL)PYRIMIDIN-2(1H)-ONE | "LAMIVUDINE | EPIVIR" | 4-AMINO-1-((2R,5S)-2-(HYDROXYMETHYL)-1,3-OXATHIOLAN-5-YL)PYRIMIDIN-2(1H)-ONE
-0.46621	0.0818644	0.313415	0.379022	-0.320293	0.58933	0.964216	0.36941	0.263154	0.36203	1.28421	0.320039	2.89047	0.134133	-1.46996	0.270292	1.43146	1.46957	2.28599	0.755238	0.313415	S1747	SELLECK	NIMODIPINE
0.310475	0.0643265	-0.36401	0.637516	-0.54121	0.568912	1.6607	0.152008	0.639688	0.145675	0.649548	0.82973	0.373709	0.76391	-2.8955	0.617604	-0.994071	0.0879586	1.29013	0.220307	0.310475	S1623	SELLECK	ACETYLCYSTEINE | N-ACETYL-L-CYSTEINE | N-ACETYLCYSTEINE | NAC | NSC-111180 | RK-0202 | ACETADOTE | N-ACETYL-CYSTEINE | ACETYLCYSTEINE
-0.93622	0.816048	0.0875993	0.0830359	0.306887	0.235002	1.19775	0.985132	0.606048	0.271083	0.116707	0.833845	1.12303	0.596985	-0.276976	0.787659	1.13193	0.625643	-0.551745	0.986593	0.306887	S3132	SELLECK	SULFAMERAZINE
0.813548	0.362419	0.302258	1.05087	-0.23371	0.374679	-0.808505	0.229645	0.930252	0.164295	1.3286	0.741165	-1.79426	0.53826	0.0100557	0.252865	3.66202	0.869818	6.48953	1.39185	0.302258	S2020	SELLECK	FORMOTEROL | FORMOTEROL FUMARATE DIHYDRATE| FORADIL | FORMOTEROL HEMIFUMARATE | SJ000556753
0.297383	0.10569	4.71146	0.692867	2.06006	0.503744	0.766857	0.239399	-3.70304	0.311893	-1.31368	1.86867	-1.38666	2.09496	0.220502	0.0108024	3.16873	0.139865	1.25837	0.162717	0.297383	S1888	SELLECK	DEFLAZACORT
1.57834	0.0362923	1.91487	0.465223	0.292753	0.132371	0.423228	1.74836	-0.660913	0.370645	-1.27647	1.80271	-0.639218	1.00889	-0.850116	0.133142	2.0525	0.409821	1.49978	0.438915	0.292753	S1827	SELLECK	BETAXOLOL HYDROCHLORIDE | BETAXOLOL | LEVOBETAXOLOL HCL | LEVOBETAXOLOL HYDROCHLORIDE | AL-1577A | | BETAXOLOL HCL
-1.67411	0.644324	1.30201	0.247682	0.289224	0.301723	0.451642	1.53586	-1.2341	0.277036	1.1484	0.666803	1.6201	0.265644	0.0723575	1.18435	-0.196294	0.0528143	1.57457	0.906031	0.289224	S3160	SELLECK	ETHYNODIOL DIACETATE | ETHYNODIOL DIACETATE |
1.69506	0.463065	0.287727	0.33513	1.29073	0.0315684	1.34184	0.764908	0.0944598	0.123612	-1.13371	1.03058	-0.0835588	0.367244	-0.233322	0.31068	0.682105	0.193091	1.60888	1.39882	0.287727	S1441	SELLECK	VENLAFAXINE HYDROCHLORIDE | VENLAFAXINE HYDROCHLORIDE| EFFEXOR XR | VENLAFAXINE | VENLAFAXINE HCL
0.715582	0.322592	-0.221569	0.0217409	-0.667634	0.414812	0.713589	0.238801	-0.746328	0.0465245	0.283208	0.130398	0.848406	0.0706811	0.216325	0.317838	0.780298	0.699548	-2.46009	0.432209	0.283208	S4209	SELLECK	CHLOROCRESOL
0.773514	0.150834	0.281877	0.51854	1.50508	0.480518	-0.298191	0.784244	2.95155	2.39257	-1.10812	0.592792	-3.70393	0.353039	-0.969809	0.0329631	2.18761	0.997468	28.0284	6.09402	0.281877	S2059	SELLECK	TERAZOSIN HYDROCHLORIDE | TERAZOSIN HCL
-0.411184	0.788566	1.06088	0.00140013	-0.899147	0.307348	0.514584	0.205583	-0.110359	0.293898	-0.677275	1.51633	0.279113	1.1244	1.27057	0.529306	0.742173	0.575251	-1.64531	0.651238	0.279113	S2064	SELLECK	BALOFLOXACIN
-0.73594	0.875118	0.334399	0.597078	-0.593503	0.253179	-1.92499	3.74233	-0.79207	0.0681526	0.278926	0.846051	1.61744	0.308001	2.31308	0.965317	0.724131	0.032653	-1.63348	0.368425	0.278926	S1370	SELLECK	BIAPENEM
-0.624644	0.361017	0.0910705	0.0792598	-0.431949	0.0573042	0.984552	0.391281	-1.23582	0.0139688	0.438451	0.0786117	0.860949	1.5409	2.44438	1.09503	0.271784	0.102222	1.52892	0.946863	0.271784	S2024	SELLECK	KETOTIFEN FUMARATE | KETOTIFEN FUMARATE | ALAWAY
-1.55003	0.364567	0.0732656	0.44159	-0.621765	0.113654	0.871148	0.92428	0.269494	0.0892151	-0.510417	1.69855	22.8901	7.80604	3.55117	0.0170749	1.84369	1.19954	-2.23455	0.850126	0.269494	S4117	SELLECK	HISTAMINE DIHYDROCHLORIDE | HISTAMINE DIPHOSPHATE | HISTAMINE BIPHOSPHATE | HISTAMINE ACID PHOSPHATE | | HISTAMINE | HISTAMINE 2HCL
-0.966362	0.0384956	0.792426	0.364723	-1.17089	0.405857	-2.44412	0.0946691	-1.11858	0.270575	0.268613	1.43247	0.879294	0.612546	0.649488	0.730729	0.722703	0.343507	-2.8427	0.631979	0.268613	S1999	SELLECK	BUTYRIC ACID SODIUM SALT | SODIUM BUTANOATE |
1.95255	0.464682	0.262644	1.14174	2.02713	0.365289	1.08237	0.158179	-0.269724	1.35856	-1.31499	1.39005	0.775446	0.293064	-2.19559	0.152629	0.256286	0.149261	27.1764	2.47205	0.262644	S4408	SELLECK	NA
0.671929	0.572987	0.0871475	0.323793	-1.25877	0.64299	2.48899	0.191442	1.56109	0.0779717	-6.20667	0.504349	0.261621	0.245434	-3.5225	0.822444	1.02345	0.139231	8.98057	2.70921	0.261621	S4022	SELLECK	PROBENECID
-0.172511	0.58323	1.02628	0.00631157	-0.25933	0.245361	-0.496774	0.00305188	-2.04069	0.14774	0.573433	0.512239	72.6243	3.48489	1.76606	1.25746	0.260297	0.108286	-3.84659	1.07591	0.260297	S4067	SELLECK	DEFERIPRONE | APO-066 | CGP-37391 | CMX-001 | CP020 | CP20 | CRMD-001 | DN-180-01-AF | L1 | PL1 |
0.775749	0.0493646	-0.451586	0.0368349	0.25395	0.0389927	1.68691	1.10559	-0.517238	1.04486	1.01782	0.215077	-2.51233	0.990399	0.227758	0.808537	0.394574	0.405472	1.26448	1.2025	0.25395	S1770	SELLECK	SULFADIAZINE | SULFADIAZINE SODIUM
-0.77038	0.340536	0.997367	0.112368	-0.93069	0.685195	0.877895	0.381722	-1.08214	0.526543	2.23889	0.361378	0.129634	0.342857	1.2516	0.256269	0.244702	0.212873	-0.717452	0.0719183	0.244702	S4347	SELLECK	PIPENZOLATE BROMIDE
-0.30242	0.172464	0.240195	0.163892	1.43292	0.795756	-1.58611	1.29084	-0.957592	0.105476	1.03291	1.09263	0.66787	1.73881	-1.71791	0.0713983	0.279174	0.066244	0.249073	0.437255	0.240195	S1251	SELLECK	DIENOGEST | M-18575 | MJR-35 | SH-T00660AA | STS-557 | | DIENOGEST
0.0112582	1.01893	0.231005	0.0640978	-0.743201	0.0332061	0.293736	0.0901227	-1.207	0.143517	-0.17908	1.02536	78.4012	2.788	1.08522	0.281709	1.31713	1.07366	-0.0956151	0.325311	0.231005	S2489	SELLECK	NATEGLINIDE | STARLIX
-0.98708	0.190188	0.226522	0.0123701	0.0738702	0.37772	1.21482	0.996107	-3.02129	0.495361	1.21186	0.123433	1.78957	0.0887571	2.46337	0.171021	-0.449206	0.353871	10.9254	1.40166	0.226522	S1267	SELLECK	PLX-4032 | R-7204 | RG-7204 | RO-5185426 | PLX4032 | RG7204 | VEMURAFENIB | VEMURAFENIB (PLX4032, RG7204)
-0.17554	0.331157	0.630031	0.400357	0.52696	0.133305	0.899183	0.0428768	-0.626761	0.338353	0.0604685	0.420592	0.225574	0.876035	-0.0847804	0.0428638	1.04333	0.268395	-1.34692	0.17119	0.225574	S4009	SELLECK	MIRABEGRON
-0.0243149	0.457638	0.216861	0.100613	0.0156349	0.692456	1.16394	0.512337	-0.994158	0.827443	1.27844	0.495798	1.77573	1.05473	1.07544	0.399327	-0.733576	0.26337	-0.342769	0.00521002	0.216861	S1409	SELLECK	ALFUZOSIN HYDROCHLORIDE | ALFLUZOCIN | ALFUZOSIN HYDROCHLORIDE | UROXATRAL | ALFUZOSIN HCL
-1.25704	0.32583	0.986991	0.109697	0.574678	0.271356	0.0807009	0.570294	-0.752665	0.406298	0.645278	0.23863	0.239668	0.150448	0.201778	0.630052	0.191587	0.231028	-1.11192	0.416066	0.201778	S2032	SELLECK	REBAMIPIDE
1.012	0.126981	0.253901	0.506781	-1.72615	0.248873	1.11724	0.31622	-0.972071	1.03491	-0.330975	1.26945	0.200873	2.64853	-2.12847	0.742603	1.26439	0.768958	5.44042	0.358855	0.200873	S1807	SELLECK	ACYCLOVIR | ACYCLOVIR SODIUM | SJ000518981 | SJ000518981 | ACICLOVIR
6.97382	1.21032	-1.34973	0.909145	-0.253351	0.483518	0.935663	0.999449	-1.66128	0.403845	-13.2904	0.609271	2.37914	0.155641	0.198296	0.00467245	3.8686	0.0581558	-2.54223	0.41771	0.198296	S1502	SELLECK	CEPHALEXIN | CEPHALEXIN MONOHYDRATE | CEPHALEXIN HYDRATE
-0.188037	0.174348	0.990399	0.416175	-1.09123	0.284521	0.743452	0.572379	-0.384797	0.327675	0.195621	0.940942	75.6976	3.0418	1.20031	1.78054	-0.43072	0.504782	-0.409881	0.13253	0.195621	S2497	SELLECK	PANCURONIUM BROMIDE | PANCURONIUM DIBROMIDE
0.0870167	0.17089	0.192859	1.91358	-0.544404	0.128569	1.13282	0.113411	-0.463409	0.0210687	0.998247	0.00876014	1.53937	0.701398	0.0554796	0.0769485	1.46327	0.162068	-0.694289	0.31166	0.192859	S1156	SELLECK	CAPECITABINE| XELODA | CAPECITABINE| XELODA | PENTYL 1-(3,4-DIHYDROXY-5-METHYLTETRAHYDROFURAN-2-YL)-5-FLUORO-2-OXO-1,2-DIHYDROPYRIMIDIN-4-YLCARBAMATE | CAPECITABINE | R-340 | RG-340 | RO-09-1978 | | CAPECITABINE
0.19208	0.244414	-1.35292	0.534339	-0.11184	0.669273	1.84441	0.28278	0.556688	0.00346103	0.818104	1.00283	-0.304202	0.805641	-1.09723	0.67451	1.8212	0.355199	0.49179	0.436568	0.19208	S1768	SELLECK	CEFDITORIN PIVOXIL | CEFDITOREN PIVOXIL | ME-1207 | | CEFDITOREN PIVOXIL
1.14763	0.438185	0.189386	0.0785613	-1.20919	0.984198	-2.23034	0.88371	0.851566	0.731945	2.1335	0.0382613	-0.826372	1.23179	-2.51247	1.34267	2.8262	0.939614	0.583606	0.170428	0.189386	S3189	SELLECK	ROPINIROLE HYDROCHLORIDE | ROPINIROLE HYDROCHLORIDE| REQUIP | ROPINIROLE HCL
2.03185	0.835199	0.334935	0.475178	0.18406	1.23049	-0.218462	0.559804	-0.292043	0.0821798	-0.684864	0.371318	-0.82155	1.02079	2.06173	0.650469	3.42669	0.033817	2.31544	1.43436	0.18406	S1428	SELLECK	RISEDRONATE SODIUM| RISEDRONIC ACID | RISEDRONIC ACID SODIUM SALT | RISEDRONATE SODIUM| RISEDRONIC ACID | 1-HYDROXY-2-(PYRIDIN-3-YL)ETHANE-1,1-DIYLDIPHOSPHONIC ACID | RISEDRONIC ACID SODIUM SALT
0.291361	0.207965	-0.106224	0.0452661	-0.632563	0.0732705	1.71755	0.285626	0.18372	0.102199	1.56345	0.135492	0.27273	0.648903	-0.242237	0.252798	0.105102	0.629156	0.639291	0.281417	0.18372	S4184	SELLECK	PENCICLOVIR | PENCICLOVIR | 2-(2-(2-AMINO-6-HYDROXY-9H-PURIN-9-YL)ETHYL)PROPANE-1,3-DIOL | BRL-39123 | DENAVIR | VECTAVIR |
-0.855829	1.31781	0.181206	0.260239	-0.629138	0.681077	0.775226	0.612608	-1.5864	0.326814	0.403398	0.101886	1.01227	1.12173	0.442033	0.0251039	-0.248106	0.242929	0.00282156	0.459523	0.181206	S1618	SELLECK	SULFAMETER | SULFAMETER | 5-METHOXYSULFADIAZINE | NSC683528 |
-1.0922	0.30706	-1.60751	0.0635882	0.173887	0.192036	0.938708	0.0206806	-0.338136	0.322958	-0.197588	0.0653152	1.0884	0.271132	0.579323	0.56776	2.08262	0.281499	-0.786667	0.138823	0.173887	S4370	SELLECK	NICOTINE DITARTRATE | (-)-NICOTINE HYDROGEN TARTRATE SALT | (-)-NICOTINE
0.167389	0.407234	1.08539	0.773407	-0.126745	0.659966	-0.407644	1.55816	0.354169	0.550964	2.28393	0.237311	-0.974667	0.186949	-1.19453	0.935694	1.80326	0.277003	-0.807976	1.70668	0.167389	S1874	SELLECK	RISEDRONATE SODIUM| RISEDRONIC ACID | RISEDRONIC ACID SODIUM SALT | RISEDRONATE SODIUM| RISEDRONIC ACID | 1-HYDROXY-2-(PYRIDIN-3-YL)ETHANE-1,1-DIYLDIPHOSPHONIC ACID | RISEDRONIC ACID SODIUM SALT
1.60558	0.310372	0.801947	0.0254341	-0.353303	0.444043	0.261372	1.19076	0.62374	0.235367	0.165431	0.337676	-10.5915	0.17999	-0.016003	0.383535	-1.25816	0.429147	-1.61798	0.278777	0.165431	S1859	SELLECK	DIETHYLSTILBESTROL | DIETHYLSTILBESTROL| STILBESTROL
0.163006	0.569607	-1.00189	0.201109	1.26286	0.31593	0.0197608	0.0100693	-2.58195	0.482975	0.753961	0.786991	0.189389	0.604365	1.8993	0.436366	-2.32093	1.38461	0.429299	0.0332497	0.163006	S1591	SELLECK	EPIBESTATIN HYDROCHLORIDE | BESTATIN HYDROCHLORIDE | BESTATIN | BESTATIN HCL
1.13284	0.492164	1.32582	1.51149	0.157017	1.34144	-1.85755	0.0969928	-0.219857	1.6188	1.99316	1.19343	-0.253778	0.205436	-0.611047	0.837706	2.7899	1.43455	1.84776	1.19793	0.157017	S4006	SELLECK	CLINAFLOXACIN (PD127391)
0.84144	0.0409353	0.153332	0.866023	-0.21947	0.570491	0.379201	0.316572	-0.52607	0.595908	1.42711	0.029671	-1.06796	0.472248	-1.70939	0.223151	0.215118	1.27426	0.88783	1.54691	0.153332	S3046	SELLECK	AZILSARTAN
-0.945562	0.0986336	0.425624	0.114317	0.149559	0.0152748	-1.28125	0.250216	-0.132754	0.150103	0.708741	0.420325	1.29597	0.18587	-0.465216	1.15743	1.29064	0.184045	-1.68767	0.666119	0.149559	S4008	SELLECK	PEMIROLAST POTASSIUM
-0.12467	0.200593	0.141479	0.271197	-0.214379	0.422558	1.96351	1.20794	0.200441	0.455447	-2.51437	1.17474	1.4474	0.357807	-2.69632	1.41009	0.815835	0.548891	0.0502669	1.60605	0.141479	S4050	SELLECK	VALGANCICLOVIR HCL
-0.477152	0.168939	1.95805	0.22795	0.580109	0.095408	2.22507	0.119465	-0.307307	0.0285723	-0.0566319	1.29293	0.138175	0.588631	0.362008	0.000415192	0.067482	1.0645	-1.38279	0.882243	0.138175	S3199	SELLECK	REBOXETINE MESYLATE
0.793005	0.0999889	0.131444	0.176335	-0.186119	0.618374	0.386807	0.81461	-1.16718	0.150264	-0.358478	0.969048	-1.03454	0.807714	2.17179	0.0175549	0.989238	0.675832	-1.1278	0.562919	0.131444	S1771	SELLECK	CHLORPROTHIXENE HYDROCHLORIDE | CHLORPROTHIXENE| TARACTAN | SJ000287666 | CHLORPROTHIXENE
0.0577111	0.0899519	0.122743	0.709416	-0.719705	0.284323	1.82423	0.0342135	-0.0522723	0.0844743	0.935597	0.95005	2.53491	0.332187	-0.405057	1.32586	1.04353	0.197583	-0.557665	0.439523	0.122743	S2607	SELLECK	BUFLOMEDIL HYDROCHLORIDE | BUFLOMEDIL HCL
0.120025	1.48642	0.567821	0.369877	0.912999	1.29686	1.16701	0.174111	-3.67153	0.238328	-1.30489	0.0844503	-2.23052	0.592803	-1.72033	1.36907	2.03452	0.557463	27.3484	4.19791	0.120025	S2040	SELLECK	NIMESULIDE
-0.876522	0.558541	-0.145619	0.0366142	-0.500553	0.291434	-1.03194	0.467734	0.700892	0.232457	0.683292	0.0999588	0.356841	1.94076	0.11831	0.465648	1.51729	0.0299912	-1.42906	0.0304643	0.11831	S1921	SELLECK	PHENINDIONE | LEE 1913 | 2-PHENYL-1,3-INDANDIONE | HEDULIN
0.686952	0.295159	0.117901	0.00194232	-0.199923	0.340232	1.71906	1.72131	-0.115702	0.20806	-0.378797	1.03834	1.63037	0.751381	-1.75679	0.17644	1.57094	1.27673	4.1192	0.562933	0.117901	S2585	SELLECK	BROMPHENIRAMINE MALEATE | (±)-BROMPHENIRAMINE MALEATE | (+)-BROMPHENIRAMINE MALEATE | DEXBROMPHENIRAMINE MALEATE | | BROMPHENIRAMINE HYDROGEN MALEATE
0.155247	0.147733	0.400437	0.0201864	-0.309802	0.0725756	0.114498	0.0549501	-1.10413	0.0439444	0.462254	0.572098	2.0589	0.72849	-0.793449	1.30564	-1.11889	0.875241	0.957601	0.170111	0.114498	S1399	SELLECK	TEICOPLANIN
0.111042	0.504908	0.273434	0.0322537	-0.504835	0.235883	1.64883	0.359091	-1.00392	0.207606	0.560938	0.809747	-0.184058	0.641332	1.00275	0.236912	0.0917279	0.012337	-1.62141	0.483644	0.111042	S1736	SELLECK	METHOCARBAMOL | GUAIACOL GLYCERYL ETHER CARBAMATE
0.258677	1.15043	0.109902	0.0995092	-0.551417	0.0952025	2.01335	0.596964	-0.495554	0.172326	-2.41488	0.5225	0.496785	0.685091	-0.269587	0.545252	1.02012	0.139287	-4.16855	0.124428	0.109902	S1601	SELLECK	ISORESERPINE | RESERPINE | SERPASIL
0.0171727	0.621711	0.630527	0.0856269	0.108645	0.648285	-1.55601	2.26259	-6.22314	0.333332	-0.443841	0.337695	0.458204	0.412313	1.30131	1.17065	1.41824	0.565732	1.25	0.0430847	0.108645	S2215	SELLECK	DAPT | DAPT (GSI-IX)
-0.27936	0.599375	-2.10998	1.25653	-0.406444	0.348238	0.315229	1.57077	0.477622	0.478614	0.763366	0.977093	0.429129	0.511171	-1.99438	0.86012	0.108334	0.382971	2.45995	0.98499	0.108334	S1756	SELLECK	ENOXACIN
-0.506113	0.175025	-0.424889	0.382116	1.48861	0.66278	-0.261413	0.575169	-0.487423	0.126091	1.05861	0.257908	1.12902	0.389059	0.102421	0.441067	1.75483	1.3809	-0.949074	1.03364	0.102421	S3048	SELLECK	SOLIFENACIN HYDROCHLORIDE | SOLIFENICIN HYDROCHLORIDE | YM-53705 | | SOLIFENACIN SUCCINATE
-0.0552392	1.18963	-0.343882	0.366917	1.57675	0.284638	0.408482	0.172129	0.193221	0.483872	-0.551811	0.0349764	0.0949251	0.172536	-0.282318	0.966934	2.68935	0.332526	7.39082	5.33271	0.0949251	S4374	SELLECK	THIORIDAZINE HYDROCHLORIDE | THIORIDAZINE HYDROCHLORIDE| MELLARIL-S | THIORIDAZINE HCL
-0.507514	0.317628	1.11936	0.130598	-0.189721	0.0537146	-0.495777	0.613562	-1.09848	0.0411724	0.6735	1.15387	69.1667	0.988492	0.0935901	0.458015	0.979907	0.264626	-3.28593	1.4066	0.0935901	S4076	SELLECK	PROPRANOLOL HYDROCHLORIDE | (R)-PROPRANOLOL HYDROCHLORIDE | (S)-PROPRANOLOL HYDROCHLORIDE | (±)-PROPRANOLOL HYDROCHLORIDE | DL-PROPRANOLOL HYDROCHLORIDE | NSC-91523 | R-(+)-PROPRANOLOL HCL | PROPRANOLOL HCL | (S)-(-)-PROPRANOLOL HCL
-0.0370893	0.00353388	0.0883654	0.989388	-0.486855	0.554673	-0.246922	1.33097	1.41633	0.419166	1.48702	1.11187	0.0925727	0.365909	2.81231	0.320578	1.61797	0.573094	-1.33739	0.102893	0.0925727	S4414	SELLECK	AMINOHIPPURIC ACID | P-AMINOHIPPURIC ACID SODIUM SALT | AMINOHIPPURATE SODIUM | | 4-AMINOHIPPURIC ACID | SODIUM 4-AMINOHIPPURATE HYDRATE
-0.407371	0.109357	0.0399294	0.115504	0.192693	0.989983	0.0924242	0.633741	-1.17598	0.0815838	1.91736	0.211528	1.67991	0.516702	0.444788	0.939523	-0.178579	0.817089	1.02591	0.332822	0.0924242	S1637	SELLECK	1-DOCOSANOL (BEHENYL ALCOHOL)
-0.168878	0.70345	-0.853998	0.914662	0.159772	0.137247	0.62365	0.462199	-0.518651	0.063011	-0.802988	1.32701	0.0889652	1.15453	1.66478	0.403535	0.710649	0.375854	0.840884	0.517767	0.0889652	S4361	SELLECK	CINOXACIN
0.245851	0.0704132	-0.431834	1.01188	-1.24927	0.300877	0.454288	0.554339	-1.40999	0.633427	0.424669	0.418843	0.0763143	0.143393	-0.575316	0.185286	2.68564	0.564538	3.35398	0.540153	0.0763143	S1965	SELLECK	PRIMIDONE | PRIMIDONE| MYSOLINE
3.03701	0.597494	0.401766	0.174603	0.0746737	0.223693	-1.12731	0.0217606	-4.36145	0.213534	-8.38021	1.46027	3.60715	1.36058	-2.6214	1.18742	0.0756686	0.594321	53.4453	3.72115	0.0746737	S2120	SELLECK	ARBIDOL HCL
-1.39603	0.0494348	0.185616	0.336188	-0.323413	0.915913	0.84748	0.956429	-0.57448	0.308124	0.280154	0.133483	0.0744979	0.00808526	-0.0512574	0.441149	0.138698	0.527021	-1.53423	0.338123	0.0744979	S4101	SELLECK	VOGLIBOSE | A-71100 | AO-128 | | VOGLIBOSE
-1.49081	0.486016	0.277157	0.0714639	0.0740978	0.106496	1.59165	1.15082	1.79718	0.116688	0.242705	0.105233	-1.65525	0.653893	-1.28342	0.64606	-0.047414	0.774265	12.2538	0.0368479	0.0740978	S2069	SELLECK	ARGATROBAN | ARGATROBAN | 1-(5-(DIAMINOMETHYLENEAMINO)-2-(3-METHYL-1,2,3,4-TETRAHYDROQUINOLINE-8-SULFONAMIDO)PENTANOYL)-4-METHYLPIPERIDINE-2-CARBOXYLIC ACID | ARGATROBAN|(2R,4R)-1-[(2S)-5-CARBAMIMIDAMIDO-2-(3-METHYL-1,2,3,4-TETRAHYDROQUINOLINE-8-SULFONAMIDO)PENTANOYL]-4-METHYLPIPERIDINE-2-CARBOXYLIC ACID
0.976755	0.322215	-1.1262	0.696471	1.07454	0.0998773	-0.408252	0.515344	-5.46667	0.524819	0.251142	0.192737	0.0715244	0.0126706	1.53918	0.0273892	-0.109716	0.630474	-1.61173	0.524915	0.0715244	S1646	SELLECK	KETOROLAC TROMETHAMINE | KETOROLAC TRIS SALT | KETOROLAC TROMETHAMINE| KETOROLAC TRIS SALT | KETOROLAC
-0.150423	0.305581	-0.657053	1.84497	-0.443995	0.0740926	-1.71499	1.17502	0.0667285	0.0118596	0.327028	0.122764	0.80783	1.2797	1.01136	1.12942	6.63908	0.944763	3.67275	0.221919	0.0667285	S1389	SELLECK	ESOMEPRAZOLE SODIUM | OMEPRAZOLE
-0.84424	0.0218141	0.659732	0.0876119	-1.08485	0.0944369	-1.26	1.22384	0.0648617	0.129938	2.48171	0.399956	0.413503	0.577024	0.151394	0.0245235	-0.333846	0.450995	-2.2705	0.0661364	0.0648617	S4352	SELLECK	ROLITETRACYCLINE
0.803659	0.00489432	-0.922948	0.846473	0.0636206	0.310951	0.159987	0.450037	-0.254631	0.559821	-0.348123	0.795953	2.54818	0.57782	-1.09428	1.03163	8.06149	2.16208	1.99495	0.797906	0.0636206	S1191	SELLECK	FULVESTRANT | FULVESTRANT| FASLODEX | FASLODEX (ICI 182,780)
0.661686	0.14595	-0.864423	0.414513	2.62007	0.119059	1.46973	0.755897	0.0625275	0.866826	-1.60958	1.625	0.431012	1.07349	-2.44229	0.367208	-1.13545	0.646254	0.244207	0.477231	0.0625275	S1168	SELLECK	VALPROATE SODIUM | VALPROIC ACID SODIUM | DIVALPROEX SODIUM | SODIUM VALPROATE | ABBOTT-44090 | NIK-313 | NIK-317 | VALPROATE SODIUM | VALPROIC ACID SODIUM SALT | | SODIUM VALPROATE | VALPROATE SODIUM | VALPROIC ACID SODIUM SALT | ABBOTT-44090 | NIK-313 | NIK-317 | | VALPROIC ACID SODIUM SALT (SODIUM VALPROATE) | SODIUM VALPROATE
-0.581415	0.135233	0.0593436	0.0338081	-0.76483	0.815403	-2.31578	0.5117	-0.123679	0.596948	0.207259	0.47259	0.420509	0.42589	0.50583	0.302081	0.381733	0.0903114	-0.992354	1.45485	0.0593436	S1890	SELLECK	NIZATIDINE | NIZATIDINE | AXID
0.286646	0.193084	0.2232	0.334219	-0.186244	0.0310188	-1.10209	0.771673	0.057433	0.966003	1.89746	0.757642	-0.622423	0.093898	-0.101825	0.397943	2.39682	1.19916	3.06623	0.557143	0.057433	S3208	SELLECK	FEXOFENADINE | FEXOFENADINE HYDROCHLORIDE | FEXOFENADINE HCL
0.552713	0.324757	0.0565566	0.427466	-0.0156636	0.173676	0.8507	0.0797389	-3.14569	0.975849	-3.39717	0.966423	0.564053	0.187844	0.118004	0.338083	-0.798385	0.180252	0.20087	0.0445915	0.0565566	S4077	SELLECK	MEQUINOL
-0.0991682	0.453257	1.36599	0.0623224	-0.0235415	0.0823301	-0.547801	0.586572	-0.299272	0.0382051	0.0548084	0.243177	1.68031	0.00782089	1.11519	0.454993	2.18354	0.764175	0.389752	0.319124	0.0548084	S4385	SELLECK	FOSFOMYCIN | PHOSPHOMYCIN DISODIUM | FOSFOMYCIN TROMETHAMINE| MONUROL
0.0521134	0.252659	0.496697	1.48459	-0.673323	0.230484	1.46255	0.117757	-0.701736	0.262912	0.0228969	0.876383	1.30521	0.697057	0.394652	0.0526787	-0.231619	0.387263	-1.18516	0.420803	0.0521134	S1371	SELLECK	CEFOSELIS SULFATE
-0.134363	1.21983	1.17914	0.659022	-0.161779	0.0136567	1.61792	0.706614	0.24586	0.698937	1.08163	0.650334	0.0518442	0.677826	-1.2505	0.450631	-0.064227	0.345862	5.02055	0.765792	0.0518442	S4198	SELLECK	AMINOTHIAZOLE
1.54337	0.143483	0.0493155	0.667345	-0.8303	0.188263	2.63574	0.184298	1.72397	0.482683	-0.000494514	1.4396	-1.46841	2.02633	-0.896647	0.234781	0.624598	1.82305	7.77515	0.231796	0.0493155	S4070	SELLECK	GUANIDINE HYDROCHLORIDE | GUANIDINE HCL
-0.154559	1.03592	-1.03067	0.270085	-0.891227	0.407539	0.376503	1.86918	3.00742	0.645804	-0.593139	0.302852	1.18723	0.292327	0.544817	1.60427	0.0325771	0.874665	0.606153	0.468774	0.0325771	S3002	SELLECK	RIVAROXABAN
-1.26872	0.14166	0.229394	0.753787	-0.525219	0.274168	-0.59803	0.88876	0.0303799	0.00683997	-0.145152	0.265378	0.263639	0.105575	0.444527	0.342423	1.55027	0.435947	-1.56413	0.261189	0.0303799	S2452	SELLECK	BUPROPION | BUPROPION HYDROCHLORIDE | BUPROPION HYDROCHLORIDE| WELLBUTRIN | AMFEBUTAMONE HCL
0.303241	0.244831	-0.286142	0.163243	-2.1494	0.391364	0.457415	0.444266	-0.623744	0.260021	-2.82007	3.07271	0.0387471	1.0271	0.0397367	0.892236	0.0238051	0.0413427	1.9352	0.150198	0.0238051	S2099	SELLECK	TEMOCAPRIL HCL
0.0235799	0.181062	0.0196968	0.124508	-0.392077	0.4106	0.074245	0.446176	-4.48027	0.141584	0.812452	0.600677	0.955921	0.468147	1.49408	0.609314	-0.715225	0.105757	0.218022	1.60521	0.0235799	S1638	SELLECK	IBUPROFEN | S-(+)-IBUPROFEN | S(+)-IBUPROFEN | (±)-IBUPROFEN | IBUPROFEN| ADVIL LIQUI-GELS | IBUPROFEN | ST-1482 | ZAG-1701 |
-0.364554	0.17136	-0.347163	0.489457	-0.116651	0.0254737	2.76931	0.979834	0.0200115	0.449088	-1.46678	0.28051	2.60325	0.0497972	0.462866	0.378189	0.806876	0.0159863	0.47118	1.40839	0.0200115	S4059	SELLECK	SODIUM NITROPRUSSIDE DIHYDRATE | SODIUM NITROPRUSSIDE
0.0189827	0.212405	-0.0161532	0.318006	-0.132123	0.745645	0.755154	0.477069	-1.45983	0.118952	-0.899432	0.00341348	1.26517	0.292712	0.80003	0.603989	0.49325	0.013979	0.914894	0.945083	0.0189827	S1432	SELLECK	SUMATRIPTAN SUCCINATE | SUMATRIPTAN SUCCINATE| IMITREX | SUMATRIPTAN SUCCINATE | 1-(3-(2-(DIMETHYLAMINO)ETHYL)-1H-INDOL-5-YL)-N-METHYLMETHANESULFONAMIDE | SUMATRIPTAN SUCCINATE| IMITREX
-0.0710091	0.198607	0.0184923	1.0719	-0.448072	0.767633	2.30396	0.135089	-1.07342	0.186047	-1.76753	0.43073	1.172	0.850686	0.543098	0.571848	0.36692	0.10202	0.250292	0.18131	0.0184923	S2025	SELLECK	URAPIDIL HYDROCHLORIDE | URAPIDIL | URAPIDIL HCL
-0.628485	0.454716	-1.15875	1.03898	-0.548529	0.666188	1.98464	0.25416	0.343385	0.313873	1.25537	0.14146	-1.11994	0.0401188	0.0176116	0.0912629	1.10945	0.216629	2.27967	1.04571	0.0176116	S1716	SELLECK	GLYBURIDE | GLIBENCLAMIDE
0.0111237	0.0737911	0.880269	1.01468	-0.441304	0.478531	-0.0994859	2.92381	-0.85888	0.0920276	0.863768	0.453989	0.0955127	1.6691	-0.471647	0.421786	0.357226	0.0247442	-1.45441	1.40668	0.0111237	S1729	SELLECK	GEMFIBROZIL
-1.32598	0.398343	-0.567438	1.49976	-0.746594	0.737046	1.33084	0.0964092	-1.03655	0.0978004	0.90348	0.214792	1.03074	0.369535	0.0065822	0.546123	0.328044	1.29054	-0.382256	1.3244	0.0065822	S4386	SELLECK	ACETARSOL | ACETARSONE
1.08657	0.176232	0.617944	0.0624593	-0.9552	0.324948	-0.494685	0.402274	-1.74648	0.151131	-2.42002	2.18994	-0.000880662	1.3934	0.108791	0.415584	1.40806	0.589324	4.36263	0.280946	-0.000880662	S2087	SELLECK	RIVASTIGMINE TARTRATE| EXELON | RIVASTIGMINE TARTATE SALT | RIVASTIGMINE TARTATE | RIVASTIGMINE TARTRATE| EXELON | 3-(1-(DIMETHYLAMINO)ETHYL)PHENYL ETHYL(METHYL)CARBAMATE | RIVASTIGMINE TARTATE SALT | RIVASTIGMINE TARTATE | RIVASTIGMINE TARTRATE
-0.372951	0.161663	-0.426682	0.631601	-0.00648084	0.652358	-1.7624	0.554842	0.236059	0.402346	0.348189	0.0379447	-3.1428	0.361906	2.20452	0.429999	1.28638	1.31235	-2.99188	0.806293	-0.00648084	S4000	SELLECK	PERGOLIDE MESYLATE | PERGOLIDE METHANESULFONATE | PERGOLIDE MESYLATE| PERMAX
0.39185	0.0241515	0.103757	0.44217	0.618939	0.204398	-0.0255053	0.594144	-1.26973	0.206471	-1.71399	0.421316	-0.404404	0.589789	-0.00666757	1.07227	0.755811	0.25922	1.21986	1.65133	-0.00666757	S1442	SELLECK	VORICONAZOLE| VFEND | VORICONAZOLE | VORICONAZOLE | VFEND | 2-(2,4-DIFLUOROPHENYL)-3-(5-FLUOROPYRIMIDIN-4-YL)-1-(1H-1,2,4-TRIAZOL-1-YL)BUTAN-2-OL | VORICONAZOLE | UK-109496 |
-0.297026	0.120027	-0.00863244	0.658475	0.310154	0.263232	0.38845	0.149703	2.10508	0.355868	-0.349076	0.0977135	-3.03057	4.0617	-3.1974	0.339825	0.310142	1.05333	18.2073	5.48623	-0.00863244	S2457	SELLECK	CLINDAMYCIN HYDROCHLORIDE | CLINDAMYCIN HCL | CLINDAMYCIN
-1.51098	0.040326	0.532685	0.105221	-0.011082	0.221117	1.83131	0.467069	-1.01056	0.282734	-0.299438	0.117824	1.28864	0.420977	-0.624539	1.27853	0.0540328	0.167197	-2.42343	0.0091594	-0.011082	S3147	SELLECK	ENTACAPONE| COMTAN | ENTACAPONE | COM-998 | OR-611 | ENTACAPONUM | | ENTACAPONE
0.899173	0.0222428	-0.0137521	0.0897953	0.246252	0.293642	-4.10814	2.27623	-2.48191	0.702808	0.709832	1.18933	-0.0970389	0.50567	-0.170628	0.0392979	0.834138	1.1815	0.833595	0.694495	-0.0137521	S1431	SELLECK	SILDENAFIL | SILDENAFIL | REVATIO | SILDENAFIL CITRATE
-1.93337	0.594964	2.65933	0.0741703	-0.195442	0.74203	0.838368	0.0189559	5.19693	3.79716	-0.18222	0.0527009	1.59445	0.455731	-2.27515	0.754358	-0.0157679	0.17985	-1.14153	1.8049	-0.0157679	S1733	SELLECK	METHYLPREDNISOLONE | METHYLPREDNISOLONE, 6-ALPHA | MEDROL | 6-ALPHA-METHYLPREDNISOLONE
-0.0216525	0.237212	1.06817	0.660311	0.153712	0.311177	-1.19709	0.739467	-0.0269398	0.349141	-0.507045	0.745811	-0.968595	0.417442	0.335543	1.84797	2.86374	0.205943	0.528399	0.616045	-0.0216525	S2062	SELLECK	TIOPRONIN| THIOLA | TIOPRONIN | TIOPRONIN| THIOLA | 2-(2-MERCAPTOPROPANAMIDO)ACETIC ACID | TIOPRONIN
0.253849	0.70662	-0.0220457	0.35247	0.079141	0.144666	-1.21192	0.513337	-0.46851	0.117339	-1.10613	0.363547	-2.1495	1.5823	0.712156	0.638558	1.95294	0.467456	2.3543	0.174866	-0.0220457	S1786	SELLECK	VERTEPORFIN | SJ000782360
-0.982234	0.484098	-0.0247985	0.143684	0.580922	0.0294386	-0.700321	0.206396	-1.00598	0.0618237	0.143911	0.103123	1.52249	0.345369	0.616326	0.546343	-0.47531	0.0588228	-1.41758	0.110319	-0.0247985	S3196	SELLECK	AZACYCLONOL
-0.713479	0.0737892	-0.267386	0.11097	-0.0327936	0.120434	2.09404	0.376569	-0.781365	0.321696	2.18814	0.716383	1.11604	0.192399	1.6843	0.359732	-1.193	0.653755	-0.353602	0.748044	-0.0327936	S4346	SELLECK	PHYSOSTIGMINE SALICYLATE | ESERINE | ESERINE SULFATE, PHYSOSTIGMINE SULFATE | (-)-PHYSOSTIGMINE | PHYSOSTIGMINE HEMISULFATE
-0.0390629	0.462736	-1.06121	1.80076	-0.484045	0.0762462	2.8347	1.04406	2.27637	0.196961	-1.04345	0.531921	1.14132	0.44269	-0.509369	0.233411	2.68	0.896356	0.178681	0.977268	-0.0390629	S2527	SELLECK	METHACYCLINE HYDROCHLORIDE | METACYCLINE HYDROCHLORIDE | METHACYCLINE HCL
-0.700125	0.292821	-1.05133	0.36247	-1.75206	0.439116	0.973309	0.650408	-2.69531	0.69522	-0.0433109	0.248	70.4427	2.33479	1.0596	0.505454	0.240282	0.239346	-3.08997	0.405594	-0.0433109	S4356	SELLECK	TOLAZAMIDE
-0.54646	0.645292	-0.0448753	0.669732	-1.57242	0.457297	1.07862	2.43826	1.15236	0.162247	-2.87732	0.261187	1.73309	0.278987	-1.43701	0.555244	0.585119	0.126158	1.02228	1.00646	-0.0448753	S4161	SELLECK	BENZOIC ACID
-0.504164	0.0655238	1.28909	0.651808	-0.0468078	0.0516398	-1.10559	0.736157	1.51765	0.390517	0.0429971	0.324443	-2.77094	1.30114	-1.44745	0.209989	1.34026	1.89646	27.7116	3.7741	-0.0468078	S2050	SELLECK	STRONTIUM RANELATE (PROTELOS)
-0.00642677	0.421247	0.298392	0.238742	-0.235306	0.0924332	0.459467	0.79937	-0.879866	0.143101	-1.0607	0.656078	-0.814993	0.12587	-0.0472305	0.36949	1.58764	0.469187	-1.55681	0.511094	-0.0472305	S3195	SELLECK	AZLOCILLIN SODIUM SALT | AZLOCILLIN SODIUM
0.145691	0.919325	0.570263	0.194717	-0.1886	0.522708	-0.0550121	0.0566689	-3.99544	0.466088	1.81713	0.0587614	-0.301678	1.37692	-0.641055	0.561116	0.448637	0.0312607	2.18136	0.607976	-0.0550121	S4360	SELLECK	TOLMETIN SODIUM | TOLMETIN SODIUM SALT DIHYDRATE | TOLMETIN SODIUM SALT DIHYDRATE | TOLECTIN DS
0.264661	0.247866	-0.182176	0.106303	-0.0577006	0.50495	1.17021	1.15083	1.19047	1.07994	-3.25896	0.490179	-3.00349	1.92629	-2.94535	2.56643	2.119	0.43936	22.2399	0.772708	-0.0577006	S3188	SELLECK	OCTOPAMINE HYDROCHLORIDE | (+,-)-OCTOPAMINE HYDROCHLORIDE | (±)-OCTOPAMINE HYDROCHLORIDE | (+,-)-OCTOPAMINE HCL
0.732061	0.386787	-0.0640609	0.287203	0.472952	0.823854	-0.190677	0.473262	-0.657088	0.211202	1.35482	0.430451	-1.68787	0.712763	-3.42129	0.52423	-0.0573922	1.98829	1.05329	2.569	-0.0640609	S1383	SELLECK	MINOXIDIL | SJ000287161 | SJ000287161 | MINOXIDIL
3.7754	0.102507	1.06497	0.0943455	-0.204406	0.108115	-0.0660553	0.571582	-1.11234	1.13418	-4.39654	1.31653	0.336364	0.587882	-1.43902	2.99951	2.92758	0.249669	7.20855	1.81186	-0.0660553	S3073	SELLECK	CASPOFUNGIN ACETATE | CASPOFUNGIN ACETATE | MK0991 |
0.985501	1.26191	-0.0671575	0.211243	0.671433	0.280015	-1.71624	1.29599	-0.0962363	0.317795	-2.08039	0.658545	1.43645	0.338872	-3.29322	0.887332	1.54866	1.34225	19.9372	1.1249	-0.0671575	S5001	SELLECK	TOFACITINIB | TOFACITINIB (CP-690550) CITRATE | TASOCITINIB | CP-690550 | TASOCITINIB | CP-690550 | TOFACITINIB | TOFACITINIB (CP-690550,TASOCITINIB)
0.542401	1.45579	0.250907	0.41388	-0.210297	0.127613	-0.0675279	0.866875	2.35723	0.858481	-0.699546	0.487075	-0.0721756	1.67686	-1.1213	1.08236	1.52326	1.5826	23.355	1.39468	-0.0675279	S1724	SELLECK	PALIPERIDONE| INVEGA
-0.973647	0.170195	0.380127	0.464798	-1.19702	1.42254	0.753647	1.09934	-1.29103	0.733454	-0.214227	0.114752	73.8045	1.58223	-0.0715716	1.64946	1.172	0.285449	-2.28554	0.593339	-0.0715716	S4085	SELLECK	BETAXOLOL HYDROCHLORIDE | BETAXOLOL | LEVOBETAXOLOL HCL | LEVOBETAXOLOL HYDROCHLORIDE | AL-1577A | | BETAXOLOL HCL
0.488107	0.535376	0.590517	0.020552	-0.593828	0.978716	-0.0739805	0.965887	-0.418471	0.0877837	-2.20156	0.682301	-0.826251	0.230297	1.57515	0.219553	2.83888	0.487728	0.143615	0.889578	-0.0739805	S4353	SELLECK	TERFENADINE
-0.0753505	0.219678	-1.63497	0.182059	-0.0876349	0.135448	0.798075	0.0156343	-0.228548	0.000552629	0.670637	0.159269	2.79141	0.0270827	0.0697366	0.777881	-0.416455	0.681511	-1.55487	0.526126	-0.0753505	S4221	SELLECK	BENZBROMARONE
-0.697046	0.484027	-1.08102	0.137147	-0.0994721	0.213162	0.428107	1.27651	-0.280168	0.412843	-0.0763236	0.150049	1.02634	0.155236	1.47881	0.326025	0.0780176	0.355458	-1.87912	0.758971	-0.0763236	S4363	SELLECK	NOSCAPINE HYDROCHLORIDE | NOSCAPINE | NOSCAPINE | CB-3304 | CB-6604 | NSC-5366 | NARCOSINE | ALPHA-NARCOTINE | | NOSCAPINE HCL
1.66868	0.531704	-0.0677208	0.285081	0.597656	0.193666	-0.0763403	0.144015	-0.496336	0.854107	-6.9024	0.338925	-1.55476	1.05886	-1.18109	0.61361	0.171405	0.724494	-2.2833	0.294521	-0.0763403	S1426	SELLECK	REPAGLINIDE
-0.113716	0.151244	-0.0846297	0.0877778	-0.419942	0.0818294	-0.569376	0.691304	-1.97261	0.341338	0.283821	0.241406	0.729943	0.598563	0.473194	1.38933	0.648249	0.740105	0.357598	0.641202	-0.0846297	S3024	SELLECK	LAMOTRIGINE | LAMOTRIGINE| LAMICTAL CD
-0.0852478	0.425083	0.950575	0.331066	-0.688775	1.34096	-1.05416	0.0875005	-0.404235	0.779197	-0.906002	0.261679	0.194322	1.28331	0.834764	0.323047	0.78617	1.15217	0.302716	0.288013	-0.0852478	S1899	SELLECK	NICOTINAMIDE (VITAMIN B3)
-1.56468	0.00523169	-0.0939401	1.26992	-1.41881	0.554494	2.23774	0.200372	-1.9648	0.533025	0.354987	0.356124	0.99529	0.558536	1.2598	0.313012	-0.62096	0.167011	-0.522697	0.533225	-0.0939401	S4387	SELLECK	BENDROFLUMETHIAZIDE | BENDROFUMETHIAZIDE | BENDROFLUMETHIAZIDE | NATURETIN-10 |
-0.4917	0.169329	0.847371	0.0548881	-0.0949714	0.412123	-0.968242	1.07185	-0.360094	0.0543997	0.709023	0.556829	-4.7942	2.00012	9.62012	0.343675	3.50907	0.954185	-2.7324	0.786575	-0.0949714	S3172	SELLECK	ANAGRELIDE HYDROCHLORIDE| AGRYLIN| XAGRID | ANAGRELIDE HYDROCHLORIDE| AGRYLIN | ANAGRELIDE HYDROCHLORIDE| AGRYLIN| XAGRID | 6,7-DICHLORO-3,5-DIHYDROIMIDAZO[2,1-B]QUINAZOLIN-2(1H)-ONE | ANAGRELIDE HYDROCHLORIDE| AGRYLIN | ANAGRELIDE HCL
0.0254512	0.197521	-1.20788	0.778313	-0.0989623	0.862363	2.38548	0.795661	0.144378	0.317467	-0.209078	0.392656	-0.259138	1.57773	-2.24859	0.859711	1.98896	0.589281	2.06155	0.866101	-0.0989623	S3114	SELLECK	ASCORBIC ACID | VITAMIN C | L-(+)-ASCORBIC ACID
-0.101406	0.106493	0.715255	0.202637	-1.06411	0.0700098	0.485216	0.149361	-0.075889	0.0732841	1.78132	0.0204781	-0.970402	0.0459153	-1.06963	0.290739	-0.44516	0.199534	0.589183	1.3727	-0.101406	S1735	SELLECK	MESNA | SJ000782336
-0.109819	0.211636	-0.167584	0.48505	-0.19097	1.21958	1.05868	0.237025	-0.505956	0.682551	1.72585	0.309642	0.673373	0.329124	1.43457	0.269898	-1.70432	0.124946	-0.639694	0.0669451	-0.109819	S1857	SELLECK	ETIDRONIC ACID, DISODIUM SALT | ETIDRONATE DISODIUM| DIDRONEL
1.26545	0.025689	1.56535	0.0445039	0.445025	0.087142	-0.171131	0.328245	-0.140473	0.702419	-0.11139	0.882241	-0.98884	0.573719	-1.72491	0.355547	1.83557	1.13089	2.42081	0.454041	-0.11139	S2051	SELLECK	CAPTOPRIL
-0.846175	0.425778	1.0654	1.44537	-0.115347	0.255639	1.20749	0.987683	-2.80264	0.0900135	-1.16366	0.0953065	-0.605778	0.629016	1.29829	0.397933	-0.0767171	0.686584	0.147795	1.47928	-0.115347	S1380	SELLECK	LOPINAVIR | A-157378-0 | ABT-378 | RS-346 | | LOPINAVIR
-1.31913	0.861253	0.809765	0.120029	-2.10016	0.711983	0.085963	0.291859	-1.82789	0.0248649	0.10372	0.151161	-0.0438097	1.75525	-0.129442	0.881841	-1.89762	0.323549	-0.869511	0.188202	-0.129442	S1928	SELLECK	ALIBENDOL
0.410954	0.0881098	-1.19918	1.28328	0.0943972	1.1919	-5.45614	0.815753	-0.137094	0.57703	-0.664692	0.425033	0.850231	0.0865843	-0.720003	0.443718	0.505211	0.113085	-0.953787	1.44008	-0.137094	S2572	SELLECK	STREPTOMYCIN SULFATE
-0.312957	0.201985	0.542463	0.0783052	-0.662896	1.17693	0.422781	0.0376627	-0.394014	0.0449876	-1.98106	0.280362	-0.138888	0.927299	1.40338	0.763478	2.67881	1.91336	0.39543	0.0297892	-0.138888	S1726	SELLECK	LEVODOPA | L-3,4-DIHYDROXYPHENYLALANINE | LEVODOPA| BENDOPA
-0.141042	0.627891	0.657944	0.389637	-0.495502	0.176759	1.0308	0.463671	-1.31713	0.203116	-1.69747	0.809774	1.53565	0.0114962	1.25438	0.0128499	-0.412961	0.274755	2.05089	0.317744	-0.141042	S4304	SELLECK	ANISINDIONE | ANISINDIONE | MIRADON
0.190748	0.527517	0.401892	1.9381	-1.13172	0.733816	0.383932	0.772463	-2.99891	0.392461	-1.15318	0.951493	1.81584	0.725425	-3.01522	0.529942	-0.145782	0.00954976	-5.10803	1.8435	-0.145782	S1166	SELLECK	CISPLATIN | SJ000288095 | SJ000518962
-0.502175	0.717804	1.19471	0.525232	-0.577478	0.262038	-0.380084	3.2588	-0.121256	0.509417	1.63072	0.0157002	-1.49521	0.53094	-0.150854	0.0455765	1.53571	0.488914	-0.0914518	1.00636	-0.150854	S2533	SELLECK	RITODRINE HYDROCHLORIDE | RITODRINE HCL
-0.468689	0.107431	-0.164487	0.0988741	0.179017	0.413758	0.749286	0.0426653	-1.02245	0.410557	-0.150913	0.000881033	-12.7957	1.28802	1.61406	0.11327	0.0711843	0.856514	-1.95724	1.23334	-0.150913	S4116	SELLECK	ISOVALERAMIDE
-0.610848	0.2103	-0.153818	0.792933	-1.16356	0.153484	1.53787	0.335445	-0.560928	0.0432548	-3.66039	1.00469	1.49417	0.480939	2.45288	1.64204	0.663031	0.0987546	-4.68827	1.1371	-0.153818	S1709	SELLECK	ESTRADIOL | 17-BETA-ESTRADIOL | 17-ALPHA-ESTRADIOL | 17B-ESTRADIOL
-0.198766	0.661267	2.65715	0.086631	-0.242843	0.101735	2.53211	1.11308	-0.299849	0.279143	-0.829646	3.15003	1.31625	0.593862	2.2281	1.44139	-0.158356	0.189017	-1.10074	0.0689578	-0.158356	S2412	SELLECK	GENIPIN
0.704314	0.668159	0.583269	0.243462	-0.387055	0.42166	-3.88218	1.79308	-0.208056	0.140743	1.59162	0.716545	0.668871	0.417448	-0.423016	0.167513	-0.158908	0.506392	1.02199	0.105646	-0.158908	S1624	SELLECK	ALENDRONATE MONOSODIUM TRIHYDRATE| ALENDRONIC ACID| ABDP | FOSAMAX | ALENDRONATE
-0.838703	0.124607	-1.85944	1.18565	-0.325595	0.42362	0.503932	0.478409	-0.16115	0.0235108	0.267753	0.194873	0.355103	0.0274378	-0.6461	1.66802	0.636165	0.0887334	-1.57612	0.0329834	-0.16115	S3037	SELLECK	BEPOTASTINE BESYLATE | TAU-284 | TAU-284DS | BETOTASTINE BESILATE | | BEPOTASTINE BESILATE
-1.58492	0.158739	0.154804	0.15216	-1.49584	0.111814	1.34034	0.0654967	-0.416852	0.406849	-0.327819	1.40513	1.77468	0.379574	1.98998	0.0117515	-0.163555	0.506393	-1.62924	0.613302	-0.163555	S1911	SELLECK	CROMOLYN SODIUM | CROMOLYN DISODIUM SALT | CROMOLYN
-0.166496	0.215574	-0.0637575	0.28191	-0.766325	0.281329	2.11868	0.130261	-0.734405	0.510099	0.975615	0.217041	-0.88281	1.48181	-1.12889	1.07959	1.66554	0.82203	3.63772	0.417415	-0.166496	S1677	SELLECK	CHLORAMPHENICOL | AMPHICOL
-0.0415892	0.369702	-0.89323	0.165847	-0.193461	0.0212306	-3.07151	1.71692	1.80105	0.0991799	0.556367	1.34275	-0.295434	0.210201	1.05938	0.169686	-0.166584	1.18906	2.25969	0.83783	-0.166584	S1386	SELLECK	NAFAMOSTAT MESYLATE|6-CARBAMIMIDOYLNAPHTHALEN-2-YL 4-CARBAMIMIDAMIDOBENZOATE; BIS(METHANESULFONIC ACID) | NAFAMOSTAT MESYLATE
-2.08226	0.256188	0.600903	0.302208	-1.7913	0.249154	-0.171283	0.830132	-1.32187	0.71776	-2.76268	2.63068	54.6665	17.3284	2.37424	1.38097	0.265576	0.479404	-2.10508	1.0393	-0.171283	S2411	SELLECK	GENIPOSIDE
-0.924543	0.1756	-0.171452	0.106965	0.130616	0.956868	-0.785104	0.0423213	-1.02247	0.113511	1.14503	0.0400979	-1.6492	0.275959	0.608529	0.603941	0.332681	1.22418	0.7638	0.276498	-0.171452	S1617	SELLECK	SULFAPYRIDINE
2.39668	0.419538	0.622821	0.465936	2.5382	0.133785	-1.35433	0.330634	0.0166163	0.484613	-4.46202	0.0351254	-1.98226	2.01403	-0.171597	0.48153	-0.589711	0.266964	10.2251	0.154245	-0.171597	S1939	SELLECK	LEVAMISOLE HYDROCHLORIDE | TETRAMISOLE HYDROCHLORIDE | (-)-TETRAMISOLE HYDROCHLORIDE | 6-PHENYL-2,3,5,6-TETRAHYDROIMIDAZO[2,1-B]THIAZOLE | ERGAMISOL | KW-2299 | R-12,564 | | LEVAMISOLE HCL | TETRAMISOLE HCL | (-)-TETRAMISOLE
-0.18507	0.0424231	-0.23358	0.000340264	0.0608406	0.0644488	0.271872	0.178873	-0.808507	0.0143669	-1.04604	1.321	-0.89266	0.970977	0.705478	0.354602	1.10177	0.077509	1.33682	1.40682	-0.18507	S1384	SELLECK	MIZORIBINE
2.16536	0.0382284	1.05311	0.740746	0.155011	0.192755	-0.640771	0.914705	-0.186224	0.188323	-0.450525	0.144299	-0.385871	0.110847	-0.966311	0.297515	0.877527	0.537655	37.3284	8.3269	-0.186224	S4392	SELLECK	CANRENOIC ACID POTASSIUM SALT | POTASSIUM CANRENOATE
-0.599851	0.465996	-0.723767	0.247539	-0.948364	0.284088	0.932765	0.410353	1.14892	0.0550665	0.0268356	0.536803	-0.397109	0.552025	0.262569	0.823371	-0.188163	0.470588	0.516268	0.163555	-0.188163	S2597	SELLECK	OSELTAMIVIR PHOSPHATE
-0.258612	0.0887092	0.906233	0.0102595	0.369207	0.359153	-0.0357087	0.207256	-0.864038	1.06766	-0.189334	0.248251	-0.391235	0.580599	-0.409204	0.305951	2.74628	0.833629	-1.26976	0.0656959	-0.189334	S2246	SELLECK	ABIRATERONE ACETATE | CB-7630 | JNJ-2012082
0.69227	0.037778	-1.38575	0.0323751	-4.51963	0.524767	-0.190058	0.618487	2.55853	0.42536	-1.79508	0.0492536	1.95813	1.21238	-2.92737	1.1521	3.12435	0.194199	5.13788	1.3875	-0.190058	S4226	SELLECK	MINOCYCLINE HYDROCHLORIDE | SJ000288037 | DYNACIN | SJ000288037
5.00736	0.347785	-2.11681	0.564219	-0.140212	0.704645	-1.01592	0.752377	-2.80509	0.05726	-5.89099	0.254488	2.5542	0.0348206	-0.191131	0.27913	-0.182532	0.0233419	-2.1937	1.3679	-0.191131	S1754	SELLECK	OXYBUTYNIN CHLORIDE
-0.837173	0.0239633	-0.877208	0.370904	0.492949	0.185253	-0.633703	2.19165	-0.0165455	0.124958	1.20807	0.171781	0.304825	0.101328	-1.52031	0.4848	-0.193968	0.804534	-0.4376	0.39678	-0.193968	S3025	SELLECK	PMSF
-1.23406	0.0239326	-0.196889	0.157006	-0.827087	0.338462	0.563023	0.606389	-1.58014	0.572118	0.0226159	0.258296	-13.9175	0.0689688	0.26842	0.658406	0.410127	2.01869	-1.6169	0.0427466	-0.196889	S4102	SELLECK	EPROSARTAN MESYLATE
-0.93214	0.0433292	-0.167686	0.105536	-0.199121	0.706449	0.392631	0.378434	-1.24028	0.443621	-2.18722	0.308828	-0.232168	0.863914	1.4334	0.250871	1.56039	0.00239312	-1.31765	0.218759	-0.199121	S4017	SELLECK	ALLYLTHIOUREA
-3.13794	0.08481	-0.0918246	0.477309	0.0721779	0.00604721	-1.59905	1.11098	-1.36755	0.4328	-0.112485	0.272599	0.635054	0.873405	-0.199871	0.366701	-2.09552	0.738956	17.8643	0.125734	-0.199871	S1883	SELLECK	IDOXURIDINE | IDOXURIDINE | IDU | 5-IODODESOXYURIDINE | NSC-39661 | IDURD | IDUR | IUDR | | 5-LODO-2'-DEOXYURIDINE
0.701502	0.481095	-0.0885853	1.07485	1.3256	0.771403	-0.487213	0.227329	-0.203102	0.443188	-0.706877	1.15717	-2.32823	0.0939977	-2.25691	0.301916	2.13838	0.606436	2.00781	0.559149	-0.203102	S1382	SELLECK	MIANSERIN HYDROCHLORIDE | MIANSERIN HCL
-0.204086	1.90224	0.24605	0.0982539	0.813078	0.0498912	0.766458	0.240383	-0.915278	0.560094	-3.26397	0.605258	-1.38674	0.127325	-2.47422	0.511174	-0.148362	0.0687096	18.5177	4.22226	-0.204086	S3204	SELLECK	MEPTAZINOL HYDROCHLORIDE | MEPTAZINOL HCL
-0.37054	0.110082	-0.205496	0.603786	-1.51584	0.318712	1.44691	0.682989	-1.46022	0.140991	1.11141	1.67848	1.51586	0.419018	-0.82126	0.110201	1.46615	0.0105962	-0.595761	0.736488	-0.205496	S1698	SELLECK	TORSEMIDE
-0.988391	0.508681	1.10781	0.231893	-0.307226	0.835661	-0.209163	1.27985	-0.943702	0.0878734	-0.109842	0.665871	-1.11931	0.228144	0.110353	0.278395	0.820682	0.309823	-0.633075	0.279373	-0.209163	S2075	SELLECK	ROSIGLITAZONE | ROSIGLITAZONE MALEATE| AVANDIA | ROSIGLITAZONE MALEATE | BRL-49653C | | ROSIGLITAZONE MALEATE
0.125386	0.172083	-2.18561	0.236424	-3.81276	0.804364	-2.5054	0.442748	-0.212432	0.689504	-1.93676	1.57932	0.0929859	0.851765	3.20299	0.128359	6.14846	1.52573	4.12114	1.02957	-0.212432	S1828	SELLECK	PROPARACAINE HYDROCHLORIDE | PROPARACAINE HYDROCHLORIDE | PROXYMETACAINE HYDROCHLORIDE | | PROPARACAINE HCL
1.2413	0.0761507	0.710862	0.72823	-0.213502	0.261533	0.751704	0.57223	-0.535826	0.17146	-1.34867	0.807024	-1.6714	0.885521	-0.815687	0.432078	0.0185319	0.0158912	2.51897	0.0421216	-0.213502	S1222	SELLECK	DEXRAZOXANE | DEXRAZOXANE HCL (ICRF-187, ADR-529) | DEXRAZOXANE HYDROCHLORIDE
-0.892955	0.457068	-0.316587	1.2053	-0.666327	0.786075	1.68288	0.396536	-0.681883	0.0784693	-0.214376	1.20929	2.90971	0.70408	0.542657	0.76259	0.746869	1.24772	-0.142239	0.372538	-0.214376	S4333	SELLECK	MEPIROXOL
-2.4277	1.54762	-0.699402	0.196646	-2.46137	0.92568	0.0637652	1.42593	-2.68426	0.477755	-0.215727	0.786716	70.4237	3.77292	0.784971	1.01491	0.691613	0.377268	-3.9175	0.151134	-0.215727	S4204	SELLECK	ISOSORBIDE | AT-101 | DIANHYDRO-D-GLUCITOL | SJ000564443 | SJ000556756
-0.333019	0.0418223	-0.216333	1.49079	-1.45017	0.181208	-0.198162	0.108956	1.48385	0.419434	0.807884	0.536082	-0.414228	1.76415	-2.55626	0.59407	4.41315	0.390986	3.01775	2.61796	-0.216333	S4416	SELLECK	TRIMIPRAMINE MALEATE SALT | TRIMIPRAMINE MALEATE | TRIMIPRAMINE MALEATE| SURMONTIL
-0.430024	0.0319523	0.193382	0.0482737	-0.219698	0.140778	-1.09728	1.14098	-2.72107	0.160437	0.357974	0.415366	0.579165	0.289764	0.298357	0.460802	-0.311596	0.530042	0.900206	0.24049	-0.219698	S1626	SELLECK	NAPROXEN | (R)-NAPROXEN SODIUM SALT | (-)-NAPROXEN SODIUM | NAPROXEN SODIUM | BAY-H-6689 | PL-3100 | RS-3650 |
2.0886	0.913421	-0.220682	0.220818	0.71582	0.0778846	-3.5914	1.80252	0.58946	0.711562	-1.54155	0.197666	-1.25746	0.263828	-1.08152	1.10156	2.76728	0.0252007	1.29921	3.05633	-0.220682	S4146	SELLECK	BACITRACIN | SJ000287443 | SJ000562685
-1.54786	0.190287	0.644213	0.368547	0.425804	0.09507	-0.997877	0.485878	-0.22134	0.26263	0.267023	0.12204	-0.10762	0.293903	-0.695432	0.485401	-0.233143	0.307077	-2.05958	0.501122	-0.22134	S2053	SELLECK	CYTARABINE | CYTIDINE | CYTOSINE-1-BETA-D-ARABINOFURANOSIDE HYDROCHLORIDE | CYTOSINE BETA-D-ARABINOFURANOSIDE | CYTARABINE | ARA-C | ARAC | CHX-3311 | NSC-63878 | U-19920A | | |OSSL_144797 | CYTOSINE ARABINOSIDE
-0.437109	0.159035	0.309228	0.190947	-0.354199	0.318201	-0.558339	1.18051	-0.236765	0.702707	-0.00918771	0.025922	-0.462732	1.66465	1.03088	2.07525	0.618189	0.241613	-1.50733	1.10544	-0.236765	S1202	SELLECK	DUTASTERIDE | AVODART
-0.3205	0.017761	-1.42833	0.0544647	-0.241412	0.404031	-0.311166	0.0158897	-0.00690157	0.60485	-1.69438	0.429624	1.70205	0.479141	3.30536	1.20947	0.824799	1.01879	-3.89754	0.815275	-0.241412	S1764	SELLECK	RIFAMPIN | RIFAMPICIN
2.23894	0.177337	0.251217	0.760372	0.750308	0.361502	0.424501	0.304019	-2.05579	0.551049	-5.14874	0.202848	-1.14807	0.491002	-0.258169	0.262078	-0.804268	0.422661	0.808191	0.00809581	-0.258169	S1281	SELLECK	ANIRACETAM
-0.156514	0.0275465	-0.261748	0.563665	-0.880095	0.0859812	0.113541	0.210885	-0.660497	0.0625806	1.28229	0.00224538	1.0414	0.578369	-0.865551	0.358336	-0.6205	0.478949	0.58074	0.673393	-0.261748	S1235	SELLECK	LETROZOLE | LETROZOLE| FEMARA
-0.263911	0.0321098	-0.495472	0.0268314	0.539633	0.0624832	-0.387709	0.437385	0.118028	0.345937	1.47027	0.269907	-6.50683	6.02105	-1.19328	0.075285	0.576323	0.290906	-1.47752	0.0884772	-0.263911	S1825	SELLECK	ERDOSTEINE
-0.476837	0.279218	0.481056	0.343398	0.29296	0.753105	-1.69499	0.0451219	-1.27175	0.036289	0.999862	0.12093	0.705056	0.56042	-0.4925	0.00872228	-0.264002	0.404752	1.41306	0.807521	-0.264002	S1398	SELLECK	2',3'-DIDEHYDRO-3'-DEOXYTHYMIDINE | STAVUDINE| D4T | 2',3'-DIDEHYDRO-3'-DEOXYTHYMIDINE| STAVUDINE | STAVUDINE | 2',3'-DIDEHYDRO-3'-DEOXYTHYMIDINE | 1-((2R,5S)-5-(HYDROXYMETHYL)-2,5-DIHYDROFURAN-2-YL)-5-METHYLPYRIMIDINE-2,4(1H,3H)-DIONE | STAVUDINE| D4T | 1-(5-(HYDROXYMETHYL)-2,5-DIHYDROFURAN-2-YL)-5-METHYLPYRIMIDINE-2,4(1H,3H)-DIONE | 2',3'-DIDEHYDRO-3'-DEOXYTHYMID | STAVUDINE (D4T)
-0.794405	0.53708	1.70451	0.390026	-0.541559	0.664709	1.0257	0.0929848	-1.58338	0.0167689	0.155509	0.484917	1.61046	1.24018	-0.264903	0.531502	-0.648516	1.12695	-0.282194	0.000168038	-0.264903	S1988	SELLECK	PROPYLTHIOURACIL
-1.69247	0.00899635	-0.743861	1.36082	-0.364549	0.413274	0.903413	0.191052	-0.464906	0.344652	1.41357	0.745484	0.833557	1.63532	0.315721	1.06256	-0.268238	0.139512	-0.247767	0.663081	-0.268238	S4378	SELLECK	D-5-METHYLHYDANTOIN | METHYLHYDANTOIN-5-(L) | METHYLHYDANTOIN-5-(D)
-1.89642	0.0936944	0.213023	0.640215	-0.73053	0.39078	-0.447108	0.92044	0.134335	1.62515	0.114733	0.0745247	0.666452	1.5247	-0.826271	0.913556	-0.271802	0.0669159	-1.86934	0.934002	-0.271802	S3173	SELLECK	ANTIPYRINE
-0.4397	0.703661	-0.19513	0.560414	-1.56555	0.126064	2.23681	0.231224	-3.44434	0.0207382	1.37582	0.815109	-0.268531	0.0428771	-2.35678	0.964726	-0.277477	0.265603	0.475322	0.490534	-0.277477	S1734	SELLECK	MELOXICAM | MELOXICAM | MOBIC
-0.734152	0.0240655	-1.08821	0.316246	-0.285666	0.798223	0.22101	0.909989	-0.165976	0.204472	0.0680432	0.051398	-11.8323	1.28446	0.186305	0.668327	-0.281778	0.704791	-1.83385	0.241855	-0.281778	S4222	SELLECK	PIPERACILLIN SODIUM | PIPERACILLIN
-0.146718	0.461818	-0.283206	0.907637	3.30537	0.767486	-0.382763	0.166493	-4.26029	0.100431	-1.99575	0.364201	0.609937	0.143844	0.934247	0.335554	-2.95853	1.49991	11.2425	2.56116	-0.283206	S1905	SELLECK	AMLODIPINE BESYLATE | AMLODIPINE | AMLODIPINE MALEATE | AMVAZ | AMLODIPINE MALEATE | UK-4834011 | | AMLODIPINE | UK-48340 | | AMLODIPINE | UK-4834011 |
1.31981	0.449198	-0.609144	0.633075	-0.160313	0.532887	2.15999	0.578729	0.157663	0.116862	-5.28467	2.22373	-1.0218	0.331167	-0.750189	0.995393	-0.289634	0.556891	3.64582	1.9375	-0.289634	S1439	SELLECK	TRANILAST
1.74932	0.351963	-2.11671	0.260877	-2.414	0.930807	0.971537	0.91504	-0.291917	0.00724636	-8.44829	1.99239	2.38788	0.679606	-2.90182	0.49543	0.38892	0.782129	37.3347	2.45541	-0.291917	S2491	SELLECK	NITRENDIPINE | BAYPRESS
-0.347321	0.150078	0.338088	0.156956	-2.46596	0.431843	0.839645	0.42553	0.100002	0.660555	-1.60243	1.11005	0.849478	1.48872	-0.292172	0.46317	-0.628197	0.0336255	0.119366	0.450214	-0.292172	S2479	SELLECK	LINCOMYCIN HYDROCHLORIDE | LINCOMYCIN HYDROCHLORIDE | LINCOCIN HYDROCHLORIDE | LINCOLNENSIN HYDROCHLORIDE | LINCOCIN | | LINCOMYCIN HCL
-0.976839	0.212584	0.544728	1.02028	-1.35746	0.170678	-0.292687	1.77573	-0.419787	0.676534	0.531036	0.68605	1.24687	0.277754	-0.432197	1.02481	0.936638	0.615524	-1.68967	0.403817	-0.292687	S1708	SELLECK	HYDROCHLOROTHIAZIDE
0.590903	0.465379	-1.04399	0.15674	-0.711471	0.00173218	-0.292832	0.467203	-1.08986	0.403109	1.18018	0.129899	-0.857817	0.261039	-0.228461	0.811596	1.20365	0.527956	-3.15089	0.583548	-0.292832	S1378	SELLECK	RUXOLITINIB | INCB-18424 | INCB-018424 | NCB018424 | INC-424 | INCB-424 | RUXOLITINIB (INCB018424) | S-RUXOLITINIB (INCB018424) | RUXOLITINIB | INCB-18424 | INCB-018424 | NCB018424 | INC-424 | INCB-424 |
-0.0283763	0.235159	-0.297064	0.335327	-0.71472	0.0183265	-0.112104	0.270809	-2.74444	0.183297	-1.10952	1.60588	0.566896	1.55219	-0.0470299	1.00297	-0.344616	0.336172	-1.76181	0.660546	-0.297064	S1639	SELLECK	AMPRENAVIR | AMPRENAVIR | (S)-TETRAHYDROFURAN-3-YL (2S,3R)-4-(4-AMINO-N-ISOBUTYLPHENYLSULFONAMIDO)-3-HYDROXY-1-PHENYLBUTAN-2-YLCARBAMATE
2.91976	0.353677	-0.300165	0.509003	0.0484944	0.171267	-0.656444	1.18776	-2.33421	0.319186	-0.976906	0.427494	0.0786103	0.231144	-1.02233	0.739318	1.33753	0.932103	-2.08976	1.07434	-0.300165	S1390	SELLECK	ONDANSETRON HYDROCHLORIDE | ONDANSETRON HCL | ONDANSETRON
5.50099	0.184573	-0.781086	0.392745	0.657293	0.782209	-0.325263	0.243603	-0.300391	0.396312	0.272986	0.653151	-1.42917	1.22537	-2.09523	0.731293	0.5195	0.87078	45.1109	7.41586	-0.300391	S1853	SELLECK	PENICILLAMINE
-1.37844	0.580165	0.275335	0.0600857	-0.632553	0.635508	-0.9385	2.24388	-0.30653	0.609861	1.92896	0.24471	-1.06527	0.319769	0.104287	0.161085	1.77916	1.24773	-0.321095	0.426897	-0.30653	S1725	SELLECK	TERBINAFINE HYDROCHLORIDE| LAMISIL | TERBINAFINE | TERBINAFINE HYDROCHLORIDE | TERBINAFINE HYDROCHLORIDE| LAMISIL | (E)-N,6,6-TRIMETHYL-N-(NAPHTHALEN-1-YLMETHYL)HEPT-2-EN-4-YN-1-AMINE | TERBINAFINE | "TERBINAFINE HYDROCHLORIDE | LAMISIL" | TERBINAFINE HYDROCHLORIDE | N,6,6-TRIMETHYL-N-(NAPHTHALEN-1-YLMETHYL)HEPT-2-EN-4-YN-1-AMINE | TERBINAFINE HYDROCHLORIDE | LAMISIL | TERBINAFINE HCL
-1.4541	0.26805	-0.0623449	0.0761213	-0.732349	0.280158	0.295407	0.000736879	-3.42726	0.70771	0.151972	0.10795	1.48735	0.549613	-0.312703	0.311132	-0.620715	0.527442	-1.15749	0.288666	-0.312703	S3027	SELLECK	FENOPROFEN | FENOPROFEN CALCIUM SALT DIHYDRATE | FENOPROFEN CALCIUM SALT HYDRATE | | FENOPROFEN CALCIUM
0.718049	0.178247	-0.933747	0.502632	0.274774	0.827803	1.99865	1.32288	-0.313107	0.153742	0.742934	0.624365	-1.1858	0.140886	-0.402325	0.387475	-1.8591	0.591636	0.282797	0.370326	-0.313107	S1567	SELLECK	POMALIDOMIDE | POMALIDOMIDE | CC-4047
0.714951	0.806791	-0.312836	0.235151	0.492124	0.010637	-0.829043	0.245835	-2.97997	0.384676	-1.80884	0.339448	0.684588	0.183203	-1.42183	1.50512	-0.313364	0.640118	-0.145246	1.05448	-0.313364	S1443	SELLECK	ZILEUTON | LEUTROL
-0.108041	0.178466	-0.783552	1.24059	-0.326554	1.28557	0.826069	0.120785	0.556153	0.427295	-3.02933	0.127026	-1.15703	1.01455	-2.66763	1.66705	0.660451	0.0456513	17.4993	6.72869	-0.326554	S3045	SELLECK	CINEPAZIDE MALEATE
-1.40768	0.148367	-0.338757	0.255452	-1.42884	0.495374	0.818759	0.181387	-2.48981	0.185811	0.0833796	0.443566	1.00195	0.344735	1.39755	0.962036	-2.81425	0.0544764	-0.254903	1.02554	-0.338757	S1762	SELLECK	PYRAZINAMIDE | PYRAZINECARBOXAMIDE
0.0494321	0.233365	-1.24661	0.326547	-1.5306	0.389824	-0.506108	0.678449	-0.217851	0.00551667	-0.776579	0.439067	0.0999911	0.504602	-0.354947	0.115351	0.244815	1.07764	-1.65346	0.207031	-0.354947	S4240	SELLECK	DOXYLAMINE SUCCINATE
-0.476342	0.969652	-0.360149	0.0399138	-0.0896062	0.0532134	-1.93069	0.379709	-0.926695	0.0872254	2.09602	0.368301	0.0653422	0.0519989	-0.666032	0.507441	1.22467	2.12644	0.455279	3.01659	-0.360149	S4368	SELLECK	CARBENOXOLONE SODIUM | CARBENOXOLONE DISODIUM SALT | CARBENOXOLONE
2.40495	0.464738	-0.360713	0.508434	2.92069	0.158589	-2.17775	0.310913	2.017	0.539714	-8.92228	2.16602	-0.464348	0.773907	-1.10192	0.0686537	1.1684	0.482156	0.824354	0.877867	-0.360713	S1280	SELLECK	AMISULPRIDE
-0.294056	0.469543	-0.0831079	0.924307	-2.13357	0.0839293	0.510181	0.296756	-0.366094	0.131826	-2.6892	0.123587	-1.97689	0.100864	0.443622	0.361166	-0.447386	1.18045	-5.61456	0.224863	-0.366094	S1673	SELLECK	AMINOPHYLLINE ETHYLENEDIAMINE | AMINOPHYLLINE | THEOPHYLLINE MONOHYDRATE | THEOPHYLLINE | THEOPHYLLINE CHOLINATE | AEROLATE III | SJ000288198
-0.270135	0.309404	0.170344	0.148449	-1.66379	0.0663422	0.80174	0.59917	-1.24008	0.158415	1.40371	0.806836	-0.384055	1.62121	-1.45097	0.0618003	-0.497628	0.661282	-2.33634	0.780783	-0.384055	S1749	SELLECK	GLUTAMINE | L-GLUTAMINE
-2.39722	0.371325	-0.67271	0.241868	-2.44755	0.140302	1.20887	0.592528	1.28743	0.377823	-2.14664	0.0478522	-0.352737	0.0941816	-0.396123	0.184648	-0.0323429	0.914987	-4.73417	0.186338	-0.396123	S4357	SELLECK	TACRINE HYDROCHLORIDE HYDRATE | TACRINE HYDROCHLORIDE | COGNEX | TACRINE HCL
-0.19841	0.392653	-0.0916362	0.601565	-0.14903	0.579601	-0.401198	2.14925	-0.587436	0.00586191	-0.478334	0.343699	-3.55358	1.91531	-1.60761	0.285416	2.1621	1.64677	29.4209	0.741005	-0.401198	S1916	SELLECK	SULFISOXAZOLE
-0.360904	0.270041	-0.407207	0.660334	-3.35766	0.828708	-1.05748	1.47646	1.69489	0.500266	-1.55336	0.222656	-0.303244	1.02028	-3.17034	0.654852	-0.248747	0.85551	-4.83916	0.272402	-0.407207	S1326	SELLECK	3-METHYL-1-PHENYL-2-PYRAZOLIN-5-ONE (MCI-186) | EDARAVONE
-2.27782	0.239133	-0.407783	0.301382	-4.01636	0.997456	-0.354571	0.492603	-0.876171	0.702888	-0.302941	0.700651	0.814124	0.0765596	-1.65558	0.765348	0.308457	0.561192	0.108771	0.968783	-0.407783	S4012	SELLECK	DESLORATADINE | DESLORATIDINE
-0.415185	0.117356	-0.0628883	1.13091	-1.09962	0.210692	-0.15877	0.506638	-0.071302	0.594439	-0.513519	1.23332	-17.5468	0.937117	1.31013	0.247524	-1.02828	0.0978451	-1.86876	0.293169	-0.415185	S2514	SELLECK	TOBRAMYCIN | TOBRAMYCIN SULPHATE | SPRC-AB-01 | SPRC-AB01 | TBM-100 | TMB-100 |
0.10827	0.584162	-1.54012	0.432593	-2.76424	0.718074	-0.19111	0.442711	-1.2486	0.367649	-0.423463	2.00941	0.61944	3.54003	-3.57506	0.886423	0.677054	1.3642	5.83615	4.38254	-0.423463	S4326	SELLECK	ETHOXZOLAMIDE| CARDRASE| ETHAMIDE| GLAUCOTENSIL| REDUPRESIN | 6-ETHOXY-2-BENZOTHIAZOLESULFONAMIDE | ETHOXZOLAMIDE | ETHOXZOLAMIDE| CARDRASE| ETHAMIDE| GLAUCOTENSIL| REDUPRESIN | 6-ETHOXYBENZO[D]THIAZOLE-2-SULFONAMIDE | 6-ETHOXY-2-BENZOTHIAZOLESULFONAMIDE
-1.26399	0.967936	-0.332168	0.602122	-2.30919	0.471891	-0.429141	0.639098	-1.51936	0.162977	-2.93058	2.03628	1.3604	0.427759	1.0382	1.01869	2.38291	0.364954	-0.177662	0.210001	-0.429141	S1895	SELLECK	DIPYRIDAMOLE | DIPYDRIDAMOLE
-0.533626	0.190441	-0.430609	0.0637837	-1.22868	0.606193	-0.304092	0.952647	-1.24343	0.2864	-0.25577	0.243233	-0.533351	0.810319	0.939653	0.148856	0.221837	0.581395	-1.91791	0.845363	-0.430609	S1647	SELLECK	VIDARABINE | ADENOSINE | ADENOSINE| ADENOCARD | ADENOSINE | MEDR-640 | SR-96225 | SUN-Y4001 | | VIDARABINE | CI-673 | ARASENA-A | VIRA-A | 9-BETA-D-ARABINOSYLADENINE |
-0.431721	0.201288	-0.334146	0.0146379	-1.62726	0.266086	0.742516	1.93156	-2.10377	0.513213	-1.00434	0.309932	1.57041	0.214886	-3.25896	1.31019	0.419717	0.400342	6.4857	2.31295	-0.431721	S2586	SELLECK	BG-12 | DIMETHYL FUMARATE | AZL-0-211089 | BG-00012 | DMF | FAG-201 | | DIMETHYL FUMARATE | AZL-O-211089 | BG-00012 | BG-12 | DMF | FAG-201 |
-0.368365	0.225579	-0.807717	1.41273	-0.565715	0.416763	-0.439147	0.681797	-0.340299	1.07797	0.421887	0.382028	-12.3633	0.1028	0.66765	0.643561	-0.659201	1.16082	-5.1828	0.301145	-0.439147	S3000	SELLECK	CARBAZOCHROME SODIUM SULFONATE (AC-17)
-1.2364	0.575998	-0.171069	0.251017	-0.455959	0.107551	1.04542	1.59293	-0.809236	0.151974	-3.72658	0.400464	0.46391	0.784359	-1.5657	1.50437	-0.367339	0.984589	-1.98446	0.411316	-0.455959	S4068	SELLECK	TINIDAZOLE | TINIDAZOLE | TINDAMAX |
-0.191347	0.0577995	-0.874027	0.404939	-1.42133	0.762442	-0.456132	0.0100284	-0.852536	0.716409	-1.43954	1.6348	0.97396	0.808748	-0.306807	2.35414	1.36024	0.124221	-2.1165	0.151247	-0.456132	S1849	SELLECK	DAIDZEIN
-0.721921	0.123373	-1.37905	0.429309	-2.60222	0.479527	1.37164	0.626832	0.614185	0.479253	-0.458617	1.06804	-0.392861	0.884629	-2.21403	1.28233	0.447951	1.45892	5.22988	0.292757	-0.458617	S4207	SELLECK	CLOFIBRIC ACID
-0.560989	0.0350092	-0.459564	0.32761	-0.675451	0.137639	0.574344	0.0518366	-0.604106	0.132758	0.203021	0.433103	-7.46102	4.27903	2.73463	0.269277	-0.00681946	0.540213	-2.22248	0.237605	-0.459564	S2453	SELLECK	BENSERAZIDE HYDROCHLORIDE | BENSERAZIDE HCL
-0.768165	0.731386	-0.762224	1.61436	-0.460026	0.491841	1.299	0.792704	-1.2404	0.508213	0.131264	0.178341	1.06728	0.509604	0.347917	1.30587	-0.679894	1.19381	-1.65582	0.185012	-0.460026	S4371	SELLECK	PRIDINOL METHANESULFONATE SALT | PRIDINOL METHANESULFONATE
-1.24434	0.0385844	-1.88045	0.154885	-0.4669	0.406637	1.71242	0.0174704	-1.62945	0.441791	0.517808	0.200431	-11.1128	2.86871	-0.0829527	0.533603	0.217243	0.908555	-2.24891	0.195947	-0.4669	S4231	SELLECK	PILOCARPINE NITRATE | ISOPILOCARPINE NITRATE | (+)-PILOCARPINE HYDROCHLORIDE | PILOCARPINE | PILOCARPINE HYDROCHLORIDE | PILOCARPINE HCL
-0.129166	0.350035	-0.471716	0.0647367	0.0777116	0.0665204	-0.587875	1.71249	-0.786411	0.14496	-1.17283	1.00088	0.934024	0.0940109	-0.697547	0.696655	-0.0669357	0.00631701	-1.62694	0.40595	-0.471716	S3212	SELLECK	MOCLOBEMIDE (RO 111163)
-1.32772	0.916812	0.802664	0.405425	-2.41707	0.547175	-0.452289	0.995708	-1.37044	0.00374658	-0.226058	1.15451	35.5183	17.1714	-0.472075	0.134583	-1.66714	0.0396344	-2.88787	0.786635	-0.472075	S2545	SELLECK	SCOPINE | SCOPINE HCL
0.15225	0.2542	-0.866551	0.24098	-0.479733	0.502014	-1.55417	1.41618	-0.20944	0.298139	-3.0823	0.0883263	-2.91118	1.0719	0.269053	0.0389115	0.0271601	0.431257	-2.8005	0.176309	-0.479733	S4027	SELLECK	FLAVOXATE HYDROCHLORIDE | FLAVOXATE HYDROCHLORIDE | DW-61 | NSC-114649 | | FLAVOXATE HCL
0.626519	0.0822652	-0.978745	0.204607	-1.30538	0.441109	-0.906855	1.43341	-0.48092	0.0600323	-2.1988	0.597377	1.01833	0.843419	4.49764	0.911369	5.10697	0.438415	0.38476	0.162416	-0.48092	S2573	SELLECK	TETRACAINE HYDROCHLORIDE | TETRACAINE HCL | | TETRACAINE HCL
0.0753867	0.29444	3.49605	0.361308	-2.53431	0.400045	-2.52903	0.0432789	-2.65553	0.074894	-7.47245	2.92328	-0.486302	0.955316	-0.288324	2.41233	-0.258262	0.401533	8.48961	0.35921	-0.486302	S1808	SELLECK	NIFEDIPINE | ADALAT
3.33565	0.0718672	-0.940123	0.15568	0.975001	0.755545	-2.97534	0.749605	-0.766273	0.840202	-0.488031	0.884367	-1.34021	0.0405154	0.199723	0.328224	3.73545	0.170676	-3.23085	3.17755	-0.488031	S1404	SELLECK	TRILOSTANE| DESOPAN| MODRASTANE| MODRENAL | TRILOSTANE
-0.134766	0.208022	-0.81704	0.854791	-3.3587	0.183326	-1.27738	1.29295	2.41832	0.170213	-4.54507	0.757573	0.0734367	1.33228	0.818881	0.489981	-0.49383	0.178718	-4.33791	0.199518	-0.49383	S2516	SELLECK	XYLAZINE | XYLAZINE HYDROCHLORIDE | XYLAZINE HCL
-0.506497	0.28643	-0.0622376	0.465002	-1.15705	0.116897	-0.792743	1.1905	-2.43385	0.490225	-1.46496	0.0293459	73.0682	2.49167	0.00364372	0.351836	1.09165	0.162979	-4.09296	0.398345	-0.506497	S4094	SELLECK	LEVAMISOLE HYDROCHLORIDE | TETRAMISOLE HYDROCHLORIDE | (-)-TETRAMISOLE HYDROCHLORIDE | 6-PHENYL-2,3,5,6-TETRAHYDROIMIDAZO[2,1-B]THIAZOLE | ERGAMISOL | KW-2299 | R-12,564 | | LEVAMISOLE HCL | TETRAMISOLE HCL | (-)-TETRAMISOLE
-0.508034	0.123771	-1.00402	0.256662	-0.110451	0.0208021	-0.457526	1.60676	0.0993348	1.32999	-3.27237	0.84437	-3.49175	3.04815	-2.32348	2.22746	0.578726	0.638117	14.2051	0.040893	-0.508034	S3033	SELLECK	VILDAGLIPTIN | GALVUS | JALRA | XILIARX | EQUA | VILDAGLIPTIN (LAF-237)
-0.655606	0.443481	-0.0225271	0.568485	-0.508974	0.586945	-1.31368	1.05448	-5.25679	0.381857	1.3527	0.582248	-0.5823	0.450514	0.638769	1.97636	1.04927	0.435752	0.45464	1.27199	-0.508974	S1645	SELLECK	KETOPROFEN
-0.714234	0.400379	-0.519773	0.750125	-1.52911	1.35427	1.21701	0.222026	-2.29393	0.840468	-0.0660086	0.318571	-18.2661	0.425455	0.85152	0.0957217	-0.168661	0.34339	-1.49739	0.398027	-0.519773	S4203	SELLECK	FURALTADONE HYDROCHLORIDE | FURALTADONE HCL
-1.24593	0.107269	-0.952216	0.131638	-0.524841	0.203527	-1.34728	2.48496	-1.68468	1.0681	-0.127164	0.831499	11.7868	0.114666	1.87825	0.283478	1.45733	0.461914	-5.25038	0.596596	-0.524841	S4232	SELLECK	NITHIAMIDE
-0.535663	1.00653	-0.0713284	1.4127	-0.614754	0.0982465	0.560481	0.262299	-1.49084	0.774307	-0.356051	0.226648	-6.48651	0.0105579	-0.668602	1.33962	1.50838	0.0689342	-0.796396	0.0407187	-0.535663	S1300	SELLECK	5-FLUORO-1-(TETRAHYDRO-2-FURFURYL)URACIL | FT-207 (NSC 148958)
-0.0117352	0.248441	-0.0895347	0.126093	-1.69202	1.11216	-0.591628	0.28821	-2.00436	0.146926	-0.650635	0.182345	5.17563	1.96589	-0.536828	0.366751	1.53079	0.135092	-2.47012	0.0764053	-0.536828	S4243	SELLECK	DESOXYCORTICOSTERONE ACETATE | DOCA | PERCOTOL |
0.888109	1.13742	2.80793	1.22396	-2.51086	0.495002	-0.543982	0.924205	0.326714	0.259244	-2.28813	0.0254543	-1.16671	1.41623	-0.893911	0.904592	3.94402	0.766695	-6.23253	1.501	-0.543982	S1123	SELLECK	ABIRATERONE (CB-7598)
1.10818	0.262778	-2.24463	0.277205	-3.29146	0.163032	-0.339881	1.02217	-0.544118	0.0474016	-8.1284	0.610116	3.04254	0.530971	-2.88948	1.15285	0.174109	0.304111	31.6584	4.40294	-0.544118	S4051	SELLECK	NABUMETONE
-0.551282	0.211329	-0.761713	0.161955	-1.32936	0.0308496	-0.314096	1.39623	-1.84433	0.136801	0.653079	0.548095	1.28564	0.50885	-0.144186	0.704143	-0.681151	0.100414	-2.07785	0.218448	-0.551282	S1415	SELLECK	CLOPIDOGREL SULFATE | CLOPIDOGREL
-0.170342	0.137552	0.156289	0.374294	-1.07552	0.221432	-0.558822	0.386745	-1.1984	0.0673105	-0.265607	0.169643	-15.2904	1.34448	0.952365	0.289743	-0.855705	0.024227	-0.691294	0.668171	-0.558822	S4093	SELLECK	BISMUTH SUBCITRATE POTASSIUM
1.43269	0.221023	-1.12061	0.0681012	-1.83033	0.0965467	-0.558923	0.491419	-0.26585	0.143898	-8.47385	1.74571	2.32908	0.605909	-3.91181	0.356959	-0.502966	0.722477	43.5035	10.4369	-0.558923	S2090	SELLECK	DEXMEDETOMIDINE | PRECEDEX | DEXMEDETOMIDINE | MEDETOMIDINE HCL
-0.580907	0.495336	-0.349492	0.381355	-1.70205	0.0731484	1.49372	1.82562	-0.569839	0.322002	-2.36962	1.24229	1.16819	0.56598	-1.25873	1.13991	0.0646068	0.186319	-2.30131	0.1817	-0.569839	S4171	SELLECK	CHOLINE BROMIDE | CHOLINE CHLORIDE
-0.262453	0.431372	0.527196	0.216719	-0.577472	0.743553	0.259161	0.188194	-0.578381	0.333711	-2.44321	0.830767	-1.44248	0.152257	-1.013	1.31982	-0.328799	0.331541	20.4214	1.49724	-0.577472	S4375	SELLECK	MEPENZOLATE BROMIDE | MEPENZOLATE BROMIDE | CANTIL |
-1.17376	0.164562	-1.08554	0.131458	-2.17834	0.633889	-0.0653418	0.358667	-0.296897	0.158576	-2.30352	0.693288	-0.16321	0.0710292	-0.252908	0.0086207	-0.580468	0.383566	-4.25006	0.682969	-0.580468	S4105	SELLECK	CLOSANTEL SODIUM | CLOSANTEL
1.60681	0.514705	-0.589103	0.00694219	-0.30004	0.8433	-1.31293	0.113203	1.51876	0.291337	-8.45794	0.681264	-1.19267	3.11669	-2.38875	2.30359	1.16236	0.389806	8.9091	1.40398	-0.589103	S4145	SELLECK	DECOQUINATE
-0.595087	0.0501041	0.542992	0.0830389	-1.60032	0.0557094	0.508411	0.274384	-0.889515	0.279072	0.277099	0.646572	-12.412	0.843405	1.83789	0.431039	-1.99427	0.760075	-1.83238	0.510471	-0.595087	S2544	SELLECK	CEFPROZIL
-1.0417	0.358296	-0.830284	0.525227	-1.65382	0.239691	1.16181	0.416406	1.14051	0.00211202	-0.598371	0.950807	0.953455	0.225283	-1.16088	0.127533	0.968019	1.04042	-1.60351	1.20658	-0.598371	S2543	SELLECK	CEFTIOFUR HCL
-0.537959	0.634696	-0.0579732	0.773366	-2.21462	0.6175	-1.28188	1.95425	4.2423	0.882185	-0.598849	0.786815	-8.43484	0.639134	-0.244027	2.00298	-2.04625	0.000201718	-3.36539	0.635542	-0.598849	S1894	SELLECK	VALSARTAN
-2.66233	0.341222	-0.348525	0.014405	-1.85838	0.783338	0.0199992	0.7126	-2.11706	0.547107	-0.602189	0.834245	-12.9721	0.387285	0.56206	0.128594	1.64061	0.240457	-3.31862	0.441309	-0.602189	S2555	SELLECK	CLARITHROMYCIN
-1.18744	0.0118796	-0.603414	0.112618	-1.65777	0.103698	0.679987	0.0719903	-1.79241	0.202115	-0.941784	0.574813	-0.433874	1.2322	-0.0141252	0.0398027	0.298985	1.35641	-2.37348	0.389273	-0.603414	S1619	SELLECK	PRILOCAINE HYDROCHLORIDE | PRILOCAINE HYDROCHLORIDE | PROPITOCAINE HYDROCHLORIDE | XYLONEST | | PRILOCAINE | PRILOCAINE HYDROCHLORIDE | ASTRA-1512 | L-67 | PROPITOCAINE |
-0.60731	0.493766	0.502545	0.377437	-1.11518	0.34798	-3.12833	0.350069	-2.2934	0.788679	-1.83803	0.316655	0.604893	1.11262	0.960862	0.307202	-0.419255	1.19388	-2.51089	0.0276908	-0.60731	S1436	SELLECK	TIANEPTINE SODIUM
-0.903513	0.0982401	0.265473	1.21656	0.435795	0.297906	-3.87081	2.33801	-5.64464	0.359037	1.63542	0.615471	0.101678	0.348345	-1.39041	1.02785	-0.616712	0.828127	0.518898	0.0682198	-0.616712	S1261	SELLECK	CELECOXIB | CELEBREX
0.204646	0.420513	0.306826	0.0987856	1.72595	0.0355955	-8.17914	0.1257	-1.93874	0.732919	-1.01929	0.472419	-3.41125	2.29717	-0.622734	0.297266	0.569448	0.0750024	1.11001	0.347048	-0.622734	S1941	SELLECK	ENALAPRIL MALEATE | ENALAPRIL
0.225074	0.165021	-0.635464	0.63524	1.24324	0.612095	-0.863205	0.486767	-1.39559	0.0456739	-2.62307	1.21029	-2.5221	1.33101	1.1178	0.776484	3.75826	0.0281924	1.7776	1.60061	-0.635464	S2461	SELLECK	DOMPERIDONE MALEATE | DOMPERIDONE
-0.553718	0.0919341	-0.636487	0.49242	-1.75461	0.583934	-0.991558	0.0011729	-1.09547	0.761919	0.787344	1.96203	-4.50038	3.26747	0.309783	0.53459	-0.0427964	1.44032	-3.07845	2.06824	-0.636487	S4340	SELLECK	MOXALACTAM DISODIUM | MOXAM
-2.39505	0.428557	0.761502	0.464506	-1.88009	0.398938	-0.653064	0.0369266	-7.20922	0.761211	-0.633675	1.28886	2.14685	0.25829	-0.60477	0.60708	-1.25895	0.140396	-1.12929	0.0428425	-0.653064	S2047	SELLECK	LORNOXICAM
-0.978852	0.067492	-1.90029	0.941735	-1.25987	0.50155	0.36799	0.586441	0.286389	0.184087	-2.19465	0.106472	2.64112	0.357086	-0.100428	0.391474	-0.655939	0.376771	-2.17195	1.09074	-0.655939	S4179	SELLECK	MEZLOCILLIN SODIUM | | MEZLOCILLIN SODIUM
0.576144	0.0979213	-1.41983	1.02189	-0.91111	0.188976	-0.00267313	0.00968832	-1.34496	0.276703	-0.660239	0.0763499	0.297627	0.276799	-1.30834	2.61048	2.60991	0.0681182	-0.0115365	0.576059	-0.660239	S3209	SELLECK	AMIDOPYRINE
0.404397	0.173171	-0.553255	0.0929077	-1.5342	0.848145	-2.75097	1.14638	2.83208	0.93689	-2.68583	0.616038	-1.62615	0.0477834	-0.660865	0.0231071	1.87672	0.319298	-1.59608	0.0991809	-0.660865	S2574	SELLECK	TETRACYCLINE HYDROCHLORIDE | TETRACYCLINE HYDROCHLORIDE| ACHROMYCIN V | ACHROMYCIN HYDROCHLORIDE | TETRACYCLINE HYDROCHLORIDE | | TETRACYCLINE HCL
-0.876456	0.124813	1.21121	0.189434	-0.663809	0.185961	0.987401	0.653081	-1.25076	0.373665	0.676592	0.180433	-13.1104	0.312386	1.84216	0.657083	-0.681669	0.801659	-1.35565	0.566768	-0.663809	S2410	SELLECK	PAEONIFLORIN
1.18057	0.340094	0.181316	0.599553	-1.25085	0.590464	-2.71317	0.413897	-0.976253	0.327031	1.7693	1.35912	-1.26569	0.120645	-0.561693	0.151365	-0.666357	0.13997	0.563109	0.0208351	-0.666357	S1605	SELLECK	CEFDINIR
0.619562	0.848022	-1.51022	0.306001	-0.274002	0.308817	-0.666156	0.508355	-2.68495	0.316595	-7.43276	0.496173	-0.0283882	0.455007	-3.47924	0.154023	-0.667522	0.0785894	0.900463	1.07038	-0.667522	S1284	SELLECK	BENAZEPRIL HYDROCHLORIDE | BENAZEPRIL HCL
-0.00688263	0.796143	-0.676431	0.0440415	-0.930529	0.0989087	-0.667983	1.09403	-0.567048	0.743886	-0.260977	0.862662	-4.15953	3.58444	-4.00551	0.305025	0.214655	0.316295	20.3818	0.832506	-0.667983	S1897	SELLECK	POTASSIUM IODIDE
-0.175578	0.499961	-1.68692	0.510064	-1.08137	0.274003	-0.439832	1.58181	-0.673055	0.904211	-1.58197	0.298736	1.71571	0.776409	-0.798543	0.200007	1.78225	0.203597	-2.84488	1.06496	-0.673055	S1354	SELLECK	LANSOPRAZOLE | DEXLANSOPRAZOLE
-1.15255	0.255898	0.880722	0.305254	-0.678282	0.216541	-1.75928	1.68265	0.604675	0.10405	0.0318185	0.491239	-3.6749	0.99728	-4.15673	0.202064	1.60046	0.250746	22.2751	3.43369	-0.678282	S1907	SELLECK	METRONIDAZOLE | METRONIDAZOLE| FLAGYL I.V.
-0.817806	0.301733	-0.679521	0.551691	-2.52519	0.133857	-0.522174	0.0155939	-0.365822	0.0166317	-3.69293	1.55857	1.64909	1.52431	-0.397024	0.79768	-0.90939	0.123285	-0.802444	0.649023	-0.679521	S2498	SELLECK	PANTOTHENIC ACID CALCIUM SALT MONOHYDRATE | D-PANTOTHENIC ACID
-0.723715	0.598876	-0.688449	0.486621	-1.94916	0.237328	2.52331	0.329828	0.154368	0.274498	-1.64801	0.286784	3.11848	1.12064	-0.713977	0.228541	0.248229	0.322961	-1.87281	0.71629	-0.688449	S3185	SELLECK	ADRENALONE HCL
-0.691489	0.238102	-0.203317	0.0929225	-1.19481	0.524976	-0.813727	0.941682	-0.717014	0.0306495	-0.616117	0.632636	-6.7679	4.79809	3.71258	0.00706358	-0.55512	0.254528	-2.6885	0.959711	-0.691489	S2011	SELLECK	PRAMIPEXOLE DIHYDROCHLORIDE| MIRAPEX | PRAMIPEXOLE DIHYDROCHLORIDE MONOHYDRATE | PNU-98528E | SND-919 | SND-919Y | | PRAMIPEXOLE DIHYDROCHLORIDE | MIRAPEX | N6-PROPYL-4,5,6,7-TETRAHYDROBENZO[D]THIAZOLE-2,6-DIAMINE | | PRAMIPEXOLE
-0.391032	0.301575	-0.699086	0.00371534	-1.23289	1.00649	-0.791364	0.932592	-4.31662	0.707863	0.937533	0.0284317	-0.105489	0.402119	1.9607	0.223775	-0.848195	1.05786	-0.802446	1.05591	-0.699086	S1761	SELLECK	SUPROFEN
-1.25143	0.15317	-0.71924	0.652283	-0.710085	0.197961	0.41756	0.294351	-5.77914	0.297823	-1.4281	0.580926	0.366812	0.23523	-0.0763277	0.856751	0.690221	0.0117699	-2.46456	0.240613	-0.710085	S3062	SELLECK	DICLOFENAC SODIUM | DICLOFENAC | SOLARAZE | DICLOFENAC DIETHYLAMINE | DICLOFENAC POTASSIUM | SJ000287840
-0.594295	0.453755	-0.286772	0.406681	-3.25262	0.314877	0.462687	0.242009	-4.85282	0.32649	-6.52897	2.39058	4.7926	0.242018	-0.714992	0.392822	-4.12327	1.64316	31.2941	20.4325	-0.714992	S2567	SELLECK	MEDROXYPROGESTERONE ACETATE | DEPO-PROVERA
1.56845	0.841775	-0.704216	0.15254	-0.716046	0.129331	-1.37388	0.274902	-1.57319	0.0559317	-0.357264	0.545378	-2.42162	0.623574	-4.51079	0.0621092	0.729643	0.300234	17.5507	1.62495	-0.716046	S2029	SELLECK	URIDINE
-0.308149	1.50816	-1.04582	0.10385	-0.727589	0.953159	-0.728827	1.02058	-0.916382	0.0298721	-0.387365	0.0489196	-9.33955	0.962235	1.06673	2.58528	-0.725339	0.447286	-1.86722	0.407289	-0.727589	S2564	SELLECK	CLOXACILLIN SODIUM | CLOXACILLIN SODIUM SALT
-0.426419	0.529176	-0.747796	0.426271	0.0946446	0.320616	1.71809	0.420689	-0.811632	0.520922	1.4071	0.664845	-0.739356	0.814503	-1.02509	0.106962	-1.35501	1.96271	0.654311	0.754666	-0.739356	S1642	SELLECK	METHYLDOPA | METHYLDOPA (L,-) | (±)-3-(3,4-DIHYDROXYPHENYL)-2-METHYL-DL-ALANINE | L-ALPHA-METHYL DOPA | L-(-)-ALPHA-METHYLDOPA | METHYLDOPA | MK-351 | | L-3-(3,4-DIHYDROXYPHENYL)-2-METHYLALANINE
0.549406	0.00775947	-0.825029	0.987729	-0.444352	0.92473	-0.933948	0.0973872	-2.8109	0.1009	-0.161148	0.655575	-6.63287	0.0913276	0.650165	0.237719	-0.746538	0.0674614	-2.1532	0.230421	-0.746538	S4136	SELLECK	CARPROFEN | CARPROFEN | C-5720 | RO-20-5720 | IMADYL | RIMADYL |
0.945315	0.0191149	0.34627	0.551466	-0.388268	0.531147	-0.74766	2.11017	-2.80527	0.3357	-4.97045	3.03906	6.65203	0.491981	-1.55229	0.776505	-1.35998	0.221929	-0.210002	0.238247	-0.74766	S1514	SELLECK	CYCLOSPORINE | CYCLOSPORIN A | SJ000518936
-0.631552	0.369919	-0.74869	0.22216	-2.14547	0.0965288	-2.00675	0.242242	-0.462969	0.282124	-0.722318	1.00893	-2.69864	0.659743	0.0127908	0.52867	-1.4289	0.407457	-2.86291	0.764053	-0.74869	S4348	SELLECK	PIROMIDIC ACID
-0.770697	0.0521033	-0.839694	0.149591	-0.416587	0.518736	-0.25534	0.246589	-0.387221	0.362584	-0.748709	0.0390225	2.27399	0.48933	-1.09366	1.75984	-1.05075	0.986814	-1.80294	0.259053	-0.748709	S2716	SELLECK	PERAMIVIR TRIHYDRATE
-1.67583	0.223744	-0.764331	0.743092	-0.783782	0.735531	-0.0977988	0.00041895	-1.84516	0.0514674	-0.675634	0.73041	0.294757	0.853207	-0.47886	0.753231	-1.74607	0.0355713	-2.77173	0.874733	-0.764331	S1914	SELLECK	PREGNENOLONE
5.60671	0.548672	0.389063	1.83028	-2.21253	1.4274	-0.765534	0.602861	-2.14614	0.0170222	-7.65237	1.1626	-1.4308	1.1847	-0.383203	1.45184	3.87454	0.469721	-5.20557	0.656045	-0.765534	S1302	SELLECK	IFOSFAMIDE | IFEX
-0.766327	0.0897453	-0.46997	0.138673	-1.99588	0.767868	-0.534597	0.479195	-1.38187	0.173146	-2.9004	0.100088	1.85301	1.46801	-1.24283	0.928498	-0.681568	0.0956787	1.5358	0.163369	-0.766327	S2119	SELLECK	PROBUCOL | PROBUCOL | DH-581 | DE-3872 |
0.327917	0.0450244	-2.06806	0.0924699	0.778448	0.140413	-0.0219142	0.280777	-0.720099	0.135107	-10.1621	0.766081	-2.27222	0.653464	-3.82005	0.515228	-0.771145	0.0779946	1.02603	0.613028	-0.771145	S1651	SELLECK	TELBIVUDINE
-0.776766	0.210598	-2.98516	0.240705	-1.09842	0.619053	0.285672	0.711501	-0.0557582	0.157541	-0.0966628	0.00345714	0.467184	0.030828	-1.95939	1.36059	-1.05432	0.243498	-1.54621	0.192326	-0.776766	S4210	SELLECK	BENZOCAINE
1.16519	0.04158	3.48381	1.73114	7.72018	0.483391	-2.22422	0.180934	-3.54409	0.0585983	-4.38465	0.722321	-1.72355	0.515734	18.9324	0.33937	-0.780607	0.164194	-0.601841	0.262067	-0.780607	S1424	SELLECK	PRAZOSIN HYDROCHLORIDE | SJ000288135 | PRAZOSIN HCL | PRAZOSIN
-1.11855	0.138838	-0.10829	0.10806	-1.61697	0.482078	1.06571	0.191812	-1.02168	0.494739	-0.795866	1.27154	1.03223	0.377346	-0.926067	0.673636	-0.328799	0.451841	1.22102	0.556137	-0.795866	S4334	SELLECK	MESORIDAZINE BESYLATE | MESORIDAZINE BESYLATE| SERENTIL
-1.29728	0.138774	0.50534	0.668653	-2.46746	0.54357	-0.80392	0.989404	-1.51696	0.658507	-0.381993	0.376683	73.7683	4.22355	0.137599	2.14556	-1.86306	0.407149	-4.52672	0.161573	-0.80392	S2537	SELLECK	SECNIDAZOLE
1.34376	0.0531631	-1.84095	0.309207	-1.05563	0.138519	-0.188939	0.429878	-1.9949	0.0178038	-4.58152	0.246596	0.907742	0.303086	-0.808447	1.88416	-0.798307	1.14879	27.5568	3.5773	-0.808447	S2517	SELLECK	MAPROTILINE HYDROCHLORIDE | LUDIOMIL | MAPROTILINE HCL
1.88091	0.844369	-0.812653	0.040544	0.149915	0.0649026	-1.78582	0.00410865	-2.24882	0.337058	-5.96529	0.532788	0.863929	1.27815	-1.32611	1.47537	-0.453831	0.524045	-0.442652	1.08024	-0.812653	S1655	SELLECK	EZETIMIBE
-1.18146	0.122731	-0.122106	0.0335542	-1.74455	0.740312	-1.12439	1.394	0.236799	0.432619	0.244777	0.250382	-1.70967	0.53163	0.0701549	0.0123174	-0.815444	2.0865	-4.10858	0.875545	-0.815444	S2563	SELLECK	OXACILLIN SODIUM
-1.81338	0.124681	0.785678	0.0985218	-1.83414	0.897656	-2.52668	1.23032	-1.20845	0.0516866	-0.397294	0.17713	44.0438	26.9198	-0.818182	1.08883	0.110248	0.164663	-2.6326	0.104004	-0.818182	S2556	SELLECK	ROSIGLITAZONE | ROSIGLITAZONE MALEATE| AVANDIA | ROSIGLITAZONE MALEATE | BRL-49653C | | ROSIGLITAZONE MALEATE
-1.48478	0.538557	-0.820525	0.5106	-3.96632	0.293728	2.6154	0.811473	-4.22129	0.294228	-0.622167	0.538032	0.0776676	0.194497	-3.73683	1.12336	0.758882	0.743555	5.05534	0.437488	-0.820525	S3148	SELLECK	IBANDRONATE SODIUM | BONIVA
-2.972	0.601079	-0.000837111	0.245579	-0.10262	0.115393	-1.16696	1.46747	-2.45597	0.146254	-1.80715	0.473107	-0.213305	0.501543	-0.835717	0.500313	0.600176	0.23667	-2.38775	0.564141	-0.835717	S3031	SELLECK	LINAGLIPTIN | BI-1356 | BI-1356-BS | | LINAGLIPTIN
-1.00533	0.207665	-0.600033	0.177001	-1.22523	0.11345	-0.50136	0.177616	-0.847511	0.199209	-2.29687	0.0460593	-1.79311	0.043134	0.314733	1.1442	-0.175202	0.410893	-4.50345	0.255539	-0.847511	S4010	SELLECK	ACEBUTOLOL HYDROCHLORIDE | ACEBUTOLOL HYDROCHLORIDE | | ACEBUTOLOL HCL
0.439033	0.557001	-1.13595	1.12651	-0.85193	1.34439	-3.60473	1.02831	-1.07629	0.151745	-3.53919	1.11086	0.465778	0.522832	-0.506011	0.727103	0.775638	1.44887	-0.947208	2.43149	-0.85193	S4148	SELLECK	AMPICILLIN SODIUM | AMPICILLIN TRIHYDRATE | AMPICILLIN ANHYDROUS
-0.812573	0.599898	-0.845822	0.386239	-0.868834	0.272362	-1.2521	0.129053	-0.401255	0.0696506	-1.38349	0.0161902	-4.07552	1.01091	1.27269	0.647445	-1.12056	0.272889	-1.55621	0.324869	-0.868834	S2076	SELLECK	LISINOPRIL
-0.910241	0.101161	0.0696362	0.0198761	-2.16185	0.90166	-2.17709	0.273597	-0.498772	1.10769	-1.37498	1.11604	72.7887	3.49332	0.278216	1.12072	-0.871365	1.3612	-2.81604	0.243505	-0.871365	S2328	SELLECK	NALIDIXIC ACID | NALIDIXIC ACID SODIUM SALT HYDRATE | NALIDIXIC ACID SODIUM | NEGGRAM | NSC-82174
-1.46088	0.96484	-0.907186	0.233379	-0.552053	0.0896249	0.651716	0.539755	-1.59437	0.360015	0.510545	0.138718	-0.342096	0.571984	-0.875965	0.408358	-0.954119	0.210496	0.437504	1.63304	-0.875965	S1236	SELLECK	LEUCOVORIN CALCIUM SALT PENTAHYDRATE | LEUCOVORIN CALCIUM
0.426886	0.192188	-0.877286	0.843094	1.33633	0.60481	-1.57453	0.129954	-1.25154	0.815713	-0.78433	0.807538	0.998603	0.127488	-3.23286	0.89619	-1.17391	0.167428	-0.905458	2.71663	-0.877286	S1356	SELLECK	LEVETIRACETAM| KEPPRA|SIB-S1 | LEVETIRACETAM| KEPPRA | LEVETIRACETAM| KEPPRA|SIB-S1 | (S)-2-(2-OXOPYRROLIDIN-1-YL)BUTANAMIDE | LEVETIRACETAM| KEPPRA | 2-(2-OXOPYRROLIDIN-1-YL)BUTANAMIDE | LEVETIRACETAM
-0.0280486	0.0643451	1.30953	0.53957	-1.71122	0.794788	0.632674	0.486348	-4.60891	0.250195	-4.33799	0.464964	0.298197	0.55183	-0.885459	0.657311	-2.58344	0.200056	-2.12338	0.901101	-0.885459	S2225	SELLECK	TAME
-1.23702	0.141825	-0.121486	0.0446056	-0.933349	0.27446	-1.58553	2.11928	-1.87405	0.650984	-0.901361	0.388193	13.1264	12.9321	1.64055	0.213974	2.62795	0.703765	-3.20656	1.48538	-0.901361	S4137	SELLECK	EPRAZINONE 2HCL
1.15986	0.00283059	-0.902558	0.200717	0.325991	0.288039	0.61542	0.322031	-1.84619	0.810734	-1.95824	2.21519	-0.110992	0.23819	-2.7459	0.224224	-1.30096	0.614515	-0.456584	0.114906	-0.902558	S1338	SELLECK	GABAPENTIN
0.340917	0.402158	-1.43191	0.393076	-0.956553	1.20407	-0.914591	0.21994	1.52733	0.168309	-4.28288	1.88127	0.665229	0.242471	-1.64701	0.270292	0.342861	1.63365	23.4973	7.04527	-0.914591	S3083	SELLECK	INDACATEROL MALEATE
-0.243507	0.750227	-0.933622	0.0882615	-2.82238	0.143545	-0.6827	0.293422	-3.108	0.0612312	-1.79023	0.773347	1.09619	0.170003	0.043131	0.364793	-1.57559	0.072749	-4.52719	1.61236	-0.933622	S1620	SELLECK	DARUNAVIR| PREZISTA| TMC-114 | DARUNAVIR| PREZISTA| TMC-114 | HEXAHYDROFURO[2,3-B]FURAN-3-YL 4-(4-AMINO-N-ISOBUTYLPHENYLSULFONAMIDO)-3-HYDROXY-1-PHENYLBUTAN-2-YLCARBAMATE | DARUNAVIR | DARUNAVIR | DARUNAVIR ETHANOLATE
-1.77988	0.811984	0.306345	0.400929	-1.41505	0.315649	0.922602	0.426425	-2.76032	0.088232	-0.971301	1.05818	1.35691	0.87137	-0.940304	1.48602	0.284788	0.888761	-0.353699	0.204041	-0.940304	S2000	SELLECK	SODIUM ORTHOVANADATE
-1.64458	0.175377	-0.315969	1.33214	-3.67677	0.713875	-0.898724	0.518387	-0.958916	0.31777	-4.2005	0.301176	-0.909482	0.425357	0.187268	1.08142	-1.57758	1.0682	-3.46582	1.04529	-0.958916	S2566	SELLECK	ISOPROTERENOL HYDROCHLORIDE | (-)-ISOPROTERENOL HYDROCHLORIDE | (R)-(-)-ISOPROTERENOL (+)-BITARTRATE | (S)-(+)-ISOPROTERENOL (+)-BITARTRATE | (±)-ISOPROTERENOL HYDROCHLORIDE | ISOPRENALINE HCL | (±)-ISOPROTERENOL HCL
-0.329026	0.564306	-0.502497	1.84395	-1.4035	0.0022985	-6.17407	1.46283	-1.35937	0.229634	-2.10077	0.0330195	-0.559339	0.542925	-0.0101269	1.40091	-0.963701	0.0258427	-2.71304	1.84927	-0.963701	S4019	SELLECK	AVANAFIL
1.32259	0.894192	-0.813137	0.255888	0.961737	0.337921	-2.56536	2.35291	-0.967486	0.177998	-3.04393	1.9148	-1.75176	0.433402	-2.01634	1.06854	0.291389	0.490736	0.527751	0.248299	-0.967486	S1258	SELLECK	PRASUGREL HYDROCHLORIDE | CS-747 | LY-640315 | | PRASUGREL
-0.388252	0.157551	0.756924	0.250332	-1.19702	0.267068	-0.984235	0.595258	-1.12089	0.816796	-0.872056	0.845564	0.764256	0.192554	-2.38731	0.694894	-1.50238	0.334222	-2.31064	0.770203	-0.984235	S2015	SELLECK	SUPLATAST TOSYLATE
2.72473	1.01434	-1.66743	0.857987	-1.48796	0.451144	-0.985087	0.606823	0.456853	1.32662	-9.81238	0.00622222	0.861807	1.54006	-2.94923	2.01799	-0.401178	0.388264	-1.40795	0.274056	-0.985087	S1689	SELLECK	MEPREDNISONE | MEPREDNISONE | BETAPAR | MEPREDNISONE | METHYLPREDNISONE | NSC 527579 | SCH 4358 |
-1.19072	0.842985	-0.992882	0.375368	-2.22242	0.386148	-3.47093	1.64625	-1.63379	0.530433	-0.709091	0.32862	-0.714937	1.42416	0.130088	1.58846	-0.319908	0.174104	-4.6466	0.711526	-0.992882	S1929	SELLECK	IRSOGLADINE
-2.64985	1.2635	-1.14969	0.477518	-2.06347	0.0668675	-0.994045	1.08957	-2.4645	0.799427	-0.254419	0.457375	0.670728	0.0801086	0.551246	0.715314	-0.972822	0.743917	-2.89623	0.271595	-0.994045	S1881	SELLECK	PROTHIONAMIDE | PROTIONAMIDE
-1.44711	0.189415	-1.37803	0.10149	-1.58602	0.270128	0.342321	1.30464	-0.216934	0.50608	-0.618625	0.418597	-1.01625	0.637027	-0.385852	1.045	-2.21663	0.0986298	-0.926386	0.207029	-1.01625	S4349	SELLECK	PROCYCLIDINE HYDROCHLORIDE | PROCYCLIDINE HYDROCHLORIDE | KEMADRIN | TRICYCLAMOL HYDROCHLORIDE | | PROCYCLIDINE HCL
-0.344192	0.957052	-0.304473	1.05318	-1.25693	1.18619	0.599272	1.20065	-1.04376	0.664492	-1.52749	1.4257	1.7055	0.556661	-1.83982	0.725023	-1.03394	0.10686	1.5595	0.847489	-1.03394	S2109	SELLECK	IMIDAPRIL HCL
-0.895048	0.450319	-0.132094	0.163686	-1.53754	0.919667	-0.466909	0.868201	-2.36789	0.0592399	0.571761	0.47554	-1.14031	2.39771	-1.05897	0.133423	-1.03513	1.07403	-0.614201	0.938922	-1.03513	S1738	SELLECK	TELMISARTAN | TELMISARTAN | MICARDIS | SJ000803704
-0.664787	1.0126	-1.03907	0.0589731	-1.75813	0.299049	-1.33483	1.04102	-1.76842	0.789292	-5.52554	0.367402	0.0508299	0.00829156	-0.623363	0.605633	-0.0721297	0.432844	3.392	0.42689	-1.03907	S4031	SELLECK	ACLIDINIUM BROMIDE
-1.47243	0.235357	-0.989229	0.760326	-1.27709	0.037333	1.03781	0.00879405	-2.05457	0.215144	-0.427048	0.327714	-1.04323	1.46149	0.942102	0.571163	-1.44393	1.44704	-4.84862	0.117856	-1.04323	S1880	SELLECK	ROXATIDINE ACETATE HCL
-1.72235	0.325736	-0.600386	1.24457	-1.94009	0.11907	-1.46648	2.18157	-1.2387	0.329927	-1.0488	0.502466	1.42546	1.19599	-0.0252075	0.826385	-0.428065	0.418979	-1.09404	0.171404	-1.0488	S1732	SELLECK	MITOTANE | 1-(2-CHLOROPHENYL)-1-(4-CHLOROPHENYL)-2,2-DICHLOROETHANE | MITOTANE| LYSODREN | MITOTANE | CB-313 | NSC-38721 |
-1.20687	0.262232	0.579219	0.460101	-1.36053	0.208407	-1.28171	0.00671194	-1.66948	0.176222	-1.05645	0.479858	1.75659	0.0300136	-0.392256	0.435778	-0.830461	0.308245	-2.24942	0.106049	-1.05645	S2035	SELLECK	EPALRESTAT
-1.51399	0.133303	-0.803915	0.808359	-1.12644	0.157683	-1.39768	0.443167	-1.27775	0.0675437	-0.76779	0.34732	69.5935	2.90551	-1.06932	0.412125	-0.698996	1.22391	-4.18537	0.0197109	-1.06932	S4213	SELLECK	DIRITHROMYCIN
-0.634714	0.635644	-1.5742	1.06682	-1.78147	0.649818	1.01047	0.53249	-1.28715	0.960354	0.751655	0.39942	-1.07045	1.76666	-2.06629	0.514216	0.433465	0.664094	2.62165	0.540398	-1.07045	S1713	SELLECK	PIROXICAM
0.128623	0.0677786	-1.07643	0.955457	-1.92292	0.321631	-1.40145	0.174568	-0.706408	0.201268	-5.10132	0.0235663	2.76756	0.473339	-2.16529	0.0355003	0.27886	0.111303	24.0939	20.3127	-1.07643	S2456	SELLECK	CHLORPROMAZINE | CHLORPROMAZINE HYDROCHLORIDE | COFA_417 | CHLORPROMAZINE HYDROCHLORIDE | THORAZINE | | CHLORPROMAZINE | COFA_417 | | CHLORPROMAZINE HCL
-1.58494	0.7932	0.909049	0.226366	-1.45099	0.0435632	-1.08899	1.3047	-2.21811	0.0248096	-1.08147	1.87008	7.29859	1.21455	0.943325	1.78285	1.0338	0.0163647	-1.77312	1.85546	-1.08147	S2454	SELLECK	BUPIVACAINE HYDROCHLORIDE | LEVOBUPIVACAINE HYDROCHLORIDE | CAIROCAINE | LEVOBUPIVACAINE HYDROCHLORIDE | BUPIVACAINE HCL
0.451779	0.109103	-1.10223	1.22908	-1.37507	1.45187	0.629732	0.409752	-0.143238	0.750084	-4.48139	0.0828419	-1.57478	0.050009	-1.89902	0.620873	1.60414	3.19725	30.8148	1.93657	-1.10223	S4383	SELLECK	BECANAMYCIN SULFATE
-1.10552	0.239926	-0.823259	0.231539	-1.45903	0.470913	-3.06713	1.49133	-2.60425	0.303182	-0.382911	0.1276	0.192043	0.133361	-0.0211635	0.164339	-1.24442	0.439175	-0.92507	0.746938	-1.10552	S1401	SELLECK	TENOFOVIR MONOHYDRATE| APROPOVIR| VIREAD | TENOFOVIR DISPROXIL FUMARATE | TENOFOVIR MONOHYDRATE| APROPOVIR| VIREAD | (1-(6-AMINO-9H-PURIN-9-YL)PROPAN-2-YLOXY)METHYLPHOSPHONIC ACID | TENOFOVIR DISPROXIL FUMARATE | TENOFOVIR
-0.790226	0.291367	-0.666685	0.0166278	-1.6857	1.56978	-2.54106	0.446985	-5.4876	0.122268	-5.34511	1.87484	1.20608	0.912658	-1.12603	1.08787	-0.264076	0.883169	-2.43492	0.258622	-1.12603	S4149	SELLECK	AMFENAC SODIUM MONOHYDRATE
-1.12765	0.122801	-1.39353	0.0643883	-1.86518	0.0187873	0.355025	0.092347	-1.59454	0.221409	0.0514893	0.595933	-14.86	0.686425	1.98785	0.635726	0.0574593	0.614713	-1.22381	0.350597	-1.12765	S2293	SELLECK	CARNITINE HYDROCHLORIDE | DL-CARNITINE HCL | L-CARNITINE
-0.63071	0.0745153	-1.81445	0.213795	-1.13239	0.776884	-1.58267	0.165776	-2.70768	0.23083	-0.590236	0.166038	-0.462548	1.06248	-0.365778	0.903923	-1.74817	0.396072	-2.8133	1.81396	-1.13239	S1271	SELLECK	ACARBOSE | PRECOSE
-1.99511	0.589449	-1.13242	0.207613	-1.15378	0.0598155	-0.270465	1.16172	-1.85185	0.198385	-0.117492	0.286267	0.833523	0.832181	-1.04173	0.129492	-1.24263	0.670913	-2.69426	1.18753	-1.13242	S1256	SELLECK	RUFINAMIDE | 60231-4 | CGP-33101 | E-2080 | RUF-331 | SYN-111 | | RUFINAMIDE
1.49603	0.27202	-1.13807	0.158051	-3.1161	0.865509	-0.794884	1.20835	-2.67388	0.192447	-10.4317	0.0752517	2.25717	0.307728	-5.66062	2.07658	-0.855729	1.49389	31.8769	1.46944	-1.13807	S4042	SELLECK	NAFCILLIN SODIUM
0.79515	0.62695	-0.922626	0.080959	-1.14112	0.132603	-1.86325	0.557735	-1.32088	0.676607	-1.91814	0.0967838	0.713078	0.0452574	-0.0968608	0.183841	-2.92191	0.489379	-0.231741	0.0360167	-1.14112	S1865	SELLECK	DILTIAZEM HYDROCHLORIDE | DILTIAZEM | DILTIAZEM HCL | L-(-)-CIS-DILTIAZEM HCL
1.24739	0.562635	-0.743083	0.0117881	-2.71423	1.96312	-0.226674	0.727952	-1.45967	0.00177443	-7.47138	1.22083	3.18439	0.396356	-2.08133	0.829454	-1.14213	1.6118	11.7347	3.51851	-1.14213	S3021	SELLECK	RIMONABANT | AC-163720 | SR-141716 | | RIMONABANT
-0.330574	0.336904	-1.14713	0.522794	-0.0554108	0.254902	-5.15085	0.188549	-1.60747	0.216067	-4.52599	1.50675	-0.360632	0.386687	0.0769225	0.246908	-2.36605	1.88775	0.0733068	0.304262	-1.14713	S2460	SELLECK	PRAMIPEXOLE DIHYDROCHLORIDE| MIRAPEX | PRAMIPEXOLE DIHYDROCHLORIDE MONOHYDRATE | PNU-98528E | SND-919 | SND-919Y | | PRAMIPEXOLE DIHYDROCHLORIDE | MIRAPEX | N6-PROPYL-4,5,6,7-TETRAHYDROBENZO[D]THIAZOLE-2,6-DIAMINE | | PRAMIPEXOLE
-0.0435839	0.104657	-1.85066	0.329569	-2.88367	0.0993421	-1.31858	0.544754	1.25831	0.413727	-4.25993	0.623244	1.24658	0.4315	1.1975	0.625549	-1.14834	0.345863	-1.34063	0.179048	-1.14834	S2507	SELLECK	SALBUTAMOL | ALBUTEROL HEMISULFATE | LEVALBUTEROL HYDROCHLORIDE | XOPENEX | SALBUTAMOL FREE BASE | ALBUTEROL | AH-3365 | TBS-7 | TQ-1016 | | SALBUTAMOL HEMISULFATE
-1.54883	0.508544	-2.16914	0.476764	-1.14866	0.167671	-1.49902	0.543198	-0.751142	0.0665331	-0.615212	0.911208	0.956123	0.638535	-0.590513	1.26229	-2.47086	0.0291656	-1.91019	0.641824	-1.14866	S4373	SELLECK	DICYCLOMINE HYDROCHLORIDE | DICYCLOMINE HCL
0.332599	0.16109	-1.27223	0.28944	-4.59419	0.797754	-1.15254	0.104871	-0.233714	0.916585	-2.64079	0.878203	0.271418	1.10821	-2.12989	0.17787	-0.674423	0.384165	2.42524	3.58409	-1.15254	S1934	SELLECK	NYSTATIN | SJ000287206 | NYSTATIN (FUNGICIDIN)
-0.181178	0.307968	-2.08693	0.621443	-3.1896	0.403038	-0.0906993	0.146879	-2.61701	0.534885	-1.64302	0.336911	0.672894	0.363176	-1.15475	0.21151	-0.245345	1.30783	-2.53795	2.44421	-1.15475	S1257	SELLECK	POSACONAZOLE
-1.54019	0.837624	-0.538314	0.445653	-2.32272	0.86376	0.264686	1.90602	-2.5865	0.59209	-1.15735	0.860167	-1.45661	0.207407	0.258964	1.07555	0.758857	0.17905	-4.14544	1.03342	-1.15735	S1730	SELLECK	INDAPAMIDE | RAC-INDAPAMIDE
-1.15948	0.08506	-0.751881	0.745463	-1.8755	0.380022	-1.81261	0.0540207	-0.76879	0.16234	-2.63829	1.49745	-0.991359	0.331467	-0.5013	0.632591	-2.78374	0.0350718	-0.539173	0.0465032	-1.15948	S1904	SELLECK	AVOBENZONE | AVOBENZONE | BUTYL METHOXYDIBENZOYLMETHANE |
-0.221719	0.523297	-0.75382	0.557297	-3.19169	0.883442	1.34957	0.607981	-1.16031	1.71348	-9.88654	2.12125	2.38001	0.941009	-4.70287	0.304505	-3.76522	0.109852	14.1754	0.53249	-1.16031	S4087	SELLECK	OXYMETHOLONE
-1.1887	0.120267	-0.829239	0.0153027	-1.7236	0.185095	-0.818439	0.513179	0.598024	0.0537704	-1.66701	0.455526	-1.50675	1.49239	-1.16526	0.840953	-1.00558	0.767866	-4.36213	0.502288	-1.16526	S2557	SELLECK	TERBINAFINE HYDROCHLORIDE| LAMISIL | TERBINAFINE | TERBINAFINE HYDROCHLORIDE | TERBINAFINE HYDROCHLORIDE| LAMISIL | (E)-N,6,6-TRIMETHYL-N-(NAPHTHALEN-1-YLMETHYL)HEPT-2-EN-4-YN-1-AMINE | TERBINAFINE | "TERBINAFINE HYDROCHLORIDE | LAMISIL" | TERBINAFINE HYDROCHLORIDE | N,6,6-TRIMETHYL-N-(NAPHTHALEN-1-YLMETHYL)HEPT-2-EN-4-YN-1-AMINE | TERBINAFINE HYDROCHLORIDE | LAMISIL | TERBINAFINE HCL
-1.33918	0.595537	-0.780245	0.700742	-2.54329	1.10329	-1.96352	0.23221	-1.01008	0.475295	-0.506943	1.15208	-1.23752	1.00601	0.149068	0.782901	-1.18529	0.692038	-4.8722	0.457144	-1.18529	S1913	SELLECK	TROPICAMIDE | TROPICAMIDE | MYDRIACYL | TROPICAMIDE | NH-004 |
-0.699946	0.234406	-1.18973	0.244099	-2.74307	0.298456	-1.55943	0.0299414	-0.12316	0.0525699	-5.43181	2.07351	-0.736323	2.01089	-2.30507	0.998329	1.93148	0.28876	2.94193	0.63486	-1.18973	S2016	SELLECK	MIRTAZAPINE|REMERON|ZISPIN | MIRTAZAPINE | MIRTAZEPINE | MIRTAZAPINE|REMERON|ZISPIN | 2-METHYL-1,2,3,4,10,14B-HEXAHYDROBENZO[C]PYRAZINO[1,2-A]PYRIDO[3,2-F]AZEPINE | MIRTAZAPINE | MIRTAZEPINE
-2.39848	0.293225	-1.33169	0.115373	-0.861841	0.178508	0.460867	0.504539	-1.20714	0.432207	-0.324426	0.114129	-15.7202	0.942444	-2.63003	1.84674	-0.17155	0.581749	-3.15104	0.0182278	-1.20714	S4211	SELLECK	MONTELUKAST SODIUM | MONTELUKAST SODIUM| SINGULAIR | MONTELUKAST SODIUM | (E)-2-(1-((1-(3-(2-(7-CHLOROQUINOLIN-2-YL)VINYL)PHENYL)-3-(2-(2-HYDROXYPROPAN-2-YL)PHENYL)PROPYLTHIO)METHYL)CYCLOPROPYL)ACETIC ACID | MONTELUKAST SODIUM| SINGULAIR
-1.22808	0.00625231	-1.21533	0.475741	-1.27092	0.352794	-2.41671	2.9715	-1.49721	0.255567	-0.239897	0.0549013	0.410098	0.076318	-1.10376	1.17639	-0.945449	0.81138	0.991548	0.560255	-1.21533	S1773	SELLECK	OXYTETRACYCLINE | OXYTETRACYCLINE DIHYDRATE | OXYTETRACYCLINE HYDROCHLORIDE | OXYTETRACYCLINE (TERRAMYCIN)
0.415127	0.471582	-1.22401	0.207484	-4.0629	0.514687	-1.01228	0.990402	1.45147	0.416524	-10.3718	1.105	2.42619	0.754127	-3.12987	0.163982	-2.80986	0.157735	-0.946326	1.47401	-1.22401	S1702	SELLECK	DIDANOSINE
-0.907485	0.443961	-2.72795	0.408097	-2.88754	0.201854	-1.22488	0.525068	-0.989878	0.184324	-3.56668	0.0221942	-0.390456	0.206494	-1.02761	0.69469	-1.45902	0.338071	-5.36924	0.0467334	-1.22488	S1777	SELLECK	ETHIONAMIDE
3.13384	0.196675	-1.15416	0.0898426	4.40426	0.208819	-6.10304	0.265451	-1.23345	0.212167	-7.35086	3.62906	-4.73098	0.833515	0.5756	0.885987	-1.59151	0.280438	9.44968	2.39252	-1.23345	S2462	SELLECK	DONEPEZIL HYDROCHLORIDE
-1.26431	0.142149	-0.360832	1.01389	-1.78637	0.292546	-2.49148	0.856505	-3.12764	0.379342	-0.113479	0.177943	0.257783	0.861683	0.913384	0.814434	-1.72619	0.0785754	-2.20263	0.00109243	-1.26431	S1255	SELLECK	NEPAFENAC | NEVANAC | NEPAFENAC
-1.84061	0.276146	-0.11906	0.0961301	-1.79229	0.646978	-1.27793	1.77895	-3.13405	0.44326	-3.94788	2.16994	-0.78107	0.496752	0.0529226	0.133203	-0.661072	1.54115	-2.54969	0.0458332	-1.27793	S2037	SELLECK	CANDESARTAN CILEXTIL | CANDESARTAN CILEXETIL | H212/91 | TCV-116 | CANDESARTAN HEXETIL | | CANDESARTAN CILEXETIL
-2.33826	0.288069	-0.60856	0.132842	-1.27874	0.411879	-0.973089	0.890616	-2.1682	0.148034	-1.97181	1.16472	-0.0596132	0.142818	-0.516916	0.942568	-1.31587	0.58381	-1.66646	0.469907	-1.27874	S2057	SELLECK	CYCLOPHOSPHAMIDE | CYCLOPHOSPHAMIDE HYDRATE | CYCLOPHOSPHAMIDE MONOHYDRATE | NSC-26271 | CYTOXAN
-0.622148	0.278004	0.492754	0.113931	-1.00148	0.115849	0.0168032	0.635215	-1.28289	0.0851277	-2.11744	0.92184	-2.02134	0.254736	-3.61847	1.71161	-1.50352	0.27696	12.3852	0.17602	-1.28289	S1604	SELLECK	OLMESARTAN MEDOXOMIL
-2.40338	0.174066	-0.62056	0.0128929	-1.72884	0.0197898	0.335572	0.0318127	2.43796	0.718229	1.10139	0.161132	-1.55883	0.53235	-2.23402	0.214053	-1.29357	0.461917	-1.3829	1.29023	-1.29357	S4389	SELLECK	BEPHENIUM HYDROXYNAPHTHOATE
-1.31446	0.0418819	-0.195379	0.00677435	-2.03196	0.29928	-0.808272	0.484811	-2.69396	0.561386	-1.60352	0.221843	-8.16658	1.35253	-0.967724	0.166723	-0.798658	0.486068	-4.20399	0.406192	-1.31446	S1609	SELLECK	METHIMAZOLE | METHIMAZOLE | NSC-38608 | THIAMAZOLE |
-1.31967	0.0664937	-1.48732	0.178561	-2.35263	0.00716281	-0.422605	0.37288	-1.67238	0.18581	-0.827315	1.07764	-1.28381	0.324059	-2.19397	0.518492	-1.10781	0.116659	-1.52211	0.560501	-1.31967	S1204	SELLECK	MELATONIN
-1.33173	0.381631	-1.07387	0.548395	-1.96773	0.420485	0.303015	0.608766	-4.0943	0.642699	0.0310399	0.494417	-1.61921	0.0203986	-0.425553	0.721115	-1.58376	1.78591	9.79425	0.618851	-1.33173	S1237	SELLECK	METHAZOLASTONE | TEMODAR | CCRG-81045 | NSC-362856 | SCH-52365 | MB-39831 | METHAZOLASTONE | TMZ | TEMOZOLOMIDE | METHAZOLASTONE | TEMODAR | CCRG-81045 | NSC-362856 | SCH-52365 | MB-39831 | METHAZOLASTONE | TMZ | TEMOZOLOMIDE
-0.445127	0.507747	-1.03128	0.907878	-1.90211	0.32006	-0.628103	1.28474	-1.37322	0.253954	-1.46952	0.991694	1.70191	0.160212	-3.11498	0.981107	-1.33997	0.247059	4.9987	4.05073	-1.33997	S2721	SELLECK	NILVADIPINE | NIVADIL
1.01967	0.15737	0.14135	0.197508	0.179327	0.877676	-1.8573	2.62049	-1.36475	0.900021	-4.86511	0.0506645	-1.7504	0.501653	-2.04274	0.188362	0.998168	0.64557	16.64	9.131	-1.36475	S3057	SELLECK	AZILSARTAN MEDOXOMIL | TAK-491 | AZILSARTAN MEDOXOMIL
-1.65965	0.061899	-0.896785	0.620918	-1.36793	0.598465	-1.45083	0.699627	-2.15828	0.279511	-2.67834	0.0752156	0.112609	3.65072	-0.227928	0.74833	0.816048	0.424356	-1.49213	0.105488	-1.36793	S4029	SELLECK	COLISTIN SULFATE | SJ000565160 | SJ000565160
0.0817192	0.783306	-0.603557	0.878197	-1.36837	0.113016	-2.7218	2.95233	-2.23795	0.185936	-1.65803	0.552537	-2.40007	1.83676	0.0478923	0.543009	-0.27967	0.440069	-2.81833	0.259797	-1.36837	S2065	SELLECK	LAFUTIDINE
1.08727	0.545549	-1.44152	0.540705	-0.000402399	0.530496	-2.09956	0.0953236	-2.81598	0.281826	-4.33064	0.675214	1.00186	0.976719	-1.37754	1.00516	-1.06121	0.182696	0.30969	0.284135	-1.37754	S1285	SELLECK	BIPERIDEN HYDROCHLORIDE | BIPERIDEN HYDROCHLORIDE | AKINETON | BIPERIDEN HCL
3.78737	1.24755	-0.371398	0.240638	0.900105	0.576236	-1.74493	0.882973	-1.37917	0.831932	-5.57894	0.285317	-1.69166	0.535431	-2.09444	1.32329	-0.0495778	1.25422	28.8177	6.10202	-1.37917	S1374	SELLECK	DORIPENEM | DORIBAX | DORIPENEM HYDRATE
-0.239371	0.132138	-1.38108	0.601203	-3.32417	0.661484	0.574356	1.34255	-1.46065	1.06697	-1.82959	0.912021	1.72476	0.39618	-1.84187	1.44972	-0.511803	0.0734891	-0.376177	0.735424	-1.38108	S2490	SELLECK	NEOSTIGMINE BROMIDE
-1.94976	0.169365	-1.31033	0.031483	-1.42173	0.538972	-1.39034	0.55219	-1.7235	0.637773	-2.98131	1.01873	-0.769189	0.700641	-1.00594	0.422997	0.125147	0.388557	-1.76059	1.41973	-1.39034	S2066	SELLECK	MOXONIDINE | MOXONIDINE HYDROCHLORIDE
-0.656027	0.451159	-1.40649	0.259395	-2.13478	0.184969	-0.102051	0.606364	-2.90252	1.45258	-1.89462	0.297685	0.693993	0.358304	-2.32519	0.629826	-1.33071	0.317115	-2.93133	1.827	-1.40649	S1403	SELLECK	TIGECYCLINE | TYGACIL | TIGECYCLINE
-2.67355	0.285641	-1.56444	0.184515	-0.868138	0.199864	0.234638	0.316206	-2.46846	0.392982	-3.26146	0.516711	-1.04626	0.773638	-1.41692	1.07736	-0.485681	0.776664	-2.71603	0.0621239	-1.41692	S4011	SELLECK	AMPIROXICAM
-1.41261	0.0501123	-1.19118	0.102028	-1.42963	0.549068	-1.82655	1.00761	-1.71003	0.065212	-4.92634	1.29909	-0.253087	0.0581671	-1.7221	0.698026	-0.682028	0.140612	-4.87555	1.13305	-1.42963	S1445	SELLECK	ZONISAMIDE SODIUM | SJ000518935 | ZONISAMIDE | SJ000518935
-1.43717	0.335391	-1.35309	1.22364	-1.22141	0.101442	-2.25478	0.817819	-2.55044	0.528696	-2.56146	1.73544	-1.43883	0.442107	-1.61309	0.708323	-0.914536	0.62747	-2.35285	1.41663	-1.43883	S1437	SELLECK	TIZANIDINE HYDROCHLORIDE | TIZANIDINE HYDROCHLORIDE | 5-CHLORO-N-(4,5-DIHYDRO-1H-IMIDAZOL-2-YL)BENZO[C][1,2,5]THIADIAZOL-4-AMINE | TIZANIDINE HCL
-1.40077	0.015245	-2.82561	0.00918168	-3.83942	1.19408	-1.44359	0.0217678	0.0121898	0.172841	-2.25645	0.178362	-0.43165	0.260397	-4.10982	0.727478	-0.405366	0.670826	2.45358	1.82442	-1.44359	S2576	SELLECK	XYLOMETAZOLINE HYDROCHLORIDE | XYLOMETAZOLINE HCL
-1.05882	0.337336	-1.79744	0.382915	-2.09995	0.24382	-1.44513	0.732268	-1.8623	0.177685	-3.3398	0.334191	0.120221	0.302196	0.8642	1.19483	-0.970201	0.42469	-6.06058	0.129515	-1.44513	S1629	SELLECK	ORLISTAT | ORLISTAT | R-212 | RO-18-0647 | RO-18-0647/002 | ORLIPASTAT | TETRAHYDROLIPSTATIN |
-0.616612	0.363891	-1.44907	1.92094	-1.04111	0.0170902	-3.49068	0.85465	-3.63961	0.324587	-7.72103	1.29292	1.15773	0.235902	-1.34932	0.3408	-2.30268	0.0908181	9.65541	2.43303	-1.44907	S4397	SELLECK	DIPERODON HYDROCHLORIDE | DIPERODON HCL
-1.58284	0.0414819	-0.301797	0.0392337	-1.47215	0.596769	-1.67671	0.511764	-2.23738	0.233078	-1.42353	1.76337	0.700395	0.4835	0.219297	1.18223	-2.27105	0.113442	-3.275	0.183545	-1.47215	S2055	SELLECK	GIMERACIL
-1.21844	0.0630968	-1.21548	0.212614	-2.91815	0.673698	0.0740615	0.615083	-1.47461	0.0607729	-1.67198	0.23663	0.7779	0.709289	-2.23989	1.17104	-1.67971	0.126356	4.45449	3.36755	-1.47461	S3133	SELLECK	SULFAMETHAZINE SODIUM SALT | SULFAMETHAZINE
-1.47664	0.340513	0.485844	0.0356212	-2.54092	0.167563	-2.93044	0.109086	-1.85026	0.141872	-2.11839	2.08597	7.41318	0.797868	0.163168	2.02821	0.026416	0.708297	-3.3032	0.546076	-1.47664	S2565	SELLECK	AMOXICILLIN | AMOXICILLIN SODIUM
-1.46849	0.697934	-0.422366	0.214979	-2.1494	0.199026	-2.00956	0.979764	-1.63496	0.497221	-1.47989	0.0582868	-2.57814	0.941696	0.513825	0.656213	-0.302803	0.440312	-3.48658	0.669027	-1.47989	S2046	SELLECK	PIOGLITAZONE | PIOGLITAZONE HYDROCHLORIDE | PIOGLITAZONE 2-IMINE | AD-4833 | U-72107 | AA-10090 | U-72107A | U-72107E | PIOGLITAZONE HCL
-1.48256	0.418	-2.30905	0.0312821	-2.04158	0.557559	-0.305612	0.596985	-1.0779	0.666171	-1.66928	0.612198	0.753344	0.0640432	1.14698	0.832824	-1.7366	0.125326	-6.03645	0.495923	-1.48256	S1751	SELLECK	GADODIAMIDE | OMNISCAN | DV-7572 INJECTION | GD-DTPA-BMA | S-041 INJECTION | | GADODIAMIDE
-2.89676	0.17317	-2.11134	0.351612	-0.532147	0.935194	-0.977626	0.51344	-1.59942	0.400959	-1.82764	0.318135	1.25867	0.154767	-1.48602	1.02666	0.371216	0.556012	-2.17593	1.14564	-1.48602	S4003	SELLECK	LITHOCHOLIC ACID
-2.52782	0.233793	-1.13142	0.0130046	-3.50143	0.695322	-1.49779	1.43544	-2.35012	0.355959	0.761344	0.19161	-0.558202	1.55829	-0.844831	1.10945	-2.5531	0.917766	-2.40847	0.912443	-1.49779	S4388	SELLECK	BENTIROMIDE
-1.50049	0.647159	-0.7885	0.25299	-2.42904	0.581537	0.375756	0.268164	-1.58289	0.0199182	-3.15008	0.212073	0.0626422	0.136698	-0.137493	0.566452	-1.63148	0.0798794	-2.92614	0.923862	-1.50049	S2376	SELLECK	GLYCYRRHIZIN PARENT | GLYCYRRHIZIN | AMMONIUM GLYCYRRHIZINATE
-0.440346	0.364286	-1.8213	1.57416	-0.206501	0.287532	-1.50676	1.83944	-3.30484	0.452539	-4.72803	0.409664	-0.591926	0.641977	-2.45883	0.0623904	-1.46897	1.19868	0.0850805	0.0900514	-1.50676	S1654	SELLECK	PHENYLBUTAZONE
-1.90321	0.591485	-1.50767	0.022429	-1.32625	0.35507	-0.750968	0.416815	-4.82989	0.585799	-0.627626	0.0783442	0.202937	0.419129	-2.78347	0.356734	-1.94132	0.113793	-3.75766	0.387753	-1.50767	S3043	SELLECK	ROFECOXIB | VIOXX
-1.911	0.208073	-1.50799	0.468675	-3.89501	0.442076	-0.481084	1.22894	-0.767318	0.608531	-2.49884	0.816467	0.823304	0.544487	-1.81449	1.33719	-0.857544	0.0411461	-4.51712	0.663032	-1.50799	S4225	SELLECK	MEXILETINE HYDROCHLORIDE | MEXILETENE HYDROCHLORIDE | MEXILETINE HCL
-2.22906	0.073554	-0.660448	0.720019	-3.05615	0.768735	-1.41689	0.270301	-1.5249	0.282938	-1.52106	0.891678	1.22508	0.116883	-0.626229	0.752043	-1.84857	0.475263	-6.49802	0.62983	-1.52106	S1740	SELLECK	GUAIFENESIN | ROBITUSSIN
-2.87545	0.295817	-1.22019	0.218609	-1.53842	0.71019	-1.27049	1.57266	-2.14698	0.354531	-2.9123	0.444321	0.476004	0.2018	-1.53069	0.203009	-0.859155	1.01624	-1.56982	0.39881	-1.53069	S4020	SELLECK	SODIUM PICOSULFATE
-1.76204	0.196928	-1.16275	0.0783048	-1.34554	0.379727	-1.91276	0.340604	-0.924077	0.644914	-4.8433	0.556373	-0.803276	0.0922602	-2.37742	0.602398	-1.53415	0.564249	-0.899228	0.238439	-1.53415	S2575	SELLECK	SJ000285376 | VANCOMYCIN HYDROCHLORIDE
-0.959505	0.557254	-1.23951	0.00735864	-3.63888	0.676967	-1.99199	0.256173	-2.89038	0.167509	-1.55045	0.404723	-1.37933	1.70707	-3.13618	0.1598	-0.564934	0.258946	6.05434	0.29555	-1.55045	S1969	SELLECK	NEFIRACETAM
-1.55128	0.0777322	-0.551584	0.473781	-1.86623	0.415544	-1.01897	0.854463	-2.59266	0.137947	-2.15306	0.555324	-2.74846	0.55204	0.0377088	1.09204	-0.881553	1.34851	-4.31483	1.17606	-1.55128	S3200	SELLECK	TRIFLUSAL
-3.01111	0.316516	-0.0701161	0.0521016	-2.59921	0.152174	0.235766	0.43324	-1.64855	1.06546	-1.56557	0.0332266	-0.323815	0.518351	-0.824808	2.01446	-1.69602	0.77531	-3.01853	0.192087	-1.56557	S1610	SELLECK	METOLAZONE | METOLAZONE | DIULO | SJ000287700
-1.56719	0.433758	-1.08207	0.440807	-1.36704	0.142156	-1.98715	0.480639	-6.51253	0.215012	-1.69311	0.191763	-0.704513	0.425224	0.514052	0.265998	-2.61867	0.520522	-3.60205	0.613442	-1.56719	S3063	SELLECK	DICLOFENAC SODIUM | DICLOFENAC | SOLARAZE | DICLOFENAC DIETHYLAMINE | DICLOFENAC POTASSIUM | SJ000287840
-3.14075	1.07538	-1.1608	1.10923	-1.86505	0.362703	-0.136619	1.04078	-2.40308	0.131013	-1.59323	0.306243	-0.151459	0.778774	-0.749809	0.968632	-2.19107	0.255229	-2.77631	0.571957	-1.59323	S4365	SELLECK	PHTHALYLSULFACETAMIDE
-2.04163	0.348451	-0.967992	0.469776	-4.35979	0.636954	-0.213207	0.326206	-2.03335	0.00330021	-1.6111	0.137694	0.979614	0.367673	-3.47498	1.69595	2.68796	0.0353082	-2.01433	2.35446	-1.6111	S4382	SELLECK	PYRILAMINE MALEATE | MEPYRAMINE MALEATE
-0.846351	0.35945	-1.65875	1.17107	-2.64804	0.292232	-1.0633	1.08085	-2.50748	0.380967	-2.19914	1.6635	-0.0476952	1.86437	-1.63533	0.465255	-0.665141	0.498751	-7.46603	0.817311	-1.63533	S1193	SELLECK	THALIDOMIDE | (±)-THALIDOMIDE
0.301788	0.0332806	-2.03077	0.329211	-2.37293	0.0563726	0.109095	0.935109	-1.67553	0.352971	-1.9955	0.777305	-0.231711	0.492637	-4.07724	0.464485	-0.487476	0.244952	2.27885	1.87739	-1.67553	S3174	SELLECK	L-ARGININE
-1.85198	0.0272947	-0.681949	0.529509	-1.68108	0.332392	-1.77396	0.304969	-1.55829	0.467818	-8.72432	1.20338	-0.00988261	0.514162	-1.7525	0.532601	-0.78049	0.484573	-0.721787	1.59057	-1.68108	S2078	SELLECK	FAMOTIDINE
-1.76795	0.182489	0.0426018	0.316694	-2.19422	0.724793	0.0509324	0.819556	-1.69273	0.684027	-2.51534	1.41012	0.125767	0.832165	-2.05629	0.855258	-1.35487	0.0223911	-4.04162	0.387828	-1.69273	S2455	SELLECK	BETHANECHOL CHLORIDE | CARBAMYL-BETA-METHYLCHOLINE CHLORIDE
-0.0290136	0.1936	-1.51605	0.724654	-1.6934	0.531492	-4.83602	0.194278	-2.32078	0.676887	-2.21893	0.702876	-0.664659	0.191297	-0.0543336	0.235175	-2.38743	0.179495	5.27885	2.82003	-1.6934	S4305	SELLECK	ANISOTROPINE METHYL BROMIDE| 8-METHYL-3-(2-PROPYLPENTANOYLOXY)TROPINIUM BROMIDE| ENDOVALPIN| LYTISPASM| METHYLOCTATROPINE BROMIDE| OCTATROPINE| VALPIN 50 | ANISOTROPINE METHYL BROMIDE| 8-METHYL-3-(2-PROPYLPENTANOYLOXY)TROPINIUM BROMIDE| ENDOVALPIN| LYTISPASM| METHYLOCTATROPINE BROMIDE| OCTATROPINE| VALPIN 50 | 8,8-DIMETHYL-3-(2-PROPYLPENTANOYLOXY)-8-AZONIABICYCLO[3.2.1]OCTANE | ANISOTROPINE METHY…
-2.08907	0.918073	-1.86413	0.0528911	-2.77479	0.350493	-0.131041	0.886386	-1.44674	0.349342	-3.64649	0.769084	-0.744421	0.643465	-1.6952	0.519906	-1.16588	0.514475	-3.10958	1.15102	-1.6952	S4138	SELLECK	DROPROPIZINE | DROPROPIZINE (R,S) | LEVODROPROPIZINE
-1.24964	0.39382	-0.732623	0.506148	-2.52754	1.07874	-1.47122	0.597273	-1.69813	0.501008	-2.68787	0.0545162	0.0366862	0.0781718	-3.04347	1.29722	-2.10342	0.407705	5.39606	2.15782	-1.69813	S3116	SELLECK	SULFATHIAZOLE
1.67028	0.205774	-1.70451	0.1498	-2.44933	0.671481	-0.104649	0.944766	-1.77558	0.349398	-9.89925	0.555396	2.08775	0.0746214	-2.74944	0.198392	-1.58272	1.02509	19.8961	8.79364	-1.70451	S4060	SELLECK	ERYTHROMYCIN ETHYLSUCCINATE
-1.40539	0.380719	-1.72672	0.148789	-1.21157	0.167149	-7.32114	0.328624	-2.86034	0.365935	-9.44484	1.81083	-1.46802	0.307751	-0.131248	0.354785	-3.0366	0.682985	-0.257969	0.615614	-1.72672	S1950	SELLECK	METFORMIN HYDROCHLORIDE | METFORMIN HYDROCHLORIDE | ADX-155 | LA-6023 | SMP-862 | | METFORMIN HCL
0.133103	0.46943	-1.73714	0.636729	-2.67877	0.209371	0.138845	0.565999	-1.90587	0.104281	-8.64071	1.307	1.19201	0.664051	-5.77254	0.791207	-1.54564	0.141155	24.1753	7.68545	-1.73714	S3186	SELLECK	AZATADINE MALEATE| OPTIMINE | AZATADINE DIMALEATE
-2.29957	0.326314	-2.18954	1.25278	-1.73871	0.553927	-1.47135	0.185243	-1.35401	0.0998652	-1.88819	0.0745897	-0.124726	1.91827	-2.77586	2.29096	-0.157582	0.27464	-1.89541	0.224906	-1.73871	S3065	SELLECK	AMIKACIN SULFATE | AMIKACIN HYDRATE
-0.461454	0.0490972	-0.781675	1.27765	-3.2299	0.111292	-0.456055	0.870918	-3.11474	0.0618974	-2.42257	0.633703	-1.45586	0.428036	-3.84939	0.153293	-1.74019	0.373308	-7.27242	0.0751185	-1.74019	S1206	SELLECK	BISOPROLOL FUMARATE | BISOPROLOL HEMIFUMARATE SALT
-1.18478	0.244604	-0.988961	0.727529	-1.91082	0.936209	-2.47553	0.574362	-1.10217	0.15627	-1.42777	0.00665625	-4.54021	1.66603	-1.74088	2.22961	-1.96926	0.632899	-3.73083	0.469445	-1.74088	S3041	SELLECK	DROXIDOPA (L-DOPS)
-1.72389	0.509825	-1.00787	0.291694	-4.36787	0.207408	-1.53007	1.40096	-1.74288	0.95397	-2.75282	0.457376	0.326815	0.0128077	-2.45775	0.639179	-2.22949	0.272096	3.42188	3.58186	-1.74288	S2048	SELLECK	CLINDAMYCIN PHOSPHATE
-1.77996	0.0546033	-1.00683	0.0240806	-4.06646	0.443915	-1.55678	1.55289	2.26389	0.214971	-1.41421	1.14143	-2.44502	1.57942	-3.94221	0.50339	-1.76242	0.383879	-4.27214	0.95481	-1.76242	S3202	SELLECK	CATHARANTHINE
-0.0173799	0.000312694	-1.76781	1.08822	-3.29601	0.610284	-0.629234	1.04212	-1.12196	0.608776	-3.73161	0.568217	-1.21853	0.64845	-2.72045	1.44016	-3.29986	0.885355	2.53469	0.0336663	-1.76781	S1866	SELLECK	DIPHENHYDRAMINE HYDROCHLORIDE | DIPHENHYDRAMINE HCL
-1.78034	0.237629	-1.79056	0.236394	-2.68765	0.653608	-0.115814	0.449627	0.280421	0.199035	-2.43393	0.178807	-0.0247146	1.00933	-1.99557	0.92962	-1.37661	0.140347	-4.11748	0.318193	-1.78034	S4233	SELLECK	ZOXAZOLAMINE
-1.78873	0.878234	-2.38801	0.241261	-2.80897	0.037461	-0.33433	0.303302	-0.657184	0.436009	-5.47276	2.26498	0.153077	0.226857	-0.158986	0.957992	-2.40635	1.0333	-3.94722	0.882386	-1.78873	S2538	SELLECK	ACETANILIDE
-2.23457	0.16994	-1.2555	0.0466857	-1.95863	0.535742	-2.34578	0.264429	-1.69905	0.248981	-2.87769	0.176248	-1.5686	0.57772	-1.81881	0.646299	-1.55683	1.34967	-1.04333	0.344087	-1.81881	S2027	SELLECK	CIPROFLOXACIN | CIPROFLOXACIN HYDROCHLORIDE | CIPROFLOXACIN| CIPRO
-0.384456	0.180938	-2.00683	0.167605	-4.51941	0.0854652	-1.84115	0.626316	-0.00583076	0.0845133	-3.35506	1.76995	3.29091	2.26933	-4.74288	0.970283	-0.727558	0.0659842	4.96128	0.0877693	-1.84115	S4106	SELLECK	CLOSANTEL SODIUM | CLOSANTEL
-0.520274	0.879552	-1.22733	0.101512	-2.18446	0.27467	-2.27894	0.206101	-0.334009	0.0532534	-11.0402	1.01993	1.37591	0.223193	-4.51162	0.622188	-1.85842	0.000789628	12.1947	8.67033	-1.85842	S2079	SELLECK	MOEXIPRIL HYDROCHLORIDE | MOEXIPRIL HYDROCHLORIDE | 2-(2-(1-ETHOXY-1-OXO-4-PHENYLBUTAN-2-YLAMINO)PROPANOYL)-6,7-DIMETHOXY-1,2,3,4-TETRAHYDROISOQUINOLINE-3-CARBOXYLIC ACID | (S)-2-((S)-2-((S)-1-ETHOXY-1-OXO-4-PHENYLBUTAN-2-YLAMINO)PROPANOYL)-6,7-DIMETHOXY-1,2,3,4-TETRAHYDROISOQUINO | MOEXIPRIL HCL
-0.869428	0.0844476	-2.76482	0.0547679	-2.80945	0.0415663	1.16087	0.305488	-2.06115	0.692602	-1.86039	1.08401	0.338053	0.784371	-1.95967	2.08091	-1.31891	0.665482	2.79358	0.125172	-1.86039	S4342	SELLECK	NIALAMIDE
-2.60903	0.121573	-1.00685	0.205619	-2.47066	0.427124	-0.0216697	0.400712	-1.97696	0.382715	-1.8674	0.0196482	1.54375	0.513695	-1.22564	0.840178	-2.67584	0.0904746	-4.07972	0.415936	-1.8674	S4205	SELLECK	DIBENZOTHIOPHENE
-0.00387041	0.321193	-2.60496	0.388496	-3.82316	1.20719	-1.10855	1.17398	-1.45281	0.908644	-8.50066	0.580807	2.51572	0.0551363	-4.33891	0.164198	-1.87265	1.8908	19.2675	6.06504	-1.87265	S4180	SELLECK	NEFOPAM | NEFOPAM HYDROCHLORIDE | NEFOPAM HCL
-1.56639	0.0528939	-0.501522	0.67062	-2.32518	0.00907783	-3.12153	0.408088	-0.999038	0.508713	-2.38475	1.4342	-1.89148	0.284001	0.379134	0.569754	-2.38977	0.680716	-2.55782	0.331445	-1.89148	S1791	SELLECK	BACITRACIN | SJ000287443 | SJ000562685
-1.88375	0.301587	-0.108668	0.356533	-2.98565	0.356501	-1.73284	0.65027	-6.18159	0.177408	-1.897	0.456497	-7.39898	0.33521	2.515	0.00936859	-2.86454	0.582607	-4.25121	0.167021	-1.897	S1903	SELLECK	DICLOFENAC SODIUM | DICLOFENAC | SOLARAZE | DICLOFENAC DIETHYLAMINE | DICLOFENAC POTASSIUM | SJ000287840
0.193898	0.577081	-1.89935	0.0671577	-1.88754	0.257393	-2.45559	1.17696	-2.74584	0.613154	-6.87919	0.150125	-1.41762	0.638928	-3.58955	0.570265	-1.60713	0.139264	-1.09847	0.462208	-1.89935	S1657	SELLECK	ENALAPRILAT | SJ000285888 | ENALAPRILAT DIHYDRATE
-0.669576	0.440423	-1.75505	0.354238	-1.92183	0.799412	-8.87939	1.57387	-2.12832	0.0957644	-5.83899	0.292932	-3.56438	0.160045	-0.409536	0.0807999	1.31571	0.275992	1.65667	1.2246	-1.92183	S4150	SELLECK	ORBIFLOXACIN
0.213187	0.255084	-1.58818	1.1699	-2.95219	0.00963498	-1.98125	0.370027	-2.64089	0.407278	-2.49628	1.01295	1.95338	0.678026	-2.27277	0.732821	-1.34056	1.02307	13.6911	8.77888	-1.98125	S2229	SELLECK	ELTROMBOPAG
-2.00202	0.190168	-1.55041	0.588671	-3.24958	0.318497	-0.478738	0.270236	-3.46411	0.155522	-2.2134	0.788171	-0.977669	0.910528	-3.2503	1.17374	-1.71987	0.324816	-0.931139	1.42708	-2.00202	S3055	SELLECK	BESIFLOXACIN HYDROCHLORIDE | BOL-303224-A | ISV-403 | SS-734 |
-2.26057	0.147018	-2.29919	0.629793	-2.02453	0.251712	-0.731429	0.48972	-1.02087	0.293878	-2.31076	0.355422	0.889321	0.0988374	-0.273783	0.785555	-2.10393	0.107675	-3.15248	0.068072	-2.02453	S2547	SELLECK	TIOTROPIUM BROMIDE | TIOTROPIUM BROMIDE HYDRATE
-1.3665	0.306704	-0.241576	0.534178	-2.93138	0.631812	0.205354	0.352149	-2.08294	0.465609	-2.0422	0.440092	0.71711	1.1693	-3.05055	0.513376	-2.33227	0.337795	4.40069	0.66347	-2.0422	S1381	SELLECK	MEROPENEM | MEROPENEM | MERREM I.V.
-2.37683	0.246783	-2.09157	0.599	-4.19539	0.818945	-0.485238	0.646469	-3.03618	0.717363	-1.4177	0.104329	-0.831768	0.642983	-2.96927	0.156353	-0.115212	0.55416	-1.60312	1.83739	-2.09157	S4004	SELLECK	ETHAMBUTOL HYDROCHLORIDE | ETHAMBUTOL DIHYDROCHLORIDE | ETHAMBUTOL HCL
0.607694	0.198251	-2.09997	0.434526	-3.29816	0.506732	-2.79067	0.317419	-0.579694	0.366288	-8.64901	0.166392	2.13155	0.454261	-5.17817	0.371043	-1.88625	0.0175291	11.8247	3.65544	-2.09997	S4032	SELLECK	BISMUTH SUBCITRATE POTASSIUM
-1.75642	0.0636562	-2.30252	0.105421	-3.07867	0.187307	-0.948153	0.155565	-2.1109	0.256008	-2.44957	0.203116	-0.360906	0.203706	-4.45149	0.72308	-1.62724	0.580628	-2.8449	2.08655	-2.1109	S1243	SELLECK	AGOMELATINE
-2.73082	0.030863	-1.73718	0.963222	-5.63688	0.48516	-0.57923	0.0379008	-2.11237	0.770516	-4.4374	0.173292	1.20905	1.18688	-4.14792	1.06418	-1.77365	0.0741551	2.98427	1.47569	-2.11237	S1896	SELLECK	HYDROXYUREA | DROXIA
-1.52526	0.324935	-1.09472	0.494618	-0.545617	0.0185475	-5.42409	1.21006	-2.41423	0.548592	-9.53511	0.0818828	-0.580782	0.68612	-2.23796	0.231265	-2.12715	0.655179	0.777471	0.863776	-2.12715	S1952	SELLECK	METHOXSALEN | METHOXY-8-PSORALEN | 8-MOP
-0.094151	0.145449	-1.58988	0.695451	-3.83898	0.208822	-2.60714	0.0998913	-1.21899	1.39428	-7.67132	1.74809	-1.52065	0.952102	-4.12659	1.20357	-2.13394	0.855134	9.10943	9.96945	-2.13394	S2413	SELLECK	GENIPOSIDIC ACID
-2.15594	0.595277	-2.00509	0.0970798	-3.14159	0.570072	-1.10763	0.141179	-3.02308	0.404641	-3.26348	0.0283152	0.248072	0.332815	-3.78124	0.5045	-1.39886	0.00648207	-3.48656	0.867542	-2.15594	S2058	SELLECK	TOLNAFTATE
-2.16041	0.83205	-3.17416	0.0552512	-3.01658	0.279274	-1.81058	0.724579	-3.92836	0.147974	-1.28418	0.238911	-0.578566	0.421592	-4.21019	0.198852	-2.12905	0.273462	-3.91932	2.52858	-2.16041	S1391	SELLECK	OXCARBAZEPINE | OXCARBAZEPINE| TRILEPTAL
-2.17064	0.785523	-2.27769	0.172256	-2.31664	0.786991	-1.80599	0.227285	-2.5849	0.266197	-1.43162	1.97813	-6.70031	0.684039	0.801373	1.54702	-1.24216	0.801996	-5.6971	0.107067	-2.17064	S2036	SELLECK	ASPARTAME
-2.11587	0.35305	-3.29576	0.208842	-2.19925	1.57781	-4.98482	0.551096	-2.36031	0.180752	-10.3343	1.14824	2.24421	1.32743	-1.3348	0.79067	-2.11385	1.03788	-1.5043	0.196346	-2.19925	S3081	SELLECK	ULIPRISTAL
1.19045	0.406299	-1.96744	0.185889	-2.78892	0.119738	-2.20979	0.0422615	-0.314959	0.12423	-14.4488	2.19046	0.413041	0.91504	-3.14936	0.12782	-2.25623	1.21925	-5.70093	0.51208	-2.20979	S1457	SELLECK	ATAZANAVIR SULFATE | ATAZANAVIR | REYATAZ | BMS-232632-05 | CGP-73547
-2.86839	0.0832148	-2.23907	0.848145	-2.73499	0.537349	0.315321	0.867767	0.70375	0.0924088	-3.47284	0.376492	0.646025	0.715776	-1.3526	2.059	-2.21533	0.589946	-4.26494	1.18367	-2.21533	S4244	SELLECK	SEROTONIN HYDROCHLORIDE | SEROTONIN HCL
-1.09642	0.582748	-2.23209	0.466572	-3.8507	0.141848	-0.298837	0.559782	-2.68134	0.211507	-1.89931	0.984185	-2.34261	0.170414	-1.79698	0.421862	-2.50129	1.2878	-2.10921	1.69402	-2.23209	S1425	SELLECK	RANOLAZINE DIHYDROCHLORIDE | RANOLAZINE | CVT-303 | RS-43285 | KEG-1295 | | RANOLAZINE 2HCL | RANOLAZINE
-3.0428	0.636288	-2.18358	0.38613	-4.5504	0.602795	0.255566	0.325349	-3.07293	0.730691	-2.24975	0.0921605	-0.109316	0.568681	-2.31808	0.29323	0.547097	0.278183	-1.87315	1.84641	-2.24975	S1611	SELLECK	CEFOPERAZOLE SODIUM | CEFOPERAZONE DIHYDRATE | CEFOPERAZONE SODIUM | T-1551 | | CEFOPERAZONE
-2.60682	0.203708	-2.2517	0.526843	-4.69475	0.652476	-2.00882	0.0674204	-1.17946	0.190994	-3.39003	0.26957	-0.215202	0.24024	-3.7024	0.591809	-1.93754	0.545828	-0.26812	0.863188	-2.2517	S3066	SELLECK	NALOXONE HYDROCHLORIDE | NALOXONE HCL
1.34413	0.464922	-2.39059	0.305202	-2.92384	0.183563	-0.619115	0.324941	-2.27106	0.00345075	-8.85086	1.14979	2.32691	0.1562	-5.60388	0.903715	-1.3321	1.40764	21.2193	12.7476	-2.27106	S2177	SELLECK	DICHLORPHENAMIDE | DICHLORPHENAMIDE| DARANIDE
-0.220239	0.0294987	-2.07009	0.153677	-2.65199	0.754212	-1.75405	0.0400688	-5.00411	0.542698	-7.2806	2.11194	-0.475081	0.156745	-2.27559	0.166713	-4.94765	0.818147	-2.49782	1.33137	-2.27559	S1767	SELLECK	BETA-CAROTENE | BETA CAROTENE
0.490585	0.147683	-2.93648	0.596513	-5.27968	0.0443998	-1.265	0.561261	-2.31658	0.0426643	-9.55834	1.73664	0.368661	0.465295	-5.37693	0.203017	-1.8813	0.91233	11.7262	5.33913	-2.31658	S4069	SELLECK	HEXAMETHONIUM DIBROMIDE DIHYDRATE | HEXAMETHONIUM BROMIDE | HEXAMETHONIUM DICHLORIDE | HEXAMETHONIUM CHLORIDE
-0.367977	0.624688	-2.35292	0.374004	-2.83329	1.1064	-1.18422	0.413332	-3.78258	0.301338	-6.66323	0.833822	1.72353	0.404078	-3.11755	0.421316	-1.88723	0.102815	-4.28476	1.64135	-2.35292	S1622	SELLECK	PREDNISONE
0.832622	0.458933	-2.45988	0.254854	-2.77095	1.0089	-1.46225	1.32097	-2.74496	1.04773	-13.822	0.773629	0.844054	0.747767	-1.4123	0.187067	-2.36526	0.695648	-6.33501	0.332531	-2.36526	S1658	SELLECK	DOFETILIDE
-1.62504	0.77927	-1.66701	0.224558	-4.1844	0.852428	-1.05032	0.0827592	-3.27584	0.420117	-3.16186	0.689018	-0.123563	0.594675	-4.12839	0.762465	-2.36999	0.053277	1.7636	4.22294	-2.36999	S1915	SELLECK	SULFAMETHOXAZOLE
-1.81206	0.262943	-2.39495	0.0689513	-4.69554	0.0125458	-1.02165	1.15291	-4.56446	0.377653	-2.71091	0.704602	1.36935	0.537875	-3.35798	1.02171	-1.44308	0.111453	0.397181	2.68993	-2.39495	S4021	SELLECK	TOLCAPONE| TASMAR | TOLCAPONE| TASMAR | (3,4-DIHYDROXY-5-NITROPHENYL)(P-TOLYL)METHANONE | TOLCAPONE | RO-40-7592 | | TOLCAPONE
-2.77291	1.08603	-3.00724	0.429241	-2.41012	0.159723	-0.639528	0.306757	-0.426365	0.424582	-3.08607	0.216842	0.882201	0.280229	-2.76817	0.397417	-2.09821	0.319793	-5.56536	0.553087	-2.41012	S4214	SELLECK	SUCRALOSE
0.875681	0.173269	-1.69599	1.223	-2.73464	0.361526	-0.546865	0.0412269	-2.44022	0.623708	-7.01703	3.19609	1.88509	1.21376	-3.52789	2.0155	-4.30998	0.641802	41.4337	9.58312	-2.44022	S2499	SELLECK	PHENOXYBENZAMINE HYDROCHLORIDE | PHENOXYBENZAMINE HCL
-2.06854	0.380961	-1.93956	0.504716	-4.29433	0.228832	-1.96806	0.220513	-2.48092	0.20573	-6.51959	0.394276	-0.879279	2.00482	-3.87419	1.14458	-2.44833	0.502041	1.95481	3.65031	-2.44833	S2067	SELLECK	OZAGREL HYDROCHLORIDE | OZAGREL HCL | OZAGREL
-1.48795	0.190962	-0.991587	0.37028	-2.53004	0.454079	0.00904919	0.887731	-3.39638	0.206927	-3.41069	0.0641149	-0.0981959	0.0239007	-4.21206	1.35928	-2.69336	0.0795271	4.08065	0.492358	-2.53004	S1215	SELLECK	CARBOPLATIN | SJ000287736 | SJ000518982 | CARBOPLATIN | SJ000287736 | SJ000518982
0.251277	0.489822	-2.53045	0.156358	-2.48625	0.0505513	-1.85257	0.720248	-3.94865	0.290857	-5.6748	1.376	0.372968	0.23807	-3.60769	0.701864	-3.41386	0.562433	-4.62341	1.72763	-2.53045	S1641	SELLECK	CHLOROTHIAZIDE | CHLOROTHIAZIDE |
-1.80316	0.240905	-2.20054	0.0699954	-3.93908	0.423455	-1.16013	0.35994	-3.24523	0.088713	-2.56262	0.795925	0.0547498	0.600468	-4.17853	0.175779	-3.81732	0.575282	-2.36183	0.640506	-2.56262	S3032	SELLECK	BINDARIT
-1.31448	0.293336	-2.5673	0.332886	-3.02476	0.542036	-1.66326	0.966157	-3.38864	0.0123127	-3.07977	1.0354	-0.599404	1.12316	-3.39891	0.39041	-2.12882	0.0526962	-3.87543	1.49544	-2.5673	S1438	SELLECK	TOPIRAMATE| TOPIRAMIC ACID | TOPIRAMATE| TOPAMAX SPRINKLE | TOPIRAMATE| TOPIRAMIC ACID | (2,2,7,7-TETRAMETHYLTETRAHYDRO-3AH-BIS[1,3]DIOXOLO[4,5-B:4',5'-D]PYRAN-3A-YL)METHYL SULFAMATE | TOPIRAMATE| TOPAMAX SPRINKLE | TOPIRAMATE
-0.801269	0.571527	-2.61142	0.156349	-2.71492	0.791259	-1.29641	0.0280888	-2.57472	0.0404055	-3.09469	0.468446	-1.13307	1.9057	-2.9259	0.0913895	-1.25132	0.378978	-6.44891	1.50876	-2.57472	S1373	SELLECK	DAPTOMYCIN| CUBICIN | DAPTOMYCIN| CUBICIN | 2,2'-(30-(2-(4-AMINO-2-(2-DECANAMIDO-3-(1H-INDOL-3-YL)PROPANAMIDO)-4-OXOBUTANAMIDO)-3-CARBOXYPROPANAMIDO)-3-(2-(2-AMINOPHENYL)-2-OXOETHYL)-24-(3-AMINOPROPYL)-6-(1-CARBOXYPROPAN-2-YL)-9-(HYDROXYMETHYL)-18,31-DIMETHYL-2,5,8,11,14,17,20 | DAPTOMYCIN
-0.63959	0.00364126	-2.6145	0.188357	-2.33033	0.218036	-1.89876	0.922073	-3.96849	0.0913273	-6.46806	0.625558	0.643338	1.47878	-3.59932	0.943878	-3.7677	0.301612	-5.62705	0.417737	-2.6145	S1630	SELLECK	ALLOPURINOL
1.355	1.37129	-2.62968	0.269142	-2.81153	0.887428	-3.22459	0.285868	-2.04419	0.633298	-2.83672	1.66908	0.68163	0.862404	-4.15696	0.54102	-0.99388	0.15667	3.10623	0.10556	-2.62968	S4096	SELLECK	DROPERIDOL | SJ000287787
-1.84852	0.375607	-3.27276	1.54035	-2.63655	0.354271	-2.04062	0.215147	-0.339459	0.198494	-10.4147	2.318	1.55495	0.5366	-3.15293	0.900743	-3.04856	0.0901653	1.55227	0.482707	-2.63655	S2466	SELLECK	ESTRIOL
-2.6372	0.163924	-1.82087	0.910209	-2.79892	0.0799213	-0.537634	0.380483	-1.69087	0.111926	-6.04297	2.95503	-0.238802	1.80371	-4.2991	0.650926	-3.5924	0.506772	3.58393	2.94654	-2.6372	S4308	SELLECK	BENZTHIAZIDE | BENZOTHIAZIDE | AQUATAG | BENZTHIAZIDE | | BENZOTHIAZIDE
0.04928	0.301352	-2.67738	0.143803	-3.59204	0.434334	-2.5842	0.299582	-5.32532	0.890071	-6.57979	2.28213	0.207062	0.520792	-3.43913	0.0429272	-2.00138	0.42891	1.35876	0.317031	-2.67738	S1712	SELLECK	DEFERASIROX| EXJADE | DEFERASIROX
-1.64095	0.0742065	-2.68032	0.0539319	-3.80059	0.766033	-1.95807	0.128366	-2.04135	0.382875	-7.45994	3.607	-2.12145	1.39622	-5.10161	1.57213	-4.08118	0.0926387	1.84061	1.77791	-2.68032	S1793	SELLECK	RAMIPRIL
-0.782649	0.1508	-3.06933	0.56407	-2.78745	0.0112364	-2.71978	0.313515	-2.98465	0.261687	-1.95059	0.402826	-0.990826	1.51148	-4.47694	0.045795	-1.63847	1.32943	2.66146	0.365483	-2.71978	S1981	SELLECK	ADENINE | ADENINE HCL
-2.84984	0.413683	-2.54071	0.572007	-3.66692	0.573337	-2.43851	0.290939	-2.26618	0.0856795	-3.67695	0.0899346	0.254238	0.648691	-3.94327	0.303583	-2.75107	0.413739	-1.14706	0.314521	-2.75107	S2028	SELLECK	DICLAZURIL
-0.686838	0.351138	-1.28783	0.32734	-2.80494	0.0508241	-1.29939	0.0291691	-2.88506	0.224475	-5.68272	0.819791	0.353961	1.60298	-3.17784	0.379757	-2.77694	0.364825	0.968505	1.07797	-2.77694	S4206	SELLECK	MERCAPTAMINE HYDROCHLORIDE | CYSTEAMINE HYDROCHLORIDE | CYSTEAMINE HYDROCHLORIDE| MERCAPTOETHYLAMINE HYDROCHLORIDE | CYSTEAMINE HCL
-0.666305	0.111121	-2.7857	0.363063	-3.06726	1.26376	-1.94416	0.275998	-3.51545	0.528322	-3.95511	0.375533	0.852665	0.322924	-1.62202	1.09125	-4.38317	0.810759	-1.66043	0.786	-2.7857	S1741	SELLECK	RIFABUTIN | SJ000556734 | SJ000556734 | RIFABUTIN
-0.626996	0.172514	-2.22705	0.444433	-4.79531	1.09033	-1.21328	0.30045	-2.86292	0.230526	-5.23578	2.20394	0.24139	0.332179	-3.52181	1.76146	-2.80119	0.846998	7.92305	1.07131	-2.80119	S4144	SELLECK	AMPROLIUM | AMPROLIUM HYDROCHLORIDE | AMPROLIUM HCL
4.09051	1.20637	-2.77785	0.11878	-3.05339	0.213828	-2.24494	0.312885	-2.81746	0.00912351	-6.08563	0.0951523	-0.846206	1.32186	-4.7305	2.2435	-4.35914	0.539522	6.99724	1.91206	-2.81746	S4197	SELLECK	BEMEGRIDE
-0.34113	0.299271	-2.82111	1.0458	-4.78771	0.212832	-2.00259	0.738209	-3.9284	0.173347	-9.59789	0.766914	0.487329	0.555877	-3.36573	0.196562	-2.30867	0.249597	23.8129	0.462221	-2.82111	S2508	SELLECK	SCOPOLAMINE HYDROBROMIDE | SCOPOLAMINE HYDROCHLORIDE | (-)-SCOPOLAMINE HYDROBROMIDE | SCOPOLAMINE HYDROBROMIDE TRIHYDRATE | SCOPOLAMINE HBR
-0.940455	0.0497358	-2.66182	0.447713	-4.03806	0.698416	-2.83567	0.272649	-2.27902	0.487308	-4.25786	0.40872	1.12687	0.247034	-5.88445	0.0955856	-4.99211	0.857327	9.03553	5.79302	-2.83567	S2539	SELLECK	LOMEFLOXACIN HYDROCHLORIDE | LOMEFLOXACIN HYDROCHLORIDE | MAXAQUIN | LOMEFLOXACIN HCL
0.886963	0.0769881	-2.87482	0.17193	-3.53133	0.779434	-1.48704	0.444387	-2.86741	0.141962	-8.97538	2.89394	1.38521	1.33444	-4.2309	0.970359	-1.58929	0.186481	33.0186	13.3533	-2.86741	S2101	SELLECK	GABEXATE MESYLATE | GABEXATE MESYLATE
0.480602	0.660001	-3.37702	0.0885235	-3.95569	0.423033	-2.53979	0.146725	-2.91447	0.0722515	-4.44576	1.49305	1.45159	0.120556	-3.07905	0.336328	-1.17256	0.811933	9.49935	3.45583	-2.91447	S4235	SELLECK	PHENAZOPYRIDINE HYDROCHLORIDE | PHENAZOPYRIDINE HCL
0.584236	2.31402	-2.93796	0.187175	-4.527	1.06952	-1.40483	1.02195	-3.16501	0.0136721	-8.33637	1.60802	-0.246411	0.337387	-6.45351	0.912719	-1.64454	1.16543	9.97646	2.96394	-2.93796	S4188	SELLECK	SALSALATE | SALSALATE | NSC-49171 | 2-CARBOXYPHENYL SALICYLATE | | SASAPYRINE
-0.851488	0.286546	-2.73852	0.00454216	-3.48576	0.696036	-2.82629	0.740814	-5.33596	0.938988	-8.54966	0.788858	-2.43283	0.204926	-3.61876	0.607475	-2.97777	0.535972	-3.52422	0.217428	-2.97777	S1287	SELLECK	BUMETANIDE
-1.42209	0.24908	-3.03878	0.54962	-3.34641	0.339004	-1.7543	0.201931	-3.03568	0.828784	-2.52679	0.0113761	-0.233658	1.29771	-3.16167	1.27969	-3.59789	1.7215	-5.96849	2.87724	-3.03568	S1278	SELLECK	ALTRETAMINE | ALTRETAMINE| HEXALEN
0.0297259	0.5821	-2.63984	0.667149	-3.12829	0.15602	-2.09827	0.479357	-3.67795	0.150475	-7.46124	1.57019	-1.11984	0.616924	-3.73367	0.323412	-3.03967	0.280766	-3.71214	1.49847	-3.03967	S1649	SELLECK	ZOLMITRIPTAN | ZOLMITRIPTAN | 4-((3-(2-(DIMETHYLAMINO)ETHYL)-1H-INDOL-5-YL)METHYL)OXAZOLIDIN-2-ONE | 311C90 | BW-311C90 | ASCOTOP | FLEZOL | ZOLMITRIPTAN RAPIDFILM | ZOMIG | ZOMIGON |
-0.192225	0.351658	-2.35867	0.197046	-3.18333	0.00122241	-1.9578	0.537525	-3.04157	0.883767	-5.87116	1.10107	1.1959	0.0197104	-3.98121	1.9488	-3.75609	0.729867	3.5982	1.43968	-3.04157	S4122	SELLECK	TILMICOSIN
0.110332	0.247425	-3.30099	0.509758	-3.09129	1.26645	-0.681635	0.0813459	-6.70996	0.225071	-7.34779	1.66308	2.32261	0.0901957	-2.7899	1.23282	-3.42136	0.985817	-3.22496	0.728243	-3.09129	S1723	SELLECK	INDOMETHACIN | INDOMETHACIN SODIUM| INDOCIN I.V.
-2.55517	0.00604406	-2.2673	0.141328	-5.09328	0.212332	-4.28804	0.036076	-4.67361	0.409586	-4.28455	0.963074	-1.14018	0.956558	-3.20274	0.552132	-2.42411	0.76548	1.60374	2.4027	-3.20274	S2038	SELLECK	PHENTOLAMINE HYDROCHLORIDE | PHENTOLAMINE MESYLATE | PHENTOLAMINE HCL
-1.68851	0.219956	-3.17332	0.728957	-3.22121	0.299983	-1.65915	0.0547063	-5.36987	0.520471	-10.4524	0.441581	-0.430983	0.00551887	-4.04268	1.03525	-4.59025	1.36687	7.58109	3.37649	-3.22121	S4398	SELLECK	ISOXICAM
-0.531696	0.499141	-3.99623	0.267594	-5.77895	0.802698	-2.28992	0.360131	-3.13991	0.458038	-6.63268	0.756366	2.94772	0.201904	-5.19133	1.30565	-3.27608	0.518312	6.78014	1.48944	-3.27608	S4245	SELLECK	SODIUM ASCORBATE
-0.277644	0.600888	-4.00552	0.194064	-3.68219	0.107995	-1.62008	0.814175	-5.12729	0.25487	-9.95023	0.263826	0.878693	0.359505	-3.33497	2.40647	-2.11777	0.088165	-4.02936	1.10076	-3.33497	S1603	SELLECK	FUROSEMIDE | SJ000287892
-0.979164	0.124392	-2.76093	0.412712	-2.59496	0.00738556	-4.60102	0.174863	-3.44698	0.0405741	-13.0412	1.38362	2.16547	0.611273	-3.72876	0.0646262	-5.58908	0.422444	33.4706	17.4546	-3.44698	S2467	SELLECK	FAMCICLOVIR
-0.87321	0.427374	-2.25708	0.66821	-4.71126	0.30615	-3.23131	0.0968628	-3.46786	0.0879073	-6.05057	2.69833	0.226596	0.589231	-4.76359	1.33602	-3.869	0.619903	11.1687	7.62702	-3.46786	S2381	SELLECK	D-MANNITOL | SORBITOL
-0.848425	0.53011	-3.61615	0.113928	-4.3262	0.0332264	-1.90932	0.622413	-1.98013	0.0873463	-6.45301	3.45938	-0.149443	1.25949	-4.8148	1.01072	-4.76583	0.376653	20.5512	5.84245	-3.61615	S2549	SELLECK	TROSPIUM CHLORIDE
3.04837	0.225957	-3.62426	0.100003	-3.99601	0.712136	-1.52462	0.244352	-8.07596	0.0870162	-6.14042	0.659486	-0.651804	0.196956	-4.44515	1.95468	-3.34407	1.35211	9.86986	1.49284	-3.62426	S4078	SELLECK	CBT-000000140 | MEFENAMIC ACID
0.0115802	0.391679	-2.70344	0.260579	-3.75569	0.264228	-2.4709	0.440589	-4.18898	0.642488	-9.19373	0.816755	-0.641273	0.0523884	-5.10844	2.19526	-4.40211	0.341991	22.0503	0.148841	-3.75569	S2129	SELLECK	FUDOSTEINE
1.18137	1.04507	-3.89288	0.20231	-2.45966	0.0438554	-3.82723	0.20319	-4.10881	0.436399	-12.6199	0.372798	3.66064	0.454932	-4.50228	2.00254	-6.1991	0.676777	-4.73472	0.303626	-3.89288	S1662	SELLECK	ISRADIPINE
-0.64201	0.0174339	-3.4051	0.0602974	-4.18487	1.24158	-4.38705	0.021397	-3.95426	0.587481	-12.356	1.45503	1.52752	0.176707	-3.96575	0.27032	-5.26873	0.225023	13.9404	4.15202	-3.96575	S4152	SELLECK	ETHAMSYLATE
-1.09182	0.206041	-3.10231	0.970951	-5.35977	0.101206	-1.69953	0.200287	-5.6393	0.520055	-7.68574	2.81783	-0.17101	0.645866	-4.46551	0.617503	-6.61204	0.511853	6.86658	8.77681	-4.46551	S2559	SELLECK	CORTISONE ACETATE | CORTISONE 21-ACETATE

## Sheet: d.Definitions_pHGG DR screens
Supplementary Data 4d: Column definitions for the pHGG DR screens
property	Description
molname	drug name
moa	drug mechanism of action
cell model	cell model
histone type	histone mutation status
hill	hill coefficient
hill_err	standard error for the hill coefficient
y0	y0 value for the sigmoidal function
y0_err	standard error for the y0 value for the sigmoidal function
yFin	yFin value for the sigmoidal function
yFin_err	standard error for the yFin value for the sigmoidal function
ec50	EC50 (log10 Molar) value for the sigmoidal function (concentration giving 50% response of the difference between y0 and yFin)
ec50_err	standard error for the EC50 (log10 Molar) value for the sigmoidal function (concentration giving 50% response of the difference between y0 and yFin)
r2	coefficient of determination for the sigmoidal curve fit
numreps	number of biological replicates pooled for the sigmoidal curve fit
auc	area under the curve relative to zero efficacy and the fitted yFin value.
aucFit	area under the curve relative to the fitted y0 and yFin values.
aucCheck	"FALSE" if aucFit is < 0.5*auc. FALSE is often a sign that the fitted dose-response curve does not reach zero efficacy. Either the drug was screened at too high a concentration, or there was an artificact in the data for this compound.
drCheck	QC metric for the curve fit. "Suspect" if aucCheck is FALSE AND the r-squared for the fit is < 0.5. Fits for compounds identified as "Suspect" should be visually inspected.

## Sheet: e.DR fits (246 cmpds, 4 pHGG)
Supplementary Data 4e: DR fits for 246 compounds profiled in 4 exemplar pHGG cell line models
Table legend: Dose-response fits for 246 ompounds profiled in 4 exemplar pHGG cell line models. See 'Definitions_pHGG DR screens'.
molname	moa	cell model	histone type	hill	hill_err	y0	y0_err	yFin	yFin_err	ec50	ec50_err	r2	numreps	auc	aucFit	drCheck
PROCAINE	Anesthetic:Local	DIPGX29	DIPG - H3.3K27M	-1.02105	0.867531	0	0	4.15245	4.11838	-4.67164	0.941067	0.209978	3	3.12119	3.12119	Suspect
PROCAINE	Anesthetic:Local	DIPGX37	DIPG - H3.3K27M	-0.733968	0.916636	-1.16634	0.479253	2.98488	6.79536	-5.00229	2.31721	0.117316	3	1.94878	4.57585	Suspect
PROCAINE	Anesthetic:Local	HGGX39	HGG -H3WT	-0.375817	0.506178	-2.92536	1.87034	3.31962	6.60746	-5.34306	2.36659	0.147088	3	1.43502	10.2985	Suspect
PROCAINE	Anesthetic:Local	HGGX6	HGG - H3.3G34R	-0.593946	0.482489	-2.88853	0.412848	0.472036	5.54825	-4.64227	2.40015	0.0837625	3	0	3.01255	Suspect
APREPITANT	GPCR:Neurokinin 1	DIPGX29	DIPG - H3.3K27M	-5.39267	0.657969	1.34709	0.397678	85.4707	2.33392	-4.79856	0.0207961	0.981799	3	76.6081	67.1785	OK
APREPITANT	GPCR:Neurokinin 1	DIPGX37	DIPG - H3.3K27M	-6.02472	1.24307	0	0	81.6891	2.73019	-4.81016	0.0328515	0.973693	3	66.1814	66.1814	OK
APREPITANT	GPCR:Neurokinin 1	HGGX39	HGG -H3WT	-4.04713	0.475598	-0.853114	0.447363	80.0176	3.14691	-4.81199	0.0233679	0.974203	3	64.4644	65.6711	OK
APREPITANT	GPCR:Neurokinin 1	HGGX6	HGG - H3.3G34R	-5.31722	0.680502	-1.92768	0.33511	72.7494	1.95807	-4.81448	0.0210187	0.983653	3	58.5125	60.823	OK
CICLOPIROX	Complex:Complex	DIPGX29	DIPG - H3.3K27M	-10	4.46187	0	0	57.1739	2.00389	-6.41941	0.0213467	0.796334	3	138.333	138.333	OK
CICLOPIROX	Complex:Complex	DIPGX37	DIPG - H3.3K27M	-10	3.85099	0	0	58.2675	2.14116	-6.44492	0.0145549	0.765125	3	142.461	142.461	OK
CICLOPIROX	Complex:Complex	HGGX39	HGG -H3WT	-0.653608	0.174663	0	0	72.3018	25.7477	-5.0367	0.533335	0.568248	3	84.1236	84.1236	OK
CICLOPIROX	Complex:Complex	HGGX6	HGG - H3.3G34R	-2.04404	0.344764	0	0	63.8956	2.31698	-6.2269	0.0528268	0.836975	3	142.29	142.29	OK
LY2801653	Kinase:c-Met/RON	DIPGX29	DIPG - H3.3K27M	-0.592599	0.116238	0	0	17.7247	3.44691	-5.12201	0.323446	0.627601	3	22.4298	22.4298	OK
LY2801653	Kinase:c-Met/RON	DIPGX37	DIPG - H3.3K27M	-1.30469	0.474036	0.80681	0.534168	23.5824	16.1248	-4.35986	0.437029	0.412966	3	16.0689	10.4212	Suspect
LY2801653	Kinase:c-Met/RON	HGGX39	HGG -H3WT	-0.696528	0.158742	0	0	20.8837	3.90594	-5.27083	0.293021	0.704464	3	28.1355	28.1355	OK
LY2801653	Kinase:c-Met/RON	HGGX6	HGG - H3.3G34R	-1.32543	0.203018	2.19856	0.430414	25.287	1.74214	-5.10257	0.0768743	0.87062	3	41.1055	25.7155	OK
PEMETREXED	Folate:Anti-folate	DIPGX29	DIPG - H3.3K27M	-0.569002	0.124224	0	0	14.0236	1.66473	-6.43606	0.274118	0.640803	3	34.567	34.567	OK
PEMETREXED	Folate:Anti-folate	DIPGX37	DIPG - H3.3K27M	-10	32.8004	0.613859	0.39136	2.40308	0.372063	-6.78568	0.254432	0.0889309	3	9.28106	4.98405	Suspect
PEMETREXED	Folate:Anti-folate	HGGX39	HGG -H3WT	-0.543332	0.176145	-1.70872	1.01183	12.1334	2.04624	-6.19309	0.266808	0.706312	3	23.1659	31.0206	OK
PEMETREXED	Folate:Anti-folate	HGGX6	HGG - H3.3G34R	-10	6.86299	0.830956	0.342305	6.13015	0.681647	-5.29725	0.100483	0.293743	3	12.691	6.87426	Suspect
3-DEAZANEPLANOCIN	Epigenetic:SAH Hydrolase	DIPGX29	DIPG - H3.3K27M	-0.929903	0.158579	0	0	21.5277	0.845396	-7.53241	0.0979345	0.754506	3	76.0438	76.0438	OK
3-DEAZANEPLANOCIN	Epigenetic:SAH Hydrolase	DIPGX37	DIPG - H3.3K27M	-1.52038	0.566544	0	0	10.9157	1.67826	-5.53381	0.187252	0.374401	3	16.7572	16.7572	Suspect
3-DEAZANEPLANOCIN	Epigenetic:SAH Hydrolase	HGGX39	HGG -H3WT	-0.642223	0.108786	-1.3555	0.679096	16.011	1.31214	-6.26799	0.147587	0.827598	3	33.4998	39.7803	OK
3-DEAZANEPLANOCIN	Epigenetic:SAH Hydrolase	HGGX6	HGG - H3.3G34R	-0.499689	0.0855079	0	0	18.1204	2.66106	-5.92691	0.321464	0.69439	3	36.5003	36.5003	OK
ALISERTIB	Kinase:AURKA	DIPGX29	DIPG - H3.3K27M	-0.476107	0.132606	3.47169	1.42994	17.5702	2.12211	-5.86604	0.444518	0.621626	3	52.129	27.8272	OK
ALISERTIB	Kinase:AURKA	DIPGX37	DIPG - H3.3K27M	-1.55048	1.45074	6.82741	1.35538	32.0364	16.9666	-4.7158	0.425422	0.255548	3	66.3695	18.5777	Suspect
ALISERTIB	Kinase:AURKA	HGGX39	HGG -H3WT	-0.647869	0.162016	4.27955	1.31145	39.0725	5.42668	-4.9939	0.226551	0.749324	3	69.3128	39.356	OK
ALISERTIB	Kinase:AURKA	HGGX6	HGG - H3.3G34R	-1.09399	0.140446	3.01262	0.377559	24.66	1.37814	-5.31378	0.0747214	0.905495	3	49.8382	28.7499	OK
SELUMETINIB	Kinase:Mek	DIPGX29	DIPG - H3.3K27M	-9.99968	24.5162	3.68897	0.540298	34.4787	1.50356	-4.86786	0.230588	0.81416	3	52.5411	26.7184	OK
SELUMETINIB	Kinase:Mek	DIPGX37	DIPG - H3.3K27M	-10	6.00422	3.10572	0.684973	83.2064	1.93907	-4.92645	0.0259696	0.947706	3	95.9575	74.2175	OK
SELUMETINIB	Kinase:Mek	HGGX39	HGG -H3WT	-2.93154	2.39605	-0.641194	0.426927	17.376	4.34735	-4.84257	0.134719	0.708284	3	14.2405	15.1901	OK
SELUMETINIB	Kinase:Mek	HGGX6	HGG - H3.3G34R	-9.43306	16.4144	2.55287	0.453549	12.4782	1.28367	-4.90353	0.115988	0.48199	3	26.8381	8.96801	Suspect
TASELISIB	Kinase:PI3K, pan	DIPGX29	DIPG - H3.3K27M	-0.464845	0.104136	0	0	63.2777	12.3097	-5.8028	0.4518	0.708745	3	121.872	121.872	OK
TASELISIB	Kinase:PI3K, pan	DIPGX37	DIPG - H3.3K27M	-0.440248	0.0575078	0	0	56.6788	4.92173	-6.36356	0.228971	0.843922	3	138.335	138.335	OK
TASELISIB	Kinase:PI3K, pan	HGGX39	HGG -H3WT	-0.613423	0.0599806	0	0	47.5294	4.07378	-5.493	0.152501	0.851731	3	74.8078	74.8078	OK
TASELISIB	Kinase:PI3K, pan	HGGX6	HGG - H3.3G34R	-0.46112	0.0642461	0	0	38.7629	3.96601	-6.13151	0.252874	0.803823	3	86.032	86.032	OK
SELINEXOR	Epigenetic:XPO1	DIPGX29	DIPG - H3.3K27M	-2.9053	1.14659	12.0736	1.65134	80.8145	10.7397	-4.8621	0.0780679	0.672902	3	143.81	59.2951	Suspect
SELINEXOR	Epigenetic:XPO1	DIPGX37	DIPG - H3.3K27M	-3.31856	1.02055	14.652	1.64618	94.2014	9.3356	-4.83194	0.0595126	0.735408	3	168.763	66.1996	Suspect
SELINEXOR	Epigenetic:XPO1	HGGX39	HGG -H3WT	-0.602789	0.101187	-1.91796	3.18439	96.2388	9.51465	-6.05834	0.18819	0.884786	3	195.242	205.922	OK
SELINEXOR	Epigenetic:XPO1	HGGX6	HGG - H3.3G34R	-0.713096	0.159416	12.8778	3.27107	100.931	9.51428	-5.22937	0.174557	0.810497	3	205.091	114.947	OK
IPATASERTIB	Kinase:AKT	DIPGX29	DIPG - H3.3K27M	-0.644758	0.0903032	0	0	50.2909	7.6639	-5.17816	0.243409	0.708942	3	64.6846	64.6846	OK
IPATASERTIB	Kinase:AKT	DIPGX37	DIPG - H3.3K27M	-0.742394	0.123687	-1.39191	0.546689	21.5444	2.92295	-5.27465	0.185046	0.726685	3	25.8324	30.6764	OK
IPATASERTIB	Kinase:AKT	HGGX39	HGG -H3WT	-0.968191	0.115276	-2.54866	0.259372	12.4411	1.30426	-5.16255	0.106822	0.789764	3	11.8858	17.9137	OK
IPATASERTIB	Kinase:AKT	HGGX6	HGG - H3.3G34R	-0.585063	0.0810757	-2.4162	0.871893	31.7988	3.03461	-5.66563	0.15999	0.839814	3	49.046	59.5336	OK
BUPARLISIB	Kinase:PI3K, alpha	DIPGX29	DIPG - H3.3K27M	-0.808818	0.13633	0	0	67.7635	9.13368	-5.13909	0.181129	0.744781	3	81.3169	81.3169	OK
BUPARLISIB	Kinase:PI3K, alpha	DIPGX37	DIPG - H3.3K27M	-0.645142	0.0937549	0	0	59.319	7.0659	-5.54571	0.216838	0.856429	3	95.5134	95.5134	OK
BUPARLISIB	Kinase:PI3K, alpha	HGGX39	HGG -H3WT	-0.839796	0.152229	-3.94751	1.0798	41.1811	4.11762	-5.55514	0.131051	0.887261	3	58.2503	71.31	OK
BUPARLISIB	Kinase:PI3K, alpha	HGGX6	HGG - H3.3G34R	-0.866516	0.153198	-2.8612	0.817349	21.7898	1.35473	-6.21013	0.098783	0.884547	3	43.8731	54.6307	OK
AVN-944	Anti-metabolite:IMPDH2	DIPGX29	DIPG - H3.3K27M	-1.00021	0.174422	0	0	34.269	1.62319	-6.31659	0.0833295	0.962006	1	79.4587	79.4587	OK
AVN-944	Anti-metabolite:IMPDH2	DIPGX37	DIPG - H3.3K27M	-2.36999	0.467651	0	0	35.1511	0.951391	-6.40117	0.0368703	0.969718	1	84.4039	84.4039	OK
AVN-944	Anti-metabolite:IMPDH2	HGGX39	HGG -H3WT	-0.691511	0.126313	-7.99118	1.39571	39.2979	4.85638	-5.67444	0.169348	0.956928	1	54.3115	81.1765	OK
AVN-944	Anti-metabolite:IMPDH2	HGGX6	HGG - H3.3G34R	-0.730289	0.167657	-3.88992	1.07614	27.8767	3.33274	-5.94859	0.177702	0.95543	1	47.9982	62.598	OK
FRAX486	Kinase:PAK1	DIPGX29	DIPG - H3.3K27M	-3.24324	0.567454	6.17212	0.958168	80.4134	2.62038	-5.23397	0.0326998	0.980176	1	134.817	91.6126	OK
FRAX486	Kinase:PAK1	DIPGX37	DIPG - H3.3K27M	-3.12294	1.00319	6.53732	1.3147	80.9847	3.33808	-5.29685	0.0367401	0.968423	1	142.309	96.5479	OK
FRAX486	Kinase:PAK1	HGGX39	HGG -H3WT	-0.981058	0.095027	0	0	84.5136	4.125	-5.63725	0.0723894	0.97372	1	139.289	139.289	OK
FRAX486	Kinase:PAK1	HGGX6	HGG - H3.3G34R	-1.51935	0.253301	0	0	73.5318	3.67398	-5.32153	0.050249	0.966107	1	97.382	97.382	OK
GNE-7915	Kinase:LRRK2	DIPGX29	DIPG - H3.3K27M	-4.34418	8.10396	0	0	28.6719	7.94291	-4.81883	0.267352	0.936798	1	23.4783	23.4783	OK
GNE-7915	Kinase:LRRK2	DIPGX37	DIPG - H3.3K27M	-10	23.9903	0	0	19.0554	2.13003	-4.83238	0.287533	0.736814	1	15.863	15.863	OK
GNE-7915	Kinase:LRRK2	HGGX39	HGG -H3WT	-2.95393	2.65786	-1.58637	0.906821	38.7184	12.0677	-4.79191	0.159552	0.902923	1	29.7105	31.946	OK
GNE-7915	Kinase:LRRK2	HGGX6	HGG - H3.3G34R	-8.59286	21.1847	0.964784	0.493916	17.3503	1.40383	-4.87336	0.190433	0.833707	1	21.0634	14.3099	OK
GSK2879552	Epigenetic:LSD1	DIPGX29	DIPG - H3.3K27M	-10	24.7913	-1.0097	0.374475	1.29722	0.72903	-5.51593	0.113726	0.144419	2	1.89955	3.49734	Suspect
GSK2879552	Epigenetic:LSD1	DIPGX37	DIPG - H3.3K27M	-0.610795	0.483894	2.06523	0.513987	6.54068	3.52857	-5.13145	1.22766	0.251286	2	20.1102	5.65355	Suspect
GSK2879552	Epigenetic:LSD1	HGGX39	HGG -H3WT	-0.726056	0.79574	-1.6625	0.434955	2.94957	4.32545	-5.23541	1.30047	0.364453	2	2.17054	6.02755	Suspect
GSK2879552	Epigenetic:LSD1	HGGX6	HGG - H3.3G34R	-0.992345	9.2114	-1.01062	0.922676	2.71333	53.0488	-4.5252	12.4352	0.053984	2	0.903214	2.38614	Suspect
GSK-5959	Epigenetic:BRPF1	DIPGX29	DIPG - H3.3K27M	-0.743542	0.678431	0	0	3.29537	1.25872	-6.51682	0.85144	0.131299	2	8.31874	8.31874	Suspect
GSK-5959	Epigenetic:BRPF1	DIPGX37	DIPG - H3.3K27M	-3.12417	2.29072	0	0	46.5868	7.01648	-5.64992	0.17495	0.412287	2	76.8646	76.8646	Suspect
GSK-5959	Epigenetic:BRPF1	HGGX39	HGG -H3WT	-9.9471	75.1671	0	0	31.9829	4.32183	-5.31093	0.754816	0.454873	2	41.9294	41.9294	Suspect
GSK-5959	Epigenetic:BRPF1	HGGX6	HGG - H3.3G34R	-2.42439	2.42581	0	0	49.1583	14.0241	-4.93143	0.166097	0.446031	2	45.8373	45.8373	Suspect
PF-03758309	Kinase:PAK4	DIPGX29	DIPG - H3.3K27M	-9.18069	NA	6.83118	0.742075	77.1611	1.38643	-5.45228	NA	0.987137	1	149.956	102.138	OK
PF-03758309	Kinase:PAK4	DIPGX37	DIPG - H3.3K27M	-2.75224	0.436066	9.50147	0.771449	80.0893	1.5769	-5.56373	0.0193413	0.988796	1	176.891	110.381	OK
PF-03758309	Kinase:PAK4	HGGX39	HGG -H3WT	-1.64011	0.334229	3.8822	1.43149	79.6135	5.38885	-5.21759	0.0603641	0.95687	1	119.588	92.4131	OK
PF-03758309	Kinase:PAK4	HGGX6	HGG - H3.3G34R	-3.09309	0.417545	9.19509	0.798013	75.5124	1.45381	-5.65511	0.0240685	0.987621	1	174.128	109.762	OK
ML141	CellCycle:Cdc42	DIPGX29	DIPG - H3.3K27M	-10	25.2101	2.43886	0.435897	15.0852	1.23574	-4.75385	0.28791	0.799275	1	26.6051	9.53308	Suspect
ML141	CellCycle:Cdc42	DIPGX37	DIPG - H3.3K27M	-10	14.1476	4.09697	0.453099	10.9305	1.31291	-4.6964	0.309107	0.582878	1	33.4375	4.75871	Suspect
ML141	CellCycle:Cdc42	HGGX39	HGG -H3WT	-6.67036	36.42	-3.02689	1.09513	38.306	139.029	-4.54088	1.67697	0.836974	1	19.9899	22.357	OK
ML141	CellCycle:Cdc42	HGGX6	HGG - H3.3G34R	-9.99875	24.7978	3.52203	0.268526	14.9245	0.760179	-4.79141	0.187037	0.890367	1	33.6777	9.02348	Suspect
PYRIDOSTATIN	DNA:G-quadraplex stabilizer	DIPGX29	DIPG - H3.3K27M	-9.88356	11.1897	2.05678	0.312446	61.016	0.888305	-5.01103	0.0929904	0.99349	1	74.0105	59.6131	OK
PYRIDOSTATIN	DNA:G-quadraplex stabilizer	DIPGX37	DIPG - H3.3K27M	-9.99775	17.9349	3.69551	0.33493	31.7256	0.95	-5.00465	0.158397	0.967679	1	54.0299	28.1613	OK
PYRIDOSTATIN	DNA:G-quadraplex stabilizer	HGGX39	HGG -H3WT	-7.6415	5.93512	-3.56548	0.500582	59.6152	1.53494	-4.98806	0.0825902	0.985725	1	58.1462	62.4261	OK
PYRIDOSTATIN	DNA:G-quadraplex stabilizer	HGGX6	HGG - H3.3G34R	-9.99979	14.0806	4.00028	0.288644	56.8554	0.819106	-5.02539	0.0956253	0.993098	1	82.2044	54.2024	OK
BIBR-1532	DNA:Tert	DIPGX29	DIPG - H3.3K27M	-10	33.5803	-3.46103	0.454602	-2.39699	0.314502	-7.55987	0.68631	0.127399	1	0	3.7878	Suspect
BIBR-1532	DNA:Tert	DIPGX37	DIPG - H3.3K27M	-0.0513049	0.144263	0	0	5.65247	13.4636	-8.0909	41.3681	0.0108661	1	20.4642	20.4642	Suspect
BIBR-1532	DNA:Tert	HGGX39	HGG -H3WT	-6.75873	188.945	-3.84979	0.435659	-0.0591249	15.2972	-4.80988	6.38781	0.239656	1	0	3.06997	Suspect
BIBR-1532	DNA:Tert	HGGX6	HGG - H3.3G34R	0	0	0	0	2.51252	0.661247	-5.69136	NA	0	1	8.79383	8.79383	Suspect
WEHI-539	Apoptosis:Bcl-xl	DIPGX29	DIPG - H3.3K27M	-1.22335	0.285923	-2.2931	0.674357	20.627	2.77202	-5.12295	0.127068	0.898474	1	20.8521	26.0772	OK
WEHI-539	Apoptosis:Bcl-xl	DIPGX37	DIPG - H3.3K27M	-9.99993	36.6649	3.90897	0.489456	32.8788	1.38758	-4.95926	0.256415	0.937608	1	55.1508	27.7881	OK
WEHI-539	Apoptosis:Bcl-xl	HGGX39	HGG -H3WT	-1.42965	0.335852	-4.12309	0.599414	17.5762	2.49976	-5.07176	0.110249	0.898937	1	15.8213	23.4488	OK
WEHI-539	Apoptosis:Bcl-xl	HGGX6	HGG - H3.3G34R	-9.99999	9.1678	1.24111	0.456455	54.1681	1.29466	-4.92828	0.0927983	0.983654	1	57.8242	49.1364	OK
MLAF-024	Epigenetic:BET	DIPGX29	DIPG - H3.3K27M	-5.18779	17.1769	-2.43251	0.226778	7.71994	1.70479	-5.65147	0.269244	0.901274	1	12.2904	16.7665	OK
MLAF-024	Epigenetic:BET	DIPGX37	DIPG - H3.3K27M	-3.0736	8.44891	4.23932	0.903711	22.748	11.7989	-5.60012	0.315528	0.801505	1	59.2914	29.6162	Suspect
MLAF-024	Epigenetic:BET	HGGX39	HGG -H3WT	-1.7399	0.748278	-2.66453	0.723759	13.6182	3.07498	-5.74021	0.153048	0.749294	1	21.8948	28.3393	OK
MLAF-024	Epigenetic:BET	HGGX6	HGG - H3.3G34R	-1.10769	0.268911	0.8952	0.431939	11.8942	1.58688	-6.01719	0.178029	0.852406	1	28.4787	22.2123	OK
GSK-2033	Nuclear Receptor:LXR	DIPGX29	DIPG - H3.3K27M	-1.9348	0.189297	-2.71944	0.969205	87.29	3.58166	-5.0491	0.0334011	0.9825	1	89.0315	94.6201	OK
GSK-2033	Nuclear Receptor:LXR	DIPGX37	DIPG - H3.3K27M	-10	47.1558	2.78115	0.535207	3.98552	0.562983	-6.527	1.09432	0.0880099	1	22.5116	3.04358	Suspect
GSK-2033	Nuclear Receptor:LXR	HGGX39	HGG -H3WT	-1.4062	2.69264	-3.64082	1.02291	-0.40309	0.827658	-6.205	0.787117	0.299689	1	0	7.13999	Suspect
GSK-2033	Nuclear Receptor:LXR	HGGX6	HGG - H3.3G34R	-10	151.957	3.58337	0.638183	5.28032	0.570126	-6.9509	1.674	0.137653	1	30.0911	5.00753	Suspect
I-BET151	Epigenetic:BET	DIPGX29	DIPG - H3.3K27M	-0.811793	0.155005	1.19816	0.610339	21.8391	2.80999	-5.05252	0.179561	0.827267	2	31.5606	23.1735	OK
I-BET151	Epigenetic:BET	DIPGX37	DIPG - H3.3K27M	-0.722729	0.220445	0	0	25.7714	4.88577	-5.65221	0.323301	0.742064	2	43.5397	43.5397	OK
I-BET151	Epigenetic:BET	HGGX39	HGG -H3WT	-1.12484	0.151874	0	0	44.9644	4.0636	-5.03065	0.0951374	0.889054	2	47.5115	47.5115	OK
I-BET151	Epigenetic:BET	HGGX6	HGG - H3.3G34R	-0.6679	0.211231	1.22537	0.792266	16.7972	2.70397	-5.79072	0.298944	0.798166	2	37.085	28.5075	OK
I-CBP112	Epigenetic:CBP/p300	DIPGX29	DIPG - H3.3K27M	-1.72785	1.48899	1.28466	0.429317	13.1021	14.8321	-4.38075	0.6015	0.298875	2	14.0882	5.09558	Suspect
I-CBP112	Epigenetic:CBP/p300	DIPGX37	DIPG - H3.3K27M	-0.0549573	0.433837	0	0	6.55139	70.4615	-4	167.108	0.00643339	2	18.0099	18.0099	Suspect
I-CBP112	Epigenetic:CBP/p300	HGGX39	HGG -H3WT	-1.19433	0.462307	-3.80012	0.431058	4.7658	2.05767	-4.88601	0.251015	0.550087	2	2.34741	7.85208	OK
I-CBP112	Epigenetic:CBP/p300	HGGX6	HGG - H3.3G34R	-10	NA	2.02532	0.328696	7.48039	NA	-4.41455	NA	0.118008	2	16.4391	2.26188	Suspect
OF 1	Epigenetic:BRPF1B	DIPGX29	DIPG - H3.3K27M	-1.01613	0.184708	0	0	41.8922	7.09123	-4.99717	0.173908	0.831846	2	43.4376	43.4376	OK
OF 1	Epigenetic:BRPF1B	DIPGX37	DIPG - H3.3K27M	-9.79665	3.02462	4.27033	0.64175	65.2818	1.83072	-5.08972	0.0140856	0.961451	2	96.3747	66.4823	OK
OF 1	Epigenetic:BRPF1B	HGGX39	HGG -H3WT	-1.54964	0.218394	0	0	47.7329	2.1116	-5.45756	0.0435324	0.952969	2	69.6477	69.6477	OK
OF 1	Epigenetic:BRPF1B	HGGX6	HGG - H3.3G34R	-1.76371	0.332077	2.62732	0.554309	41.456	3.5686	-4.89798	0.0594283	0.909141	2	53.5079	35.1167	OK
OTX015	Epigenetic:BET	DIPGX29	DIPG - H3.3K27M	-1.04466	0.296555	-1.59377	0.781336	12.7831	0.981213	-6.53242	0.129713	0.816288	2	30.3015	36.4217	OK
OTX015	Epigenetic:BET	DIPGX37	DIPG - H3.3K27M	-0.712504	0.12609	0	0	29.4938	2.0362	-6.70473	0.156788	0.870385	2	79.969	79.969	OK
OTX015	Epigenetic:BET	HGGX39	HGG -H3WT	-0.485798	0.206272	-5.42764	2.61041	50.6339	29.7815	-5.11392	0.982301	0.745263	2	53.1407	75.0584	OK
OTX015	Epigenetic:BET	HGGX6	HGG - H3.3G34R	-0.992075	0.279032	0	0	12.7785	0.984808	-6.63388	0.149148	0.734535	2	33.6705	33.6705	OK
RYUVIDINE	Epigenetic:SETD8	DIPGX29	DIPG - H3.3K27M	-3.01979	0.284933	0	0	97.5213	1.43645	-6.12449	0.0190109	0.992341	1	207.183	207.183	OK
RYUVIDINE	Epigenetic:SETD8	DIPGX37	DIPG - H3.3K27M	-3.09383	0.212637	0	0	110.156	1.57518	-5.69615	0.016372	0.994471	1	186.841	186.841	OK
RYUVIDINE	Epigenetic:SETD8	HGGX39	HGG -H3WT	-2.41463	0.22489	-5.09773	1.05774	98.1456	1.9889	-5.75722	0.0228583	0.991453	1	168.804	181.423	OK
RYUVIDINE	Epigenetic:SETD8	HGGX6	HGG - H3.3G34R	-3.03034	0.248189	0	0	90.4879	1.26809	-6.18037	0.0191547	0.993093	1	197.297	197.297	OK
AZ3146	Kinase:Msp1	DIPGX29	DIPG - H3.3K27M	-10	12.6619	0.691994	0.529659	102.996	1.50055	-4.85644	0.0701606	0.993705	1	92.4567	87.6127	OK
AZ3146	Kinase:Msp1	DIPGX37	DIPG - H3.3K27M	-6.10472	6.57003	0	0	110.1	5.94958	-4.78844	0.136076	0.986384	1	86.8076	86.8076	OK
AZ3146	Kinase:Msp1	HGGX39	HGG -H3WT	-7.68499	NA	-1.85198	0.805944	105.042	2.155	-4.84782	NA	0.987077	1	88.5351	90.6268	OK
AZ3146	Kinase:Msp1	HGGX6	HGG - H3.3G34R	-10	20.4834	1.30007	0.646033	96.492	1.85431	-4.81753	0.192571	0.989345	1	86.9319	77.8314	OK
SGC-707	Epigenetic:PRMT3	DIPGX29	DIPG - H3.3K27M	-1.24027	0.293142	1.21367	0.306891	16.7306	2.99834	-4.76096	0.159358	0.822896	2	20.8926	12.3969	OK
SGC-707	Epigenetic:PRMT3	DIPGX37	DIPG - H3.3K27M	-0.289111	0.310329	0	0	10.9278	25.3986	-4.10635	6.41915	0.103704	2	11.8052	11.8052	Suspect
SGC-707	Epigenetic:PRMT3	HGGX39	HGG -H3WT	-1.69339	1.33854	-2.37237	1.36359	58.4091	56.5579	-4.55169	0.53242	0.693907	2	31.3895	35.2665	OK
SGC-707	Epigenetic:PRMT3	HGGX6	HGG - H3.3G34R	-4.2521	9.01028	0	0	15.7803	9.19626	-4.71396	0.437863	0.767978	2	11.2681	11.2681	OK
I-BET726	Epigenetic:BET	DIPGX29	DIPG - H3.3K27M	-0.450323	0.0967929	-2.10476	1.33759	29.9761	6.03826	-5.4848	0.388833	0.870269	2	43.0339	53.5478	OK
I-BET726	Epigenetic:BET	DIPGX37	DIPG - H3.3K27M	-0.530025	0.170606	-3.84676	3.00068	37.1277	5.95964	-6.37212	0.277894	0.872683	2	79.4258	98.8875	OK
I-BET726	Epigenetic:BET	HGGX39	HGG -H3WT	-0.489359	0.0948689	-5.43317	1.72387	37.7424	6.03699	-5.72993	0.281258	0.895355	2	55.8995	79.6945	OK
I-BET726	Epigenetic:BET	HGGX6	HGG - H3.3G34R	-0.780745	0.113175	0	0	19.3277	1.1869	-6.29458	0.11923	0.919476	2	44.5196	44.5196	OK
AZ505	Epigenetic:SMYD2	DIPGX29	DIPG - H3.3K27M	-10	4.43678	0	0	82.2705	2.93418	-4.86168	0.0506366	0.926608	2	70.8853	70.8853	OK
AZ505	Epigenetic:SMYD2	DIPGX37	DIPG - H3.3K27M	-10	1.74599	0	0	60.311	4.73123	-4.56051	0.00983589	0.92495	2	33.8008	33.8008	OK
AZ505	Epigenetic:SMYD2	HGGX39	HGG -H3WT	-4.99852	2.39441	-1.95845	1.13961	61.1325	6.28771	-4.81545	0.0776288	0.852874	2	49.0865	51.4482	OK
AZ505	Epigenetic:SMYD2	HGGX6	HGG - H3.3G34R	-10	2.75345	0	0	74.2374	2.1821	-4.83033	0.0486851	0.949067	2	61.6486	61.6486	OK
BET-BAY 002	Epigenetic:BET	DIPGX29	DIPG - H3.3K27M	-0.628857	0.120773	-1.97353	0.600646	21.8221	3.13973	-5.50465	0.220836	0.933757	2	29.9021	37.5631	OK
BET-BAY 002	Epigenetic:BET	DIPGX37	DIPG - H3.3K27M	-1.32459	0.246273	0	0	26.3466	1.25772	-6.20753	0.0804978	0.890176	2	58.1713	58.1713	OK
BET-BAY 002	Epigenetic:BET	HGGX39	HGG -H3WT	-0.633309	0.144037	-4.44917	1.22309	39.7452	8.89413	-5.19053	0.318714	0.878842	2	42.3438	57.5339	OK
BET-BAY 002	Epigenetic:BET	HGGX6	HGG - H3.3G34R	-0.617569	0.0905915	-2.08546	0.788593	27.0363	3.14897	-5.39417	0.18782	0.90909	2	35.0582	43.2397	OK
A-1210477	Apoptosis:Mcl-1	DIPGX29	DIPG - H3.3K27M	-4.2114	2.69904	-2.55777	0.782366	92.1224	4.1335	-4.90002	0.0285052	0.988251	1	81.7081	85.216	OK
A-1210477	Apoptosis:Mcl-1	DIPGX37	DIPG - H3.3K27M	-6.31694	8.08511	-2.97133	0.497988	110.36	20.5264	-4.73083	0.279907	0.995345	1	79.7131	82.826	OK
A-1210477	Apoptosis:Mcl-1	HGGX39	HGG -H3WT	-9.90414	57.4953	-6.28876	0.571343	-0.793822	0.808006	-5.84115	0.314605	0.543794	1	0	10.1173	OK
A-1210477	Apoptosis:Mcl-1	HGGX6	HGG - H3.3G34R	-10	27.5929	-3.8083	0.744363	3.17229	1.39321	-5.33973	0.230003	0.429803	1	4.05296	9.35255	Suspect
LW6	Redox:HIF, alpha	DIPGX29	DIPG - H3.3K27M	-9.52644	23.8085	-3.51509	0.446161	9.64325	1.26229	-5.00234	0.130672	0.830449	1	9.34097	13.1892	OK
LW6	Redox:HIF, alpha	DIPGX37	DIPG - H3.3K27M	-2.42444	3.33886	-2.50863	0.958585	2.5408	1.32812	-6.15323	0.359324	0.394128	1	4.84685	10.8726	Suspect
LW6	Redox:HIF, alpha	HGGX39	HGG -H3WT	-3.69639	4.33262	-5.61869	0.668486	1.2675	1.22281	-5.82368	0.250172	0.587669	1	1.92887	12.5582	OK
LW6	Redox:HIF, alpha	HGGX6	HGG - H3.3G34R	-0.866329	0.816508	-4.41066	0.963277	0.643601	1.41796	-6.24474	0.508324	0.449041	1	0.507283	11.374	Suspect
MASITINIB	Kinase:c-Kit	DIPGX29	DIPG - H3.3K27M	-10	10.9877	1.27697	0.364658	72.3149	1.0564	-4.68802	0.130912	0.993898	1	57.8093	48.8704	OK
MASITINIB	Kinase:c-Kit	DIPGX37	DIPG - H3.3K27M	-8.69733	10.259	0	0	80.9747	2.0635	-4.65164	0.184556	0.990227	1	52.7661	52.7661	OK
MASITINIB	Kinase:c-Kit	HGGX39	HGG -H3WT	-9.99972	21.8951	1.40665	0.611289	81.0686	1.75538	-4.71011	0.212697	0.986423	1	66.4202	56.5736	OK
MASITINIB	Kinase:c-Kit	HGGX6	HGG - H3.3G34R	-9.99913	40.6483	2.06217	0.406682	78.3496	2.17055	-4.65722	0.608479	0.993449	1	64.5693	50.1341	OK
METHOTREXATE	Folate:Anti-folate	DIPGX29	DIPG - H3.3K27M	-10	15.7097	0	0	12.2733	1.18909	-7.58948	0.308862	0.544397	1	44.0541	44.0541	OK
METHOTREXATE	Folate:Anti-folate	DIPGX37	DIPG - H3.3K27M	-0.755155	0.415331	0	0	8.00761	0.935775	-7.80644	0.373715	0.312818	1	30.4687	30.4687	Suspect
METHOTREXATE	Folate:Anti-folate	HGGX39	HGG -H3WT	-2.025	1.20963	0	0	10.5549	0.763878	-7.7774	0.143657	0.606796	1	39.8699	39.8699	OK
METHOTREXATE	Folate:Anti-folate	HGGX6	HGG - H3.3G34R	-8.92754	43.0071	0	0	17.532	1.53611	-7.3519	0.434198	0.630081	1	58.7655	58.7655	OK
DOCETAXEL	Microtubule:Taxane	DIPGX29	DIPG - H3.3K27M	-1.14527	0.902231	7.552	0.256816	9.70579	1.00609	-5.32932	0.556376	0.377697	1	55.7514	2.88738	Suspect
DOCETAXEL	Microtubule:Taxane	DIPGX37	DIPG - H3.3K27M	-6.41571	28.8211	0	0	11.3299	0.456245	-8.9405	0.394623	0.0969919	1	55.9753	55.9753	Suspect
DOCETAXEL	Microtubule:Taxane	HGGX39	HGG -H3WT	-7.72881	29.3598	12.4423	0.928585	19.9439	0.325957	-8.41528	0.153461	0.703716	1	120.218	33.1217	Suspect
DOCETAXEL	Microtubule:Taxane	HGGX6	HGG - H3.3G34R	-1.32509	0.347138	7.78949	0.925902	16.194	0.357373	-7.83066	0.143813	0.857532	1	86.7211	32.1946	Suspect
SN-38	DNA:TopoI	DIPGX29	DIPG - H3.3K27M	-0.229212	0.0692903	0	0	18.0089	2.57764	-7.93266	0.603197	0.716855	1	68.6885	68.6885	OK
SN-38	DNA:TopoI	DIPGX37	DIPG - H3.3K27M	-0.739082	0.0906743	5.10841	1.04538	48.9829	2.18384	-6.01866	0.0891934	0.979422	1	125.141	89.3816	OK
SN-38	DNA:TopoI	HGGX39	HGG -H3WT	-0.92235	0.17235	9.30016	1.59576	46.5017	1.53953	-6.73973	0.090375	0.960892	1	167.073	101.972	OK
SN-38	DNA:TopoI	HGGX6	HGG - H3.3G34R	-0.427468	0.0703233	0	0	23.2221	1.94712	-6.7667	0.235922	0.925379	1	65.3869	65.3869	OK
TEMOZOLOMIDE	DNA:Alkylator	DIPGX29	DIPG - H3.3K27M	-0.99089	0.497184	0	0	2.62032	0.500181	-5.95457	0.338379	0.610945	1	5.13485	5.13485	OK
TEMOZOLOMIDE	DNA:Alkylator	DIPGX37	DIPG - H3.3K27M	-0.242771	0.151602	0	0	5.43328	2.65016	-6.60081	2.02455	0.199572	1	15.3747	15.3747	Suspect
TEMOZOLOMIDE	DNA:Alkylator	HGGX39	HGG -H3WT	-0.738131	0.242602	0	0	10.0771	4.2254	-5.02286	0.620933	0.616561	1	11.2692	11.2692	OK
TEMOZOLOMIDE	DNA:Alkylator	HGGX6	HGG - H3.3G34R	-7.96308	30.7317	1.62883	0.27674	7.31104	0.794141	-4.69411	0.313343	0.650637	1	15.3459	3.94406	Suspect
5-FLUOROURACIL	Folate:Thymidylate Synthase	DIPGX29	DIPG - H3.3K27M	-3.43477	6.68291	1.3319	0.320012	12.6179	6.54309	-4.73361	0.33883	0.873126	1	17.6073	8.28402	Suspect
5-FLUOROURACIL	Folate:Thymidylate Synthase	DIPGX37	DIPG - H3.3K27M	-10	16.8274	0	0	7.17664	2.09344	-4.61345	0.414767	0.409249	1	4.40304	4.40304	Suspect
5-FLUOROURACIL	Folate:Thymidylate Synthase	HGGX39	HGG -H3WT	-6.16468	25.9095	0	0	12.9984	1.88969	-4.81395	0.374981	0.768336	1	10.58	10.58	OK
5-FLUOROURACIL	Folate:Thymidylate Synthase	HGGX6	HGG - H3.3G34R	-9.12209	33.1962	2.13422	0.31656	14.3876	0.898886	-4.83644	0.245027	0.871389	1	25.1891	10.2496	Suspect
CLADRIBINE	Anti-metabolite:Purine Antimetabolite	DIPGX29	DIPG - H3.3K27M	-2.25004	0.337867	0	0	16.6405	0.337472	-7.29144	0.0392204	0.96675	1	54.7714	54.7714	OK
CLADRIBINE	Anti-metabolite:Purine Antimetabolite	DIPGX37	DIPG - H3.3K27M	-8.23841	24.4301	0	0	10.3919	0.508899	-7.11964	0.210459	0.846165	1	32.4193	32.4193	OK
CLADRIBINE	Anti-metabolite:Purine Antimetabolite	HGGX39	HGG -H3WT	-1.32153	0.276844	-1.10481	0.581553	15.4475	0.557335	-6.72765	0.0665086	0.964022	1	40.8016	45.1503	OK
CLADRIBINE	Anti-metabolite:Purine Antimetabolite	HGGX6	HGG - H3.3G34R	-1.58	0.278286	0	0	12.7686	0.333017	-7.07862	0.0510611	0.960926	1	39.3098	39.3098	OK
VORINOSTAT	Epigenetic:HDAC	DIPGX29	DIPG - H3.3K27M	-0.894876	0.1059	0	0	74.2502	7.27458	-4.98409	0.118268	0.892216	1	77.5376	77.5376	OK
VORINOSTAT	Epigenetic:HDAC	DIPGX37	DIPG - H3.3K27M	-10	6.61443	2.14935	0.74273	68.0321	2.31715	-4.65444	0.0548335	0.940392	1	58.1598	43.1144	OK
VORINOSTAT	Epigenetic:HDAC	HGGX39	HGG -H3WT	-9.99969	NA	2.25271	0.748241	64.3284	2.18886	-4.71352	NA	0.927714	1	60.0663	44.2973	OK
VORINOSTAT	Epigenetic:HDAC	HGGX6	HGG - H3.3G34R	-3.22671	1.98768	4.98726	1.27888	76.8943	10.222	-4.67972	0.0519437	0.899875	1	83.8518	48.941	OK
CYTARABINE	Anti-metabolite:Pyrimidine Antimetabolite	DIPGX29	DIPG - H3.3K27M	-0.648685	0.0722553	0	0	18.2274	0.958558	-6.33545	0.116497	0.970803	1	42.9255	42.9255	OK
CYTARABINE	Anti-metabolite:Pyrimidine Antimetabolite	DIPGX37	DIPG - H3.3K27M	-0.692165	0.200122	0	0	17.0958	4.73468	-5.28395	0.44429	0.761787	1	23.2547	23.2547	OK
CYTARABINE	Anti-metabolite:Pyrimidine Antimetabolite	HGGX39	HGG -H3WT	-0.645011	0.120595	0	0	15.567	1.83944	-5.92527	0.240904	0.941577	1	30.5501	30.5501	OK
CYTARABINE	Anti-metabolite:Pyrimidine Antimetabolite	HGGX6	HGG - H3.3G34R	-3.30235	30.1021	1.82114	0.441055	5.8673	11.7289	-4.70567	1.57685	0.478295	1	15.6058	2.85783	Suspect
MITOMYCIN C	DNA:Alkylator	DIPGX29	DIPG - H3.3K27M	-10	8.37527	4.76132	0.758324	62.3467	3.86076	-4.77569	0.202541	0.957012	1	77.9919	44.6627	OK
MITOMYCIN C	DNA:Alkylator	DIPGX37	DIPG - H3.3K27M	-10	29.9905	5.17431	1.30865	73.0123	4.24442	-4.87012	0.523393	0.920755	1	95.2405	59.0204	OK
MITOMYCIN C	DNA:Alkylator	HGGX39	HGG -H3WT	-10	8.17378	5.93332	1.0282	69.6624	4.14122	-4.78426	0.197044	0.937416	1	91.5081	49.9748	OK
MITOMYCIN C	DNA:Alkylator	HGGX6	HGG - H3.3G34R	-10	4.88427	3.96624	0.635176	66.2418	3.14909	-4.76461	0.11908	0.973531	1	75.375	47.6113	OK
DECITABINE	Epigenetic:DNMT	DIPGX29	DIPG - H3.3K27M	-0.533238	0.290222	-1.67537	0.678643	5.09065	3.40635	-5.23943	0.878027	0.371164	1	4.31505	9.47052	Suspect
DECITABINE	Epigenetic:DNMT	DIPGX37	DIPG - H3.3K27M	-0.215988	0.325182	0	0	4.66453	10.8814	-5.40113	9.51711	0.080625	1	9.76527	9.76527	Suspect
DECITABINE	Epigenetic:DNMT	HGGX39	HGG -H3WT	-0.462759	0.371124	-3.19836	1.17183	7.16958	7.54793	-5.64467	1.46072	0.505594	1	7.33441	18.5762	OK
DECITABINE	Epigenetic:DNMT	HGGX6	HGG - H3.3G34R	-0.968973	0.892877	0	0	3.37192	2.59418	-5.09317	0.809791	0.25594	1	3.81298	3.81298	Suspect
5-FLUORODEOXYCYTIDINE	Epigenetic:DNMT	DIPGX29	DIPG - H3.3K27M	-0.731411	0.0742191	0	0	13.5894	0.410691	-7.10239	0.0760524	0.964201	1	42.1916	42.1916	OK
5-FLUORODEOXYCYTIDINE	Epigenetic:DNMT	DIPGX37	DIPG - H3.3K27M	-1.17215	1.27631	0	0	3.04617	0.686777	-7.49714	0.549655	0.193157	1	10.6529	10.6529	Suspect
5-FLUORODEOXYCYTIDINE	Epigenetic:DNMT	HGGX39	HGG -H3WT	-0.517795	0.0999657	0	0	10.5344	0.542012	-7.78179	0.150251	0.857417	1	39.7469	39.7469	OK
5-FLUORODEOXYCYTIDINE	Epigenetic:DNMT	HGGX6	HGG - H3.3G34R	-0.655874	0.187721	0	0	7.58612	0.483584	-7.79958	0.180245	0.745101	1	28.8003	28.8003	OK
LAPATINIB	Kinase:EGFR	DIPGX29	DIPG - H3.3K27M	-9.99851	21.3669	2.41882	0.378491	76.675	1.16488	-4.7184	0.253738	0.99398	1	70.2841	53.3523	OK
LAPATINIB	Kinase:EGFR	DIPGX37	DIPG - H3.3K27M	-9.99997	28.1792	2.84333	0.575688	78.3528	1.91948	-4.69665	0.395013	0.986655	1	72.5052	52.602	OK
LAPATINIB	Kinase:EGFR	HGGX39	HGG -H3WT	-9.69375	7.14817	0	0	76.9437	1.32051	-4.71464	0.0908776	0.991518	1	54.9922	54.9922	OK
LAPATINIB	Kinase:EGFR	HGGX6	HGG - H3.3G34R	-9.99977	22.4848	0.727053	0.342901	76.8033	1.31885	-4.6928	0.324309	0.995297	1	57.7912	52.7018	OK
CLOFARABINE	Anti-metabolite:Purine Antimetabolite	DIPGX29	DIPG - H3.3K27M	-3.04089	0.537084	0	0	15.1558	0.3567	-7.45953	0.0455636	0.952681	1	52.432	52.432	OK
CLOFARABINE	Anti-metabolite:Purine Antimetabolite	DIPGX37	DIPG - H3.3K27M	-0.401747	0.0813777	0	0	28.3568	6.43254	-5.40102	0.547685	0.727289	1	46.9738	46.9738	OK
CLOFARABINE	Anti-metabolite:Purine Antimetabolite	HGGX39	HGG -H3WT	-1.32023	0.304936	-1.69563	0.704361	15.7337	0.575078	-6.93804	0.0682998	0.961186	1	44.3986	51.2088	OK
CLOFARABINE	Anti-metabolite:Purine Antimetabolite	HGGX6	HGG - H3.3G34R	-0.462023	0.114009	0	0	22.7284	5.78181	-5.65254	0.606444	0.837205	1	40.8875	40.8875	OK
TRIMETREXATE	Folate:Anti-folate	DIPGX29	DIPG - H3.3K27M	-9.69253	26.4397	0	0	11.5589	0.538494	-8.40906	0.238199	0.719897	1	50.9644	50.9644	OK
TRIMETREXATE	Folate:Anti-folate	DIPGX37	DIPG - H3.3K27M	-2.42171	4.28365	0	0	11.8224	11.0099	-4.97757	0.530716	0.643624	1	11.5665	11.5665	OK
TRIMETREXATE	Folate:Anti-folate	HGGX39	HGG -H3WT	-0.538303	0.102509	0	0	16.1279	3.5839	-5.68433	0.438756	0.839245	1	28.6692	28.6692	OK
TRIMETREXATE	Folate:Anti-folate	HGGX6	HGG - H3.3G34R	-0.45187	0.143145	0	0	18.82	9.16661	-5.51727	1.03829	0.580955	1	31.8889	31.8889	OK
ETOPOSIDE	DNA:TopoII	DIPGX29	DIPG - H3.3K27M	-0.498252	0.0569705	0	0	17.5899	1.4108	-6.18373	0.194938	0.956218	1	39.5552	39.5552	OK
ETOPOSIDE	DNA:TopoII	DIPGX37	DIPG - H3.3K27M	-4.13531	22.138	-2.8489	7.37186	3.29348	0.371007	-8.43491	0.976997	0.530634	1	14.167	27.2409	OK
ETOPOSIDE	DNA:TopoII	HGGX39	HGG -H3WT	-1.0551	0.207761	-2.64798	0.66665	11.4297	0.449389	-7.14427	0.0759091	0.964023	1	33.1415	44.2663	OK
ETOPOSIDE	DNA:TopoII	HGGX6	HGG - H3.3G34R	-8.55846	20.58	2.16455	0.36726	14.2205	1.04606	-4.84675	0.210006	0.831074	1	25.3603	10.2085	Suspect
VINBLASTINE	Microtubule:Vinca	DIPGX29	DIPG - H3.3K27M	-0.487065	0.0692996	0	0	50.3733	6.88566	-5.63213	0.296168	0.893776	1	88.7918	88.7918	OK
VINBLASTINE	Microtubule:Vinca	DIPGX37	DIPG - H3.3K27M	-0.561304	0.111278	0	0	16.3482	0.993501	-7.56224	0.174849	0.874435	1	58.2142	58.2142	OK
VINBLASTINE	Microtubule:Vinca	HGGX39	HGG -H3WT	-5.26521	16.1859	-1.27769	0.823995	14.1021	0.369613	-7.81646	0.0579464	0.943236	1	53.4532	58.6965	OK
VINBLASTINE	Microtubule:Vinca	HGGX6	HGG - H3.3G34R	-0.563948	0.161411	4.03386	1.2739	23.5304	4.34397	-5.46012	0.430995	0.810863	1	58.7961	30.559	OK
VANDETANIB	Kinase:VEGFR	DIPGX29	DIPG - H3.3K27M	-9.99986	30.5759	1.4786	0.614549	80.7132	1.85305	-4.73616	0.351664	0.986169	1	68.6861	58.3359	OK
VANDETANIB	Kinase:VEGFR	DIPGX37	DIPG - H3.3K27M	-10	8.21565	1.37739	0.481508	80.891	1.42476	-4.69809	0.126748	0.991634	1	65.1483	55.5066	OK
VANDETANIB	Kinase:VEGFR	HGGX39	HGG -H3WT	-10	8.68016	-1.03161	0.599585	80.383	1.7009	-4.75343	0.0852765	0.987864	1	60.3275	61.3384	OK
VANDETANIB	Kinase:VEGFR	HGGX6	HGG - H3.3G34R	-6.90236	4.92921	0	0	77.0658	2.47487	-4.70326	0.107801	0.994437	1	54.1977	54.1977	OK
LEFLUNOMIDE	Anti-metabolite:DHODH	DIPGX29	DIPG - H3.3K27M	-0.551713	0.279848	-1.00328	0.69096	4.73467	1.85714	-5.55108	0.640981	0.636632	1	5.84063	9.48565	OK
LEFLUNOMIDE	Anti-metabolite:DHODH	DIPGX37	DIPG - H3.3K27M	-1.37943	0.974542	-2.77607	0.785643	1.21898	0.584801	-7.04593	0.359514	0.498331	1	2.93856	12.1687	Suspect
LEFLUNOMIDE	Anti-metabolite:DHODH	HGGX39	HGG -H3WT	-0.868453	0.347737	-2.4585	0.647541	6.68931	2.827	-5.03667	0.423096	0.649418	1	4.8169	10.0268	OK
LEFLUNOMIDE	Anti-metabolite:DHODH	HGGX6	HGG - H3.3G34R	-10	22.4963	0	0	3.82817	2.51851	-4.57881	0.558775	0.693207	1	2.2154	2.2154	OK
FLOXURIDINE	Folate:Thymidylate Synthase	DIPGX29	DIPG - H3.3K27M	-0.517421	0.074882	0	0	30.0098	4.44961	-5.39419	0.304852	0.906402	1	46.1922	46.1922	OK
FLOXURIDINE	Folate:Thymidylate Synthase	DIPGX37	DIPG - H3.3K27M	-0.290693	0.26131	0	0	6.42536	3.94006	-6.80759	2.2466	0.306587	1	18.8409	18.8409	Suspect
FLOXURIDINE	Folate:Thymidylate Synthase	HGGX39	HGG -H3WT	-0.767467	0.220789	-1.53592	1.02599	8.70819	0.607063	-7.3513	0.187471	0.899483	1	26.7502	34.3374	OK
FLOXURIDINE	Folate:Thymidylate Synthase	HGGX6	HGG - H3.3G34R	-0.755693	0.282539	0	0	7.97658	0.865199	-6.94183	0.276347	0.806638	1	23.4892	23.4892	OK
SORAFENIB	Kinase:MultiKinase	DIPGX29	DIPG - H3.3K27M	-5.64624	7.39022	0	0	57.248	6.16735	-4.8199	0.194759	0.982068	1	46.9379	46.9379	OK
SORAFENIB	Kinase:MultiKinase	DIPGX37	DIPG - H3.3K27M	-3.35788	1.85277	5.30879	1.00216	79.0099	5.71696	-4.90029	0.0387277	0.969181	1	103.523	66.3618	OK
SORAFENIB	Kinase:MultiKinase	HGGX39	HGG -H3WT	-3.5613	0.885256	0	0	80.4146	2.17529	-4.95714	0.0113529	0.990811	1	76.972	76.972	OK
SORAFENIB	Kinase:MultiKinase	HGGX6	HGG - H3.3G34R	-9.99441	9.05924	1.53899	0.431357	75.2534	1.22113	-4.90117	0.0559595	0.992357	1	77.2023	66.4294	OK
FLUDARABINE PHOSPHATE	Anti-metabolite:Purine Antimetabolite	DIPGX29	DIPG - H3.3K27M	-1.27439	0.170794	-2.27367	0.372511	19.4143	0.881702	-5.78059	0.0557532	0.979362	1	32.1265	38.6573	OK
FLUDARABINE PHOSPHATE	Anti-metabolite:Purine Antimetabolite	DIPGX37	DIPG - H3.3K27M	-9.99996	20.8227	3.03423	0.241495	24.234	0.683938	-4.87002	0.132034	0.971134	1	39.6818	18.4421	Suspect
FLUDARABINE PHOSPHATE	Anti-metabolite:Purine Antimetabolite	HGGX39	HGG -H3WT	-3.0878	4.78917	-0.845392	0.522386	12.4763	3.32762	-4.85727	0.108629	0.819931	1	10.2586	11.4247	OK
FLUDARABINE PHOSPHATE	Anti-metabolite:Purine Antimetabolite	HGGX6	HGG - H3.3G34R	-9.3283	22.8163	-1.63788	0.26582	7.70059	0.752828	-4.8638	0.171899	0.853763	1	6.45604	8.06614	OK
ABIRATERONE ACETATE	Nuclear Receptor:CYP17A1	DIPGX29	DIPG - H3.3K27M	-9.72707	81.4888	-2.26488	0.296495	-0.118007	0.419294	-5.97278	0.370291	0.402394	1	0	4.23514	Suspect
ABIRATERONE ACETATE	Nuclear Receptor:CYP17A1	DIPGX37	DIPG - H3.3K27M	-10	184.041	2.92792	0.278121	2.35204	15.6238	-4.65095	5.80175	0.0109929	1	20.1206	0	Suspect
ABIRATERONE ACETATE	Nuclear Receptor:CYP17A1	HGGX39	HGG -H3WT	-10	12.0131	-1.37297	0.308145	3.75433	0.438129	-5.88419	0.187491	0.78462	1	6.94583	9.66036	OK
ABIRATERONE ACETATE	Nuclear Receptor:CYP17A1	HGGX6	HGG - H3.3G34R	-10	33.6076	-1.91781	0.32555	-0.164989	0.464796	-5.87526	0.588614	0.274879	1	0	3.2868	Suspect
RUXOLITINIB	Kinase:Jak1	DIPGX29	DIPG - H3.3K27M	-0.810585	0.227043	0	0	10.0043	1.05912	-6.43419	0.232867	0.826344	1	24.4082	24.4082	OK
RUXOLITINIB	Kinase:Jak1	DIPGX37	DIPG - H3.3K27M	-0.496629	0.170418	0	0	13.1118	1.47446	-7.36449	0.329759	0.598582	1	44.1787	44.1787	OK
RUXOLITINIB	Kinase:Jak1	HGGX39	HGG -H3WT	-0.740778	0.204467	0	0	27.7457	4.82043	-5.57991	0.297319	0.808157	1	44.8999	44.8999	OK
RUXOLITINIB	Kinase:Jak1	HGGX6	HGG - H3.3G34R	-0.620962	0.138108	0	0	21.7037	5.08631	-5.21735	0.400398	0.77845	1	28.8738	28.8738	OK
AXITINIB	Kinase:VEGFR	DIPGX29	DIPG - H3.3K27M	-0.487341	0.0605792	0	0	21.0707	1.87278	-6.07275	0.211922	0.93307	1	45.3518	45.3518	OK
AXITINIB	Kinase:VEGFR	DIPGX37	DIPG - H3.3K27M	-0.531502	0.166067	4.69605	1.25725	21.4608	4.50573	-5.16308	0.529163	0.760297	1	55.3195	22.4472	Suspect
AXITINIB	Kinase:VEGFR	HGGX39	HGG -H3WT	-0.678805	0.206163	0	0	23.2762	3.95928	-5.95861	0.330548	0.872189	1	46.2662	46.2662	OK
AXITINIB	Kinase:VEGFR	HGGX6	HGG - H3.3G34R	-0.693531	0.0653036	0	0	28.5796	1.11399	-6.35181	0.0809158	0.978617	1	67.6176	67.6176	OK
MITOXANTHRONE	DNA:TopoII	DIPGX29	DIPG - H3.3K27M	-9.99712	39.8931	9.3947	1.27025	73.9568	3.60487	-4.77206	0.320891	0.917012	1	115.602	49.839	Suspect
MITOXANTHRONE	DNA:TopoII	DIPGX37	DIPG - H3.3K27M	-9.99978	39.0023	6.3757	1.11098	81.8894	3.15226	-4.78533	0.262483	0.952017	1	103.927	59.2971	OK
MITOXANTHRONE	DNA:TopoII	HGGX39	HGG -H3WT	-9.99949	27.7788	9.00383	1.30808	77.2121	3.70533	-4.77526	0.214591	0.920817	1	115.899	52.8724	Suspect
MITOXANTHRONE	DNA:TopoII	HGGX6	HGG - H3.3G34R	-7.38454	18.7999	8.3152	1.35629	79.1721	4.42513	-4.75651	0.245114	0.921929	1	111.81	53.6037	Suspect
SIROLIMUS	Kinase:mTor	DIPGX29	DIPG - H3.3K27M	-0.68036	0.32643	4.79554	0.903519	15.518	2.36846	-5.18586	0.395239	0.78156	1	47.2774	13.7086	Suspect
SIROLIMUS	Kinase:mTor	DIPGX37	DIPG - H3.3K27M	-10	14.0938	2.01023	0.544683	67.7489	22.1595	-4.68454	0.288987	0.981244	1	59.067	44.9954	OK
SIROLIMUS	Kinase:mTor	HGGX39	HGG -H3WT	-0.639576	0.211496	6.35309	0.469729	12.4636	0.907272	-6.27009	0.302804	0.849797	1	58.4834	14.0118	Suspect
SIROLIMUS	Kinase:mTor	HGGX6	HGG - H3.3G34R	-8.29955	19.6224	6.96975	0.415139	21.4725	1.17956	-4.95399	0.153562	0.853279	1	62.6237	13.8354	Suspect
5-AZACYTIDINE	Epigenetic:DNMT	DIPGX29	DIPG - H3.3K27M	-0.839745	0.121655	0	0	10.735	1.229	-5.10978	0.141986	0.850135	1	12.5292	12.5292	OK
5-AZACYTIDINE	Epigenetic:DNMT	DIPGX37	DIPG - H3.3K27M	-0.317032	0.26329	0	0	7.58517	5.59977	-6.18474	2.37399	0.217037	1	18.1875	18.1875	Suspect
5-AZACYTIDINE	Epigenetic:DNMT	HGGX39	HGG -H3WT	-0.762614	0.100458	-0.936959	0.344018	14.1669	1.34491	-5.32402	0.131227	0.911684	1	17.5619	20.8018	OK
5-AZACYTIDINE	Epigenetic:DNMT	HGGX6	HGG - H3.3G34R	-0.898841	0.180527	0	0	10.8125	1.62638	-5.07085	0.176876	0.749682	1	12.1208	12.1208	OK
FLUFENAZINE	GPCR:Dopamine	DIPGX29	DIPG - H3.3K27M	-6.39476	6.89287	0	0	61.6308	2.91567	-4.74073	0.133687	0.97998	1	45.6517	45.6517	OK
FLUFENAZINE	GPCR:Dopamine	DIPGX37	DIPG - H3.3K27M	-10	23.2798	1.85197	0.450205	65.2389	1.35972	-4.73839	0.28738	0.988366	1	59.7723	46.8085	OK
FLUFENAZINE	GPCR:Dopamine	HGGX39	HGG -H3WT	-9.99845	15.4219	2.11617	0.570504	65.9349	1.62051	-4.771	0.140585	0.98164	1	64.0108	49.1976	OK
FLUFENAZINE	GPCR:Dopamine	HGGX6	HGG - H3.3G34R	-9.82908	20.7666	3.0208	0.474699	63.4541	1.36654	-4.76488	0.205404	0.985779	1	67.3656	46.22	OK
MYCOPHENOLATE MOFETIL	Anti-metabolite:Purine biosynthesis	DIPGX29	DIPG - H3.3K27M	-1.25797	0.0925775	0.581739	0.21827	24.8006	0.676996	-5.32574	0.0333859	0.99262	1	36.3592	32.287	OK
MYCOPHENOLATE MOFETIL	Anti-metabolite:Purine biosynthesis	DIPGX37	DIPG - H3.3K27M	-1.06731	0.211281	0	0	30.5287	3.1965	-5.33467	0.141764	0.944969	1	41.2066	41.2066	OK
MYCOPHENOLATE MOFETIL	Anti-metabolite:Purine biosynthesis	HGGX39	HGG -H3WT	-0.957741	0.0977177	0	0	24.4304	1.14901	-5.60742	0.0731856	0.981016	1	39.5864	39.5864	OK
MYCOPHENOLATE MOFETIL	Anti-metabolite:Purine biosynthesis	HGGX6	HGG - H3.3G34R	-0.868729	0.129358	0	0	20.0162	1.56082	-5.49334	0.119254	0.963455	1	30.3846	30.3846	OK
STREPTOZOSIN	DNA:Alkylator	DIPGX29	DIPG - H3.3K27M	-0.995986	0.429386	0.712525	0.238206	3.68476	0.351938	-6.0073	0.217288	0.802732	1	10.9668	5.97913	OK
STREPTOZOSIN	DNA:Alkylator	DIPGX37	DIPG - H3.3K27M	-0.244501	0.368732	0	0	3.79779	6.64765	-5.72737	6.59133	0.0776088	1	8.38609	8.38609	Suspect
STREPTOZOSIN	DNA:Alkylator	HGGX39	HGG -H3WT	-0.844264	0.356034	-0.826664	0.378879	3.91075	0.749283	-6.13198	0.274205	0.77763	1	7.24819	10.1383	OK
STREPTOZOSIN	DNA:Alkylator	HGGX6	HGG - H3.3G34R	-10	32.3618	0	0	1.78885	0.394196	-7.07994	0.454759	0.37093	1	5.50937	5.50937	Suspect
BEXAROTENE	Nuclear Receptor:RXR	DIPGX29	DIPG - H3.3K27M	-0.579023	0.10294	0	0	12.7844	2.02424	-5.6219	0.30857	0.833088	1	21.7731	21.7731	OK
BEXAROTENE	Nuclear Receptor:RXR	DIPGX37	DIPG - H3.3K27M	0	0	0	0	1.75421	1.27627	-11	Inf	-2.22045e-16	1	6.13974	6.13974	Suspect
BEXAROTENE	Nuclear Receptor:RXR	HGGX39	HGG -H3WT	-0.729002	0.149941	-1.84454	0.626928	13.5427	1.06178	-6.334	0.124042	0.960579	1	28.4284	36.0911	OK
BEXAROTENE	Nuclear Receptor:RXR	HGGX6	HGG - H3.3G34R	-0.912632	0.192724	0	0	10.8542	1.67547	-5.1811	0.196207	0.848555	1	13.2358	13.2358	OK
FLUVASTATIN	Mevalonate:HMG-CoA	DIPGX29	DIPG - H3.3K27M	-0.500581	0.0714551	0	0	13.4618	1.68606	-5.79151	0.27116	0.886289	1	25.484	25.484	OK
FLUVASTATIN	Mevalonate:HMG-CoA	DIPGX37	DIPG - H3.3K27M	-10	30.3688	0.303605	0.871336	-2.74495	1.09804	-6.14413	0.73158	0.157494	1	1.43299	0	Suspect
FLUVASTATIN	Mevalonate:HMG-CoA	HGGX39	HGG -H3WT	-0.520404	0.0721714	0	0	23.872	2.45874	-6.0822	0.234596	0.926608	1	51.232	51.232	OK
FLUVASTATIN	Mevalonate:HMG-CoA	HGGX6	HGG - H3.3G34R	-0.478731	0.0911783	0	0	26.7862	4.71084	-5.91644	0.40837	0.827902	1	54.0212	54.0212	OK
NILOTINIB	Kinase:BCR-ABL	DIPGX29	DIPG - H3.3K27M	-1.20264	0.30404	0	0	5.0827	0.306119	-6.81019	0.128441	0.839266	1	14.2841	14.2841	OK
NILOTINIB	Kinase:BCR-ABL	DIPGX37	DIPG - H3.3K27M	-0.341813	0.139504	0	0	6.49991	1.63355	-6.82309	0.828967	0.546286	1	18.8972	18.8972	OK
NILOTINIB	Kinase:BCR-ABL	HGGX39	HGG -H3WT	-1.19286	0.530686	-1.16934	0.820931	5.74004	0.524541	-6.79784	0.222618	0.778492	1	14.9172	19.3324	OK
NILOTINIB	Kinase:BCR-ABL	HGGX6	HGG - H3.3G34R	-0.608966	0.177028	0	0	5.67785	0.556724	-6.94538	0.248871	0.73408	1	16.7744	16.7744	OK
TAMIBAROTENE	Nuclear Receptor:RAR	DIPGX29	DIPG - H3.3K27M	-0.369312	0.0763527	0	0	7.30826	1.05875	-6.54086	0.431536	0.84536	1	19.3154	19.3154	OK
TAMIBAROTENE	Nuclear Receptor:RAR	DIPGX37	DIPG - H3.3K27M	-1.24113	1.2985	4.25965	0.695041	7.88152	0.740443	-6.05287	0.538836	0.452523	1	37.2564	7.43883	Suspect
TAMIBAROTENE	Nuclear Receptor:RAR	HGGX39	HGG -H3WT	-0.668116	0.212557	2.20362	0.963542	12.9355	1.04181	-6.69532	0.219401	0.879577	1	44.4516	29.0262	OK
TAMIBAROTENE	Nuclear Receptor:RAR	HGGX6	HGG - H3.3G34R	-0.542232	0.464607	1.87966	0.98029	8.09825	2.3321	-6.40261	0.641015	0.799714	1	28.3248	15.1672	OK
BOSUTINIB	Kinase:BCR-ABL	DIPGX29	DIPG - H3.3K27M	-10	48.2089	2.89857	1.31333	74.0594	3.71622	-4.77592	0.139962	0.92961	1	75.498	55.208	OK
BOSUTINIB	Kinase:BCR-ABL	DIPGX37	DIPG - H3.3K27M	-9.99504	50.6682	4.10853	1.46719	71.7832	4.15357	-4.76306	0.212589	0.905466	1	80.3947	51.635	OK
BOSUTINIB	Kinase:BCR-ABL	HGGX39	HGG -H3WT	-10	23.1027	2.04672	1.18072	79.2553	3.34196	-4.74397	0.140619	0.946072	1	71.7709	57.4438	OK
BOSUTINIB	Kinase:BCR-ABL	HGGX6	HGG - H3.3G34R	-9.99865	37.8565	2.8177	1.2348	75.6597	3.49754	-4.74886	0.212233	0.93823	1	74.273	54.5491	OK
GEFITINIB	Kinase:EGFR	DIPGX29	DIPG - H3.3K27M	-9.99935	24.6797	2.14106	0.361988	58.2957	1.07774	-4.69924	0.274605	0.990396	1	54.2529	39.2654	OK
GEFITINIB	Kinase:EGFR	DIPGX37	DIPG - H3.3K27M	-9.98775	12.3465	0	0	69.8314	1.2773	-4.66048	0.185955	0.991758	1	46.1177	46.1177	OK
GEFITINIB	Kinase:EGFR	HGGX39	HGG -H3WT	-6.4511	6.82773	0	0	73.7451	5.26824	-4.64908	0.175793	0.991053	1	47.8666	47.8666	OK
GEFITINIB	Kinase:EGFR	HGGX6	HGG - H3.3G34R	-10	7.12018	0.569071	0.339931	65.6967	0.984287	-4.67248	0.0987949	0.993779	1	47.7739	43.7904	OK
PAZOPANIB	Kinase:VEGFR	DIPGX29	DIPG - H3.3K27M	-0.67375	0.0899439	0	0	8.64083	0.829797	-5.61739	0.180183	0.925846	1	14.4106	14.4106	OK
PAZOPANIB	Kinase:VEGFR	DIPGX37	DIPG - H3.3K27M	-10	41.1305	0	0	3.27595	0.370366	-7.83631	0.881065	0.45683	1	12.5678	12.5678	Suspect
PAZOPANIB	Kinase:VEGFR	HGGX39	HGG -H3WT	-0.650185	0.14429	-3.61962	0.731532	9.92044	1.32834	-5.9798	0.200351	0.91882	1	14.8472	27.2577	OK
PAZOPANIB	Kinase:VEGFR	HGGX6	HGG - H3.3G34R	-0.814453	0.138913	0	0	15.4898	2.18183	-5.00827	0.187451	0.887602	1	16.7817	16.7817	OK
GEMCITABINE	Anti-metabolite:RNR	DIPGX29	DIPG - H3.3K27M	-0.42872	0.0881559	0	0	20.2724	1.09569	-8.07584	0.149708	0.89639	1	81.8762	81.8762	OK
GEMCITABINE	Anti-metabolite:RNR	DIPGX37	DIPG - H3.3K27M	-0.818865	0.435935	0	0	19.9792	1.36456	-8.20352	0.16202	0.81014	1	83.9323	83.9323	OK
GEMCITABINE	Anti-metabolite:RNR	HGGX39	HGG -H3WT	-0.805381	0.125938	0	0	19.4265	0.667997	-7.54634	0.0904004	0.946359	1	68.8901	68.8901	OK
GEMCITABINE	Anti-metabolite:RNR	HGGX6	HGG - H3.3G34R	-0.360697	0.0547427	0	0	17.4751	1.49901	-7.05362	0.278695	0.902448	1	54.1867	54.1867	OK
PENTOSTATIN	Anti-metabolite:Purine Antimetabolite	DIPGX29	DIPG - H3.3K27M	-10	72.0039	0	0	4.55169	3.50281	-4.86183	0.323331	0.213172	1	3.92244	3.92244	Suspect
PENTOSTATIN	Anti-metabolite:Purine Antimetabolite	DIPGX37	DIPG - H3.3K27M	-0.802934	0.465861	0	0	5.75582	2.00386	-5.87389	0.644827	0.476984	1	10.8817	10.8817	Suspect
PENTOSTATIN	Anti-metabolite:Purine Antimetabolite	HGGX39	HGG -H3WT	-2.22319	3.22989	0	0	7.53364	2.77134	-5.32972	0.48334	0.388082	1	10.0193	10.0193	Suspect
PENTOSTATIN	Anti-metabolite:Purine Antimetabolite	HGGX6	HGG - H3.3G34R	-10	70.9363	0	0	6.2052	3.26205	-4.86838	0.254948	0.298273	1	5.38791	5.38791	Suspect
TIVOZANIB	Kinase:VEGFR	DIPGX29	DIPG - H3.3K27M	-0.450687	0.101596	0	0	5.67035	0.699003	-6.50809	0.333097	0.787938	1	14.5611	14.5611	OK
TIVOZANIB	Kinase:VEGFR	DIPGX37	DIPG - H3.3K27M	-1.75785	0.931567	2.79606	0.333576	8.6753	0.42652	-5.98979	0.104659	0.876731	1	31.2714	11.6989	Suspect
TIVOZANIB	Kinase:VEGFR	HGGX39	HGG -H3WT	-0.932122	0.16827	0	0	11.4833	0.779312	-5.88085	0.112486	0.929579	1	21.6922	21.6922	OK
TIVOZANIB	Kinase:VEGFR	HGGX6	HGG - H3.3G34R	-1.38763	0.196642	1.93918	0.333576	17.1013	0.503407	-5.90654	0.0521973	0.974637	1	42.4922	28.918	OK
CABOZANTINIB	Kinase:MultiKinase	DIPGX29	DIPG - H3.3K27M	-0.750473	0.212507	0	0	8.24221	2.06128	-5.21612	0.364383	0.697833	1	10.5747	10.5747	OK
CABOZANTINIB	Kinase:MultiKinase	DIPGX37	DIPG - H3.3K27M	-1.00494	0.482624	0	0	4.69476	0.595725	-6.73555	0.2916	0.544156	1	12.8463	12.8463	OK
CABOZANTINIB	Kinase:MultiKinase	HGGX39	HGG -H3WT	-3.15477	5.96461	0	0	60.2249	114.556	-4.62086	0.821632	0.791061	1	37.4857	37.4857	OK
CABOZANTINIB	Kinase:MultiKinase	HGGX6	HGG - H3.3G34R	-6.13976	13.7691	1.84993	0.415464	27.0723	3.38682	-4.79446	0.317962	0.939991	1	32.9877	20.0382	OK
NOSCAPINE	GPCR:Sigma agonist	DIPGX29	DIPG - H3.3K27M	-3.48542	13.2463	0	0	6.50931	11.6658	-4.60944	0.919547	0.663015	1	3.97345	3.97345	OK
NOSCAPINE	GPCR:Sigma agonist	DIPGX37	DIPG - H3.3K27M	-0.736	0.383759	-1.50258	0.562544	4.02471	2.10854	-5.42284	0.64438	0.554048	1	4.09783	8.14496	OK
NOSCAPINE	GPCR:Sigma agonist	HGGX39	HGG -H3WT	-0.830584	0.344869	-2.50026	0.537484	4.64465	2.55471	-5.12308	0.508492	0.606999	1	3.21248	8.43782	OK
NOSCAPINE	GPCR:Sigma agonist	HGGX6	HGG - H3.3G34R	-10	23.2536	-0.422486	0.17706	4.94442	0.501415	-4.74278	0.23301	0.81846	1	3.61198	3.98668	OK
MERCAPTOPURINE	Anti-metabolite:Purine Antimetabolite	DIPGX29	DIPG - H3.3K27M	-0.940363	0.237846	-3.02274	0.91526	20.5443	1.40371	-6.34739	0.0970602	0.961347	1	44.1252	55.3882	OK
MERCAPTOPURINE	Anti-metabolite:Purine Antimetabolite	DIPGX37	DIPG - H3.3K27M	-2.54186	1.15605	2.11332	0.355111	12.4416	0.42848	-6.2456	0.0504663	0.945657	1	37.9864	23.1932	OK
MERCAPTOPURINE	Anti-metabolite:Purine Antimetabolite	HGGX39	HGG -H3WT	-1.514	0.301117	-2.03516	0.457804	18.6722	1.06976	-5.60129	0.0636355	0.963633	1	28.0157	33.181	OK
MERCAPTOPURINE	Anti-metabolite:Purine Antimetabolite	HGGX6	HGG - H3.3G34R	-1.60661	0.368934	-2.1993	0.594307	21.1156	1.29232	-5.2972	0.0660151	0.950997	1	25.4709	30.2964	OK
RALTITREXED	Folate:Anti-folate	DIPGX29	DIPG - H3.3K27M	-1.69364	0.840301	-1.53272	0.661117	8.2434	0.444154	-7.35211	0.0908455	0.921007	1	26.5435	32.7707	OK
RALTITREXED	Folate:Anti-folate	DIPGX37	DIPG - H3.3K27M	-1.95348	0.997751	1.62599	0.604913	7.02003	0.431583	-6.87969	0.183449	0.72625	1	26.9151	15.5332	OK
RALTITREXED	Folate:Anti-folate	HGGX39	HGG -H3WT	-0.660825	0.146537	-2.83964	1.28119	13.3994	1.09452	-6.85352	0.196494	0.913341	1	33.4275	46.4572	OK
RALTITREXED	Folate:Anti-folate	HGGX6	HGG - H3.3G34R	-0.635605	0.193576	-2.65593	0.833863	11.6578	2.38728	-5.70739	0.299199	0.877371	1	15.9861	25.2085	OK
BRIVUDINE	Anti-metabolite:Purine Antimetabolite	DIPGX29	DIPG - H3.3K27M	-2.00138	1.2351	0	0	4.24405	0.642407	-5.42475	0.191695	0.694101	1	6.04801	6.04801	OK
BRIVUDINE	Anti-metabolite:Purine Antimetabolite	DIPGX37	DIPG - H3.3K27M	-0.529772	0.250222	-2.13141	1.84284	5.98626	1.65656	-6.18544	0.742477	0.5916	1	9.6997	18.1698	OK
BRIVUDINE	Anti-metabolite:Purine Antimetabolite	HGGX39	HGG -H3WT	-4.3419	NA	0	0	6.15669	NA	-4.16575	NA	0.347247	1	1.13483	1.13483	Suspect
BRIVUDINE	Anti-metabolite:Purine Antimetabolite	HGGX6	HGG - H3.3G34R	-1.53156	1.0855	-0.669703	0.298142	3.17441	0.925167	-5.03232	0.261075	0.61624	1	2.80166	3.99686	OK
VEMURAFENIB	Kinase:BRAF	DIPGX29	DIPG - H3.3K27M	-0.632146	0.448111	0	0	3.93511	3.61257	-5.23239	1.50855	0.403661	1	5.2655	5.2655	Suspect
VEMURAFENIB	Kinase:BRAF	DIPGX37	DIPG - H3.3K27M	-2.47155	2.21957	-1.72583	0.553004	1.70024	1.00925	-5.73257	0.401114	0.404726	1	2.5296	5.93595	Suspect
VEMURAFENIB	Kinase:BRAF	HGGX39	HGG -H3WT	-2.0367	1.57886	-1.37648	0.522313	3.51828	0.608968	-6.25667	0.201174	0.640454	1	7.3214	11.0459	OK
VEMURAFENIB	Kinase:BRAF	HGGX6	HGG - H3.3G34R	-0.644984	0.394182	-1.26598	0.79004	6.13565	2.24695	-5.77156	0.482377	0.717973	1	8.93696	13.4574	OK
BLEOMYCIN	DNA:DNA damage	DIPGX29	DIPG - H3.3K27M	-0.665119	0.0889379	0	0	17.0288	2.23508	-5.23766	0.206024	0.840231	2	22.6331	22.6331	OK
BLEOMYCIN	DNA:DNA damage	DIPGX37	DIPG - H3.3K27M	-1.15968	0.347242	1.70289	1.08516	24.8014	3.00588	-5.21944	0.189402	0.73145	2	40.4165	28.4963	OK
BLEOMYCIN	DNA:DNA damage	HGGX39	HGG -H3WT	-0.907077	0.168179	-1.25564	0.546303	15.5807	1.8746	-5.35861	0.158133	0.831152	2	19.4904	23.3343	OK
BLEOMYCIN	DNA:DNA damage	HGGX6	HGG - H3.3G34R	-10	87.3534	0	0	7.45501	1.60324	-4.92574	0.0786091	0.405097	2	6.9022	6.9022	Suspect
PIOGLITAZONE	Nuclear Receptor:PPAR, gamma	DIPGX29	DIPG - H3.3K27M	-9.71246	33.3767	0	0	6.43842	0.594186	-5.68127	0.223269	0.745025	1	10.8242	10.8242	OK
PIOGLITAZONE	Nuclear Receptor:PPAR, gamma	DIPGX37	DIPG - H3.3K27M	-0.728453	0.370823	3.25279	0.647815	9.4639	1.12597	-5.95999	0.315435	0.761017	1	35.0785	12.309	Suspect
PIOGLITAZONE	Nuclear Receptor:PPAR, gamma	HGGX39	HGG -H3WT	-1.06035	0.282904	0	0	12.7959	3.44863	-4.82394	0.28494	0.743616	1	11.2037	11.2037	OK
PIOGLITAZONE	Nuclear Receptor:PPAR, gamma	HGGX6	HGG - H3.3G34R	-0.542679	0.256941	-1.01572	1.11524	9.37178	3.4916	-5.36186	0.656196	0.656525	1	11.4957	15.533	OK
CHLORAMBUCIL	DNA:Alkylator	DIPGX29	DIPG - H3.3K27M	-0.76624	0.229903	1.26032	0.679469	12.5518	2.33738	-5.46374	0.334757	0.780546	1	25.8171	16.9949	OK
CHLORAMBUCIL	DNA:Alkylator	DIPGX37	DIPG - H3.3K27M	-0.759015	0.252431	-2.63903	0.840651	7.76649	1.05036	-6.46992	0.209383	0.862218	1	15.8893	25.7778	OK
CHLORAMBUCIL	DNA:Alkylator	HGGX39	HGG -H3WT	-1.12231	0.486905	0	0	12.8796	2.59356	-5.60688	0.27677	0.812984	1	20.7741	20.7741	OK
CHLORAMBUCIL	DNA:Alkylator	HGGX6	HGG - H3.3G34R	-0.436004	0.0867883	0	0	8.88557	1.49064	-5.932	0.411402	0.805506	1	18.3021	18.3021	OK
PYRIMETHAMINE	Folate:Anti-folate	DIPGX29	DIPG - H3.3K27M	-0.521494	0.142186	0	0	10.6771	1.52924	-6.29491	0.339473	0.843546	1	25.0203	25.0203	OK
PYRIMETHAMINE	Folate:Anti-folate	DIPGX37	DIPG - H3.3K27M	-9.78048	113.356	0	0	2.34191	0.520646	-6.70851	0.483376	0.277414	1	6.34319	6.34319	Suspect
PYRIMETHAMINE	Folate:Anti-folate	HGGX39	HGG -H3WT	-0.616197	0.238417	-2.04687	1.39577	11.2848	1.5271	-6.6884	0.233241	0.890619	1	26.5134	36.0255	OK
PYRIMETHAMINE	Folate:Anti-folate	HGGX6	HGG - H3.3G34R	-0.754744	0.298712	0	0	8.4925	0.826565	-7.16207	0.240893	0.800202	1	26.8677	26.8677	OK
DFMO	Anti-metabolite:ODC	DIPGX29	DIPG - H3.3K27M	-8.59985	56.0135	0	0	2.01323	0.17816	-7.87583	0.698862	0.506067	1	7.80288	7.80288	OK
DFMO	Anti-metabolite:ODC	DIPGX37	DIPG - H3.3K27M	-10	45.3394	0	0	2.16745	0.625574	-7.72088	1.08051	0.118131	1	8.06503	8.06503	Suspect
DFMO	Anti-metabolite:ODC	HGGX39	HGG -H3WT	-2.29161	2.474	-1.57605	0.285529	1.3938	0.326594	-6.62385	0.146336	0.710976	1	3.2649	7.79241	OK
DFMO	Anti-metabolite:ODC	HGGX6	HGG - H3.3G34R	-10	53.7026	1.98185	0.355125	2.98144	0.189924	-7.9158	0.387409	0.222566	1	17.7872	3.91426	Suspect
AMINOGLUTETHIMIDE	Nuclear Receptor:Aromatase	DIPGX29	DIPG - H3.3K27M	-0.271044	0.142302	0	0	2.63102	0.984519	-6.72049	1.43762	0.318085	1	7.58444	7.58444	Suspect
AMINOGLUTETHIMIDE	Nuclear Receptor:Aromatase	DIPGX37	DIPG - H3.3K27M	-2.83724	4.7553	-1.57692	0.718504	1.80669	0.52896	-6.82518	0.315879	0.412894	1	4.74868	9.55929	Suspect
AMINOGLUTETHIMIDE	Nuclear Receptor:Aromatase	HGGX39	HGG -H3WT	-9.72178	66.6859	-1.45667	0.33584	1.51694	0.375546	-6.25265	0.222479	0.577708	1	3.33255	6.69847	OK
AMINOGLUTETHIMIDE	Nuclear Receptor:Aromatase	HGGX6	HGG - H3.3G34R	-0.105081	0.229795	0	0	3.3605	3.70385	-9.3893	8.66985	0.0529272	1	14.2636	14.2636	Suspect
BETAMETHASONE	Nuclear Receptor:Glucocortocoid	DIPGX29	DIPG - H3.3K27M	-0.427778	0.133956	0	0	5.84281	0.506029	-7.97922	0.256221	0.716261	1	23.0711	23.0711	OK
BETAMETHASONE	Nuclear Receptor:Glucocortocoid	DIPGX37	DIPG - H3.3K27M	-8.90279	47.4876	-1.00057	0.525642	3.14855	0.371632	-7.36896	0.270448	0.615631	1	10.4955	13.9781	OK
BETAMETHASONE	Nuclear Receptor:Glucocortocoid	HGGX39	HGG -H3WT	-0.4088	0.147007	-0.885468	0.770282	7.1029	2.37789	-5.89639	0.780706	0.808223	1	11.831	16.3968	OK
BETAMETHASONE	Nuclear Receptor:Glucocortocoid	HGGX6	HGG - H3.3G34R	-0.257949	0.135586	0	0	5.83163	2.45526	-6.61267	1.63715	0.448397	1	16.4236	16.4236	Suspect
REGORAFENIB	Kinase:MultiKinase	DIPGX29	DIPG - H3.3K27M	-0.619831	0.112522	0	0	37.5699	6.01314	-4.87324	0.276089	0.834918	1	39.4646	39.4646	OK
REGORAFENIB	Kinase:MultiKinase	DIPGX37	DIPG - H3.3K27M	-0.69424	0.109483	0	0	43.5109	3.99841	-5.36919	0.171989	0.939334	1	62.4677	62.4677	OK
REGORAFENIB	Kinase:MultiKinase	HGGX39	HGG -H3WT	-9.99978	30.0919	1.94505	0.721748	33.1614	1.02069	-5.33257	0.10176	0.959988	1	55.2162	41.6008	OK
REGORAFENIB	Kinase:MultiKinase	HGGX6	HGG - H3.3G34R	-0.747591	0.104158	3.22105	0.850691	37.959	2.13029	-5.33184	0.0999282	0.974958	1	70.7574	48.2101	OK
ITRACONAZOLE	Anti-infective:Azole	DIPGX29	DIPG - H3.3K27M	-0.512729	0.210638	0	0	10.1981	3.49139	-5.87049	0.762214	0.781414	1	19.9566	19.9566	OK
ITRACONAZOLE	Anti-infective:Azole	DIPGX37	DIPG - H3.3K27M	-6.83025	26.5976	0	0	62.2835	5.51877	-4.9107	0.265436	0.847464	1	56.7219	56.7219	OK
ITRACONAZOLE	Anti-infective:Azole	HGGX39	HGG -H3WT	-2.27144	0.557561	-0.985028	0.445877	11.5395	0.458688	-6.51441	0.0601811	0.945519	1	28.3548	31.4919	OK
ITRACONAZOLE	Anti-infective:Azole	HGGX6	HGG - H3.3G34R	-1.6148	0.452709	0	0	11.9497	0.608816	-6.48667	0.0816803	0.920227	1	29.7151	29.7151	OK
ANASTROZOLE	Nuclear Receptor:Aromatase	DIPGX29	DIPG - H3.3K27M	-0.435673	0.34539	0	0	3.7635	2.14098	-5.85896	1.40515	0.281721	1	7.51534	7.51534	Suspect
ANASTROZOLE	Nuclear Receptor:Aromatase	DIPGX37	DIPG - H3.3K27M	-1.12433	0.93048	-2.45289	2.09795	1.81259	0.555624	-7.7709	0.612487	0.335447	1	5.71289	16.0844	Suspect
ANASTROZOLE	Nuclear Receptor:Aromatase	HGGX39	HGG -H3WT	-0.65105	0.347745	-1.66788	0.481916	2.95697	2.99114	-4.95914	1.03037	0.432486	1	1.47792	5.09366	Suspect
ANASTROZOLE	Nuclear Receptor:Aromatase	HGGX6	HGG - H3.3G34R	-10	10.6528	-0.760912	0.250677	2.88639	0.775681	-4.5365	0.256219	0.490481	1	1.46074	1.95705	Suspect
GOLOTIMOD	STAT:STAT3	DIPGX29	DIPG - H3.3K27M	-0.289573	0.161771	0	0	2.92388	1.13434	-6.6589	1.41082	0.297429	1	8.2262	8.2262	Suspect
GOLOTIMOD	STAT:STAT3	DIPGX37	DIPG - H3.3K27M	-0.433861	0.379552	0	0	3.22416	0.441619	-8.79773	0.672106	0.181391	1	15.1559	15.1559	Suspect
GOLOTIMOD	STAT:STAT3	HGGX39	HGG -H3WT	-0.671558	0.620021	-0.772084	0.407989	1.02432	1.65616	-5.32638	1.71844	0.197386	1	0.70537	2.52331	Suspect
GOLOTIMOD	STAT:STAT3	HGGX6	HGG - H3.3G34R	-0.398571	0.240659	0	0	3.44899	2.89909	-5.21783	2.02957	0.423001	1	5.24555	5.24555	Suspect
METHYLENE BLUE	Other:Dye	DIPGX29	DIPG - H3.3K27M	-0.852053	0.142425	0	0	56.6534	7.9783	-5.31237	0.179795	0.88283	1	76.4759	76.4759	OK
METHYLENE BLUE	Other:Dye	DIPGX37	DIPG - H3.3K27M	-10	19.1461	1.80158	0.684984	54.7853	1.94243	-5.04382	0.166495	0.963259	1	67.9187	55.3077	OK
METHYLENE BLUE	Other:Dye	HGGX39	HGG -H3WT	-0.76381	0.108897	0	0	50.6551	6.3844	-5.477	0.185228	0.910206	1	76.889	76.889	OK
METHYLENE BLUE	Other:Dye	HGGX6	HGG - H3.3G34R	-9.99887	17.9982	2.98164	0.64241	69.6034	1.83038	-5.03088	0.179147	0.978706	1	89.557	68.6855	OK
ARSENIC TRIOXIDE	Complex:Complex	DIPGX29	DIPG - H3.3K27M	-0.427067	0.178766	0	0	4.80192	2.19367	-5.3884	1.0258	0.441468	1	7.75837	7.75837	Suspect
ARSENIC TRIOXIDE	Complex:Complex	DIPGX37	DIPG - H3.3K27M	-10	45.2171	-1.31387	0.285966	0.703383	1.12483	-4.65501	1.09976	0.161875	1	0.406696	1.32125	Suspect
ARSENIC TRIOXIDE	Complex:Complex	HGGX39	HGG -H3WT	-3.92042	20.8857	-1.21021	0.249426	7.47454	12.3735	-4.7658	1.08254	0.836039	1	5.33945	6.65184	OK
ARSENIC TRIOXIDE	Complex:Complex	HGGX6	HGG - H3.3G34R	-0.224863	0.343341	0	0	1.87694	2.75013	-6.17035	6.20372	0.143575	1	4.80824	4.80824	Suspect
HYDROXYCHLOROQUINE	Complex:Complex	DIPGX29	DIPG - H3.3K27M	-0.751389	0.60461	0	0	2.2059	1.03419	-6.3229	1.06196	0.267218	1	5.14647	5.14647	Suspect
HYDROXYCHLOROQUINE	Complex:Complex	DIPGX37	DIPG - H3.3K27M	0	0	0	0	2.33442	0.79012	-4	NA	0	1	8.17045	8.17045	Suspect
HYDROXYCHLOROQUINE	Complex:Complex	HGGX39	HGG -H3WT	-1.73093	1.12569	-3.00909	0.326202	-0.116055	0.434295	-6.26298	0.252935	0.595193	1	0	6.54697	OK
HYDROXYCHLOROQUINE	Complex:Complex	HGGX6	HGG - H3.3G34R	-9.08559	134.958	-0.793353	0.448049	0.528936	0.239405	-7.76018	0.550074	0.226562	1	1.94914	4.972	Suspect
TAMOXIFEN	Nuclear Receptor:Estrogen	DIPGX29	DIPG - H3.3K27M	-0.714221	0.349683	-0.875197	0.630199	5.98277	1.80778	-5.72368	0.460614	0.690928	1	8.95802	12.0588	OK
TAMOXIFEN	Nuclear Receptor:Estrogen	DIPGX37	DIPG - H3.3K27M	-10	2.08299	1.74889	0.216946	64.8605	1.01786	-4.61052	0.0504864	0.996961	1	50.7773	38.5351	OK
TAMOXIFEN	Nuclear Receptor:Estrogen	HGGX39	HGG -H3WT	-1.14494	0.331618	-2.99953	0.544369	6.35783	1.09178	-5.74786	0.191814	0.818721	1	8.92298	16.3908	OK
TAMOXIFEN	Nuclear Receptor:Estrogen	HGGX6	HGG - H3.3G34R	-0.894256	0.29609	0	0	7.56053	1.29723	-5.5966	0.261522	0.765437	1	12.2062	12.2062	OK
NIFURTIMOX	Anti-infective:Redox	DIPGX29	DIPG - H3.3K27M	-0.715214	0.272189	0	0	8.02635	1.22558	-6.25653	0.345979	0.731356	1	18.2271	18.2271	OK
NIFURTIMOX	Anti-infective:Redox	DIPGX37	DIPG - H3.3K27M	-0.814577	0.317754	0	0	6.22089	0.668775	-6.88031	0.285867	0.542202	1	17.9316	17.9316	OK
NIFURTIMOX	Anti-infective:Redox	HGGX39	HGG -H3WT	-0.734785	0.345237	-5.32237	2.63208	13.3499	2.59387	-6.24087	0.347844	0.72003	1	23.5653	42.0855	OK
NIFURTIMOX	Anti-infective:Redox	HGGX6	HGG - H3.3G34R	-0.718162	0.252774	0	0	10.2328	1.73054	-6.13375	0.384009	0.656935	1	22.0117	22.0117	OK
ARTESUNATE	Anti-infective:Anti-malarial	DIPGX29	DIPG - H3.3K27M	-2.59103	2.3299	0	0	9.67455	1.43363	-4.91351	0.0870674	0.79772	1	8.84494	8.84494	OK
ARTESUNATE	Anti-infective:Anti-malarial	DIPGX37	DIPG - H3.3K27M	-0.429284	0.150902	-2.45196	1.42576	6.93946	1.83541	-6.03854	0.662511	0.759957	1	9.88011	20.2644	OK
ARTESUNATE	Anti-infective:Anti-malarial	HGGX39	HGG -H3WT	-1.43497	0.342733	-1.63444	0.89513	32.5167	3.61164	-4.93867	0.105237	0.913804	1	28.9969	32.5152	OK
ARTESUNATE	Anti-infective:Anti-malarial	HGGX6	HGG - H3.3G34R	-1.11884	0.202865	0	0	22.164	2.71536	-5.03439	0.130566	0.895359	1	23.5082	23.5082	OK
NIMUSTINE	DNA:Alkylator	DIPGX29	DIPG - H3.3K27M	-10	78.1864	0	0	2.04329	11.3396	-4.54368	1.63953	0.201767	1	1.11097	1.11097	Suspect
NIMUSTINE	DNA:Alkylator	DIPGX37	DIPG - H3.3K27M	-4.41535	NA	0	0	0	NA	-4.41186	NA	-0.0097134	1	0	0	Suspect
NIMUSTINE	DNA:Alkylator	HGGX39	HGG -H3WT	-5.50867	55.6775	-2.59297	0.283109	1.924	7.0303	-4.74571	1.99479	0.511392	1	1.19248	3.36837	OK
NIMUSTINE	DNA:Alkylator	HGGX6	HGG - H3.3G34R	-10	11.0903	-0.638518	0.239938	2.05716	0.728591	-4.68798	0.265549	0.401621	1	1.35423	1.85437	Suspect
QUINACRINE	Complex:Complex	DIPGX29	DIPG - H3.3K27M	-3.18463	5.17576	3.31964	2.03233	74.7695	19.979	-4.79281	0.13367	0.928793	1	79.9136	56.6762	OK
QUINACRINE	Complex:Complex	DIPGX37	DIPG - H3.3K27M	-9.75745	22.4118	-1.75379	0.530933	72.3618	1.58113	-4.77874	0.255604	0.988154	1	55.9873	57.7105	OK
QUINACRINE	Complex:Complex	HGGX39	HGG -H3WT	-8.58236	4.68645	-0.677607	0.337873	74.3167	1.06901	-4.75191	0.076035	0.995317	1	55.681	56.389	OK
QUINACRINE	Complex:Complex	HGGX6	HGG - H3.3G34R	-1.27536	0.209952	0	0	74.298	7.57454	-4.97238	0.101581	0.915486	1	73.6701	73.6701	OK
ATTM	Complex:Complex	DIPGX29	DIPG - H3.3K27M	-1.08905	0.434619	-1.08643	0.455158	7.84103	1.78951	-5.01358	0.231041	0.775434	1	6.8985	9.31974	OK
ATTM	Complex:Complex	DIPGX37	DIPG - H3.3K27M	-10	141.29	-1.79166	0.418374	-0.273685	1.18024	-5.03163	1.43256	0.13758	1	0	1.56613	Suspect
ATTM	Complex:Complex	HGGX39	HGG -H3WT	-1.48459	0.506607	-2.41403	0.446661	9.24211	1.62807	-4.99019	0.143961	0.844019	1	7.52605	11.6564	OK
ATTM	Complex:Complex	HGGX6	HGG - H3.3G34R	-4.61141	16.0191	0	0	12.2468	4.16486	-4.82585	0.390338	0.856398	1	10.1143	10.1143	OK
SULINDAC	NSAID:COX	DIPGX29	DIPG - H3.3K27M	-1.31479	1.08374	-1.85882	0.525633	2.41716	1.12486	-5.82189	0.386522	0.520315	1	3.44116	7.79607	OK
SULINDAC	NSAID:COX	DIPGX37	DIPG - H3.3K27M	-1.76236	1.29514	0	0	13.3386	3.93228	-5.26932	0.368221	0.442408	1	16.9502	16.9502	Suspect
SULINDAC	NSAID:COX	HGGX39	HGG -H3WT	-1.08252	0.868986	-4.09361	0.726213	3.9909	3.17339	-5.69555	0.623038	0.589464	1	4.56506	13.7549	OK
SULINDAC	NSAID:COX	HGGX6	HGG - H3.3G34R	-10	46.424	0	0	8.04938	5.39991	-4.85472	0.416001	0.247508	1	6.87971	6.87971	Suspect
MITOTANE	DNA:Alkylator	DIPGX29	DIPG - H3.3K27M	-4.86389	12.6871	-1.29076	0.284497	17.2057	7.14049	-4.77696	0.443154	0.946129	1	12.9438	14.3713	OK
MITOTANE	DNA:Alkylator	DIPGX37	DIPG - H3.3K27M	-8.14634	19.4931	0.853986	0.293634	12.3778	0.835597	-4.87459	0.142087	0.879947	1	16.0562	10.0783	OK
MITOTANE	DNA:Alkylator	HGGX39	HGG -H3WT	-1.94483	0.580388	-2.54962	0.354332	10.0718	1.2359	-5.00214	0.0818273	0.899862	1	8.7032	12.6805	OK
MITOTANE	DNA:Alkylator	HGGX6	HGG - H3.3G34R	-10	4.8707	-2.38034	0.309483	17.5953	0.918828	-4.73075	0.113273	0.949688	1	12.5316	14.5991	OK
THIOGUANINE	Anti-metabolite:Purine Antimetabolite	DIPGX29	DIPG - H3.3K27M	-0.628968	0.103511	-3.05737	1.49699	35.6045	4.19437	-5.82811	0.211416	0.930143	1	59.537	72.4928	OK
THIOGUANINE	Anti-metabolite:Purine Antimetabolite	DIPGX37	DIPG - H3.3K27M	-0.781095	0.198412	0	0	60.3787	13.1575	-5.43932	0.318273	0.751321	1	89.34	89.34	OK
THIOGUANINE	Anti-metabolite:Purine Antimetabolite	HGGX39	HGG -H3WT	-0.909403	0.124464	-2.50524	0.524675	22.1273	1.76305	-5.68005	0.103057	0.964811	1	33.652	41.7289	OK
THIOGUANINE	Anti-metabolite:Purine Antimetabolite	HGGX6	HGG - H3.3G34R	-1.51516	0.374332	-1.48182	0.593701	19.7259	2.25048	-5.16882	0.100832	0.903556	1	21.6176	24.8912	OK
LLY-507	Epigenetic:SMYD2	DIPGX29	DIPG - H3.3K27M	-3.72743	0.334264	0	0	76.6753	1.34488	-5.12865	0.0152728	0.994063	1	86.5402	86.5402	OK
LLY-507	Epigenetic:SMYD2	DIPGX37	DIPG - H3.3K27M	-4.15101	0.381722	0	0	75.6095	1.65083	-5.21997	0.0228392	0.991425	1	92.2416	92.2416	OK
LLY-507	Epigenetic:SMYD2	HGGX39	HGG -H3WT	-8.47712	7.09298	0	0	79.1077	1.59659	-4.84152	0.123883	0.992348	1	66.5716	66.5716	OK
LLY-507	Epigenetic:SMYD2	HGGX6	HGG - H3.3G34R	-4.57273	0.441772	0.582611	0.337261	79.3823	0.907293	-5.12254	0.0140876	0.997471	1	92.5339	88.4557	OK
OICR-9429	Epigenetic:WDR5	DIPGX29	DIPG - H3.3K27M	-9.99983	NA	-0.288475	0.248105	12.2243	15.067	-4.56758	0.661815	0.89489	1	6.87789	7.10081	OK
OICR-9429	Epigenetic:WDR5	DIPGX37	DIPG - H3.3K27M	-4.18548	35.8289	0	0	6.33302	21.5377	-4.70141	2.123	0.367577	1	4.44285	4.44285	Suspect
OICR-9429	Epigenetic:WDR5	HGGX39	HGG -H3WT	-9.33637	32.4076	0	0	7.94248	0.914185	-4.8217	0.377322	0.74129	1	6.52683	6.52683	OK
OICR-9429	Epigenetic:WDR5	HGGX6	HGG - H3.3G34R	-9.46852	13.4891	0	0	18.7566	0.796978	-4.82924	0.144088	0.951052	1	15.555	15.555	OK
WDR5-C47	Epigenetic:SET1	DIPGX29	DIPG - H3.3K27M	-1.20098	4.35872	0	0	2.03942	5.16806	-6.44373	7.74781	0.0122872	1	4.98465	4.98465	Suspect
WDR5-C47	Epigenetic:SET1	DIPGX37	DIPG - H3.3K27M	-1.00454	0.545553	3.16983	0.228022	5.43316	0.405529	-6.18799	0.332147	0.674913	1	27.1472	4.95834	Suspect
WDR5-C47	Epigenetic:SET1	HGGX39	HGG -H3WT	-0.82128	0.899073	0	0	2.74012	2.28644	-5.86666	1.65017	0.282055	1	5.15674	5.15674	Suspect
WDR5-C47	Epigenetic:SET1	HGGX6	HGG - H3.3G34R	-1.51199	3.33805	0	0	3.81156	4.50004	-6.03114	2.17149	0.0761908	1	7.74277	7.74277	Suspect
BAZ2-ICR	Epigenetic:BAZ2A/B	DIPGX29	DIPG - H3.3K27M	-0.803393	0.572603	0	0	4.93315	2.04648	-5.79771	0.774391	0.630463	1	8.96262	8.96262	OK
BAZ2-ICR	Epigenetic:BAZ2A/B	DIPGX37	DIPG - H3.3K27M	-0.794812	0.559126	2.78011	0.377553	5.80367	2.11802	-5.05887	0.993406	0.331312	1	22.8851	3.42431	Suspect
BAZ2-ICR	Epigenetic:BAZ2A/B	HGGX39	HGG -H3WT	-1.19836	0.229114	0	0	8.74987	0.563842	-5.87886	0.10259	0.937022	1	16.4576	16.4576	OK
BAZ2-ICR	Epigenetic:BAZ2A/B	HGGX6	HGG - H3.3G34R	-0.522279	0.235328	0	0	7.74647	2.5844	-5.8022	0.737446	0.77708	1	14.6472	14.6472	OK
UNC0379	Epigenetic:SETD8	DIPGX29	DIPG - H3.3K27M	-9.05942	6.11835	1.24151	0.460597	71.8079	1.32413	-4.88035	0.0763223	0.990391	1	70.8103	62.1198	OK
UNC0379	Epigenetic:SETD8	DIPGX37	DIPG - H3.3K27M	-3.48292	1.06274	0	0	71.4897	2.99899	-5.04996	0.0254073	0.968106	1	75.0634	75.0634	OK
UNC0379	Epigenetic:SETD8	HGGX39	HGG -H3WT	-10	7.21698	0.888279	0.490921	72.1274	1.39334	-4.88573	0.0775333	0.989545	1	69.3104	63.0925	OK
UNC0379	Epigenetic:SETD8	HGGX6	HGG - H3.3G34R	-9.99414	8.64413	1.64654	0.434566	70.1168	1.23181	-4.90689	0.0743307	0.990888	1	73.6238	62.098	OK
ACLARUBICIN	DNA:TopoII	DIPGX29	DIPG - H3.3K27M	-8.59705	NA	2.77979	0.845089	58.7395	2.32888	-5.37938	NA	0.951273	1	96.6466	77.1881	OK
ACLARUBICIN	DNA:TopoII	DIPGX37	DIPG - H3.3K27M	-1.19274	0.24727	0	0	62.1408	2.91125	-6.78687	0.0753431	0.953008	1	173.189	173.189	OK
ACLARUBICIN	DNA:TopoII	HGGX39	HGG -H3WT	-5.23304	16.4808	5.16476	1.31736	65.5924	9.15131	-5.34783	0.251646	0.913166	1	117.6	81.4464	OK
ACLARUBICIN	DNA:TopoII	HGGX6	HGG - H3.3G34R	-3.47975	NA	4.91701	NA	62.0631	NA	-5.33359	NA	0.889399	1	110.629	76.2097	OK
UNC1215	Epigenetic:L3MBTL3	DIPGX29	DIPG - H3.3K27M	-0.846545	0.622466	0	0	3.20132	2.05561	-5.26753	0.854908	0.373468	1	4.19139	4.19139	Suspect
UNC1215	Epigenetic:L3MBTL3	DIPGX37	DIPG - H3.3K27M	-0.924055	0.544091	0	0	4.49222	0.665493	-7.34786	0.396925	0.353952	1	15.0402	15.0402	Suspect
UNC1215	Epigenetic:L3MBTL3	HGGX39	HGG -H3WT	-9.1807	92.7007	-1.03002	0.341956	2.03758	0.305833	-6.89888	0.195306	0.634612	1	5.81678	8.89261	OK
UNC1215	Epigenetic:L3MBTL3	HGGX6	HGG - H3.3G34R	-0.605388	0.596802	0	0	2.78002	1.29827	-6.48798	1.05114	0.249468	1	6.97424	6.97424	Suspect
CPI-203	Epigenetic:BET	DIPGX29	DIPG - H3.3K27M	-1.33105	0.304393	0	0	10.0956	0.568271	-6.65005	0.102349	0.925819	1	26.7547	26.7547	OK
CPI-203	Epigenetic:BET	DIPGX37	DIPG - H3.3K27M	-1.10451	0.223957	-1.49594	0.847559	22.284	0.993398	-6.88443	0.0812453	0.961352	1	62.0879	68.5974	OK
CPI-203	Epigenetic:BET	HGGX39	HGG -H3WT	-1.24307	0.172221	0	0	18.3899	0.660891	-6.56199	0.0627773	0.96771	1	47.1191	47.1191	OK
CPI-203	Epigenetic:BET	HGGX6	HGG - H3.3G34R	-0.964696	0.124697	0	0	13.4422	0.498007	-6.66548	0.0696044	0.966576	1	35.8458	35.8458	OK
A-366	Epigenetic:G9a/GLP	DIPGX29	DIPG - H3.3K27M	-0.536001	0.174875	0	0	6.81436	2.41785	-5.30952	0.64671	0.558811	1	9.92007	9.92007	OK
A-366	Epigenetic:G9a/GLP	DIPGX37	DIPG - H3.3K27M	-1.00116	1.32929	0	0	6.84929	3.77973	-6.76957	1.29814	0.145464	1	18.9744	18.9744	Suspect
A-366	Epigenetic:G9a/GLP	HGGX39	HGG -H3WT	-0.807214	0.215415	-1.1274	0.427859	8.08053	1.51926	-5.41955	0.244164	0.850376	1	9.9719	13.4138	OK
A-366	Epigenetic:G9a/GLP	HGGX6	HGG - H3.3G34R	-0.730775	0.419713	1.11554	0.595289	7.48547	1.88862	-5.87315	0.505134	0.692037	1	19.8988	12.0901	OK
PF-670462	Kinase:CK1, epsilon	DIPGX29	DIPG - H3.3K27M	-2.99426	1.17434	0.376678	0.214814	13.8424	0.878798	-5.02062	0.0308088	0.957613	1	16.3819	13.7451	OK
PF-670462	Kinase:CK1, epsilon	DIPGX37	DIPG - H3.3K27M	-0.496912	0.276735	0	0	8.14687	2.20334	-6.60515	0.662058	0.431633	1	21.5301	21.5301	Suspect
PF-670462	Kinase:CK1, epsilon	HGGX39	HGG -H3WT	-1.23344	0.205973	0	0	17.8942	1.76898	-5.17635	0.100867	0.924399	1	21.2704	21.2704	OK
PF-670462	Kinase:CK1, epsilon	HGGX6	HGG - H3.3G34R	-3.91243	7.43678	1.97194	0.457514	21.0215	4.71019	-4.93897	0.18909	0.905316	1	31.6911	17.8875	OK
IOX1	Epigenetic:pan-2-OG	DIPGX29	DIPG - H3.3K27M	-3.6281	6.27412	0	0	1.4183	0.307962	-6.60746	0.383776	0.322146	1	3.69815	3.69815	Suspect
IOX1	Epigenetic:pan-2-OG	DIPGX37	DIPG - H3.3K27M	-1.62	1.75485	0	0	2.89463	1.01801	-7.23471	0.843271	0.0876174	1	9.36331	9.36331	Suspect
IOX1	Epigenetic:pan-2-OG	HGGX39	HGG -H3WT	-9.94385	143.607	-1.13804	0.416332	0.930689	0.372381	-6.88925	0.175424	0.345347	1	2.62575	5.97694	Suspect
IOX1	Epigenetic:pan-2-OG	HGGX6	HGG - H3.3G34R	-0.366988	0.262795	0	0	3.81652	4.65442	-5.17842	3.0201	0.323544	1	5.88508	5.88508	Suspect
RVX-208	Epigenetic:BET	DIPGX29	DIPG - H3.3K27M	-0.513247	0.225113	0	0	3.56371	1.43132	-5.53097	0.781964	0.45446	1	5.90898	5.90898	Suspect
RVX-208	Epigenetic:BET	DIPGX37	DIPG - H3.3K27M	-10	97.9649	0	0	3.81566	NA	-4.61167	NA	0.0592651	1	2.33418	2.33418	Suspect
RVX-208	Epigenetic:BET	HGGX39	HGG -H3WT	-1.18842	0.389371	-0.922714	0.376887	7.79006	1.59519	-5.17387	0.194666	0.79839	1	8.19611	10.3541	OK
RVX-208	Epigenetic:BET	HGGX6	HGG - H3.3G34R	-0.92621	0.287798	0.578008	0.297607	6.27342	1.29744	-5.36808	0.304096	0.760657	1	11.9789	7.93286	OK
BROMOSPORINE	Epigenetic:BRD	DIPGX29	DIPG - H3.3K27M	-0.965798	0.122479	0	0	25.1926	2.3991	-5.25274	0.115971	0.94165	1	32.2404	32.2404	OK
BROMOSPORINE	Epigenetic:BRD	DIPGX37	DIPG - H3.3K27M	-1.1204	0.149543	0	0	53.4265	4.66157	-5.22933	0.0967853	0.942581	1	66.534	66.534	OK
BROMOSPORINE	Epigenetic:BRD	HGGX39	HGG -H3WT	-1.45016	0.420768	0	0	42.7324	5.0784	-5.00898	0.114654	0.884302	1	43.553	43.553	OK
BROMOSPORINE	Epigenetic:BRD	HGGX6	HGG - H3.3G34R	-0.793224	0.117021	0	0	21.4208	2.39745	-5.50618	0.170014	0.936906	1	32.9909	32.9909	OK
PF-4800567	Kinase:CK1, epsilon	DIPGX29	DIPG - H3.3K27M	-1.04711	0.327852	0	0	7.33491	1.69401	-5.35247	0.289938	0.701269	1	10.0352	10.0352	OK
PF-4800567	Kinase:CK1, epsilon	DIPGX37	DIPG - H3.3K27M	-2.01012	2.95946	2.98417	0.530433	7.72338	0.675454	-6.38502	0.166229	0.689272	1	32.1923	11.3031	Suspect
PF-4800567	Kinase:CK1, epsilon	HGGX39	HGG -H3WT	-0.865843	0.150732	-2.63366	0.563794	16.0358	1.86456	-5.68033	0.151807	0.93229	1	23.4579	31.6944	OK
PF-4800567	Kinase:CK1, epsilon	HGGX6	HGG - H3.3G34R	-2.85254	3.70385	0	0	14.8386	4.84671	-4.96169	0.16221	0.834826	1	14.2744	14.2744	OK
SGC-CBP30	Epigenetic:CREBBP/EP30	DIPGX29	DIPG - H3.3K27M	-1.32931	0.448935	0	0	7.6581	1.50966	-4.98207	0.167564	0.790943	1	7.64251	7.64251	OK
SGC-CBP30	Epigenetic:CREBBP/EP30	DIPGX37	DIPG - H3.3K27M	-9.82269	86.046	3.77078	1.56557	0.860542	0.553229	-8.30715	0.4785	0.152243	1	13.8605	0	Suspect
SGC-CBP30	Epigenetic:CREBBP/EP30	HGGX39	HGG -H3WT	-0.939854	0.253089	-1.3723	0.579831	13.414	2.23638	-5.15981	0.191793	0.865533	1	13.9814	17.6849	OK
SGC-CBP30	Epigenetic:CREBBP/EP30	HGGX6	HGG - H3.3G34R	-5.59471	15.8529	0	0	13.1766	2.64042	-4.89065	0.374742	0.915938	1	11.7357	11.7357	OK
UNC1999	Epigenetic:EZH2	DIPGX29	DIPG - H3.3K27M	-10	14.5698	-0.616287	0.231758	73.8273	0.655881	-5.01802	0.0180723	0.997963	1	75.009	75.7919	OK
UNC1999	Epigenetic:EZH2	DIPGX37	DIPG - H3.3K27M	-4.01529	0.417228	-1.91397	0.500846	73.7858	1.36399	-5.17734	0.0179154	0.993955	1	85.9094	89.1245	OK
UNC1999	Epigenetic:EZH2	HGGX39	HGG -H3WT	-9.99996	8.7139	-1.01264	0.387327	76.4424	1.10618	-4.92185	0.0942068	0.994226	1	70.2308	71.4096	OK
UNC1999	Epigenetic:EZH2	HGGX6	HGG - H3.3G34R	-4.03321	0.393386	0.541097	0.257436	72.4718	0.72409	-5.10943	0.00868978	0.998026	1	83.5898	79.8021	OK
TRIM24-C34	Epigenetic:BRPF1B/TRIM24	DIPGX29	DIPG - H3.3K27M	-10	25.8118	-1.16768	0.261252	-0.521447	0.264066	-6.70454	0.612251	0.104754	1	0	1.74779	Suspect
TRIM24-C34	Epigenetic:BRPF1B/TRIM24	DIPGX37	DIPG - H3.3K27M	0	0	0	0	4.19028	0.830318	-4	NA	-0.0538968	1	14.666	14.666	Suspect
TRIM24-C34	Epigenetic:BRPF1B/TRIM24	HGGX39	HGG -H3WT	-0.452304	0.290602	-3.23911	0.837671	2.19604	5.09149	-5.39488	2.08004	0.383281	1	0.640315	8.6639	Suspect
TRIM24-C34	Epigenetic:BRPF1B/TRIM24	HGGX6	HGG - H3.3G34R	-0.992918	0.641747	-1.14523	0.378348	1.72654	1.33819	-5.33302	0.702436	0.402878	1	1.5148	3.88662	Suspect
ML324	Epigenetic:JMJD2	DIPGX29	DIPG - H3.3K27M	-10	8.11051	-0.707367	0.363259	43.679	1.02915	-4.82347	0.075589	0.985628	1	35.8043	36.5554	OK
ML324	Epigenetic:JMJD2	DIPGX37	DIPG - H3.3K27M	-10	12.5993	0	0	6.22608	1.2646	-4.705	0.30057	0.549253	1	4.3896	4.3896	OK
ML324	Epigenetic:JMJD2	HGGX39	HGG -H3WT	-9.60471	11.7151	-1.27519	0.298565	18.1447	0.84569	-4.82958	0.106631	0.952876	1	14.8511	16.1118	OK
ML324	Epigenetic:JMJD2	HGGX6	HGG - H3.3G34R	-4.7617	15.6975	0	0	44.1006	62.5977	-4.66726	0.954194	0.949964	1	29.4296	29.4296	OK
UNC0642	Epigenetic:G9a/GLP	DIPGX29	DIPG - H3.3K27M	-9.99996	14.4581	-1.28868	0.233652	74.8562	0.662018	-4.95625	0.0333236	0.997942	1	71.2974	72.8102	OK
UNC0642	Epigenetic:G9a/GLP	DIPGX37	DIPG - H3.3K27M	-5.89382	0.770625	2.09823	0.438617	70.5989	1.16292	-5.18744	0.0300009	0.995134	1	96.0281	81.3405	OK
UNC0642	Epigenetic:G9a/GLP	HGGX39	HGG -H3WT	-10	12.8705	-2.36023	0.238978	74.9114	0.812561	-4.84045	0.177704	0.997779	1	62.4922	64.9474	OK
UNC0642	Epigenetic:G9a/GLP	HGGX6	HGG - H3.3G34R	-3.16893	0.251704	-0.875952	0.329364	72.8421	1.01684	-5.04582	0.00889685	0.996801	1	75.5364	77.1013	OK
GUADECITABINE	Epigenetic:DNMT	DIPGX29	DIPG - H3.3K27M	-10	23.5049	-2.36	0.236437	-1.72268	0.289384	-6.14387	0.561477	0.100536	1	0	1.36636	Suspect
GUADECITABINE	Epigenetic:DNMT	DIPGX37	DIPG - H3.3K27M	0	NA	1.58153	NA	3.11201	NA	-5.78152	NA	0	1	16.4274	5.35667	Suspect
GUADECITABINE	Epigenetic:DNMT	HGGX39	HGG -H3WT	-10	99.9099	-3.78725	0.430621	-1.73047	0.481432	-6.32547	0.403688	0.282658	1	0	4.78318	Suspect
GUADECITABINE	Epigenetic:DNMT	HGGX6	HGG - H3.3G34R	-10	129.271	-2.81091	0.470114	-2.21809	0.332354	-7.36183	0.621055	0.0392332	1	0	1.99291	Suspect
SRT2104	Epigenetic:Sirt1, activator	DIPGX29	DIPG - H3.3K27M	-6.00565	0.488067	-1.74668	0.289097	69.0009	0.766015	-5.16412	0.0198171	0.998024	1	79.7358	82.3586	OK
SRT2104	Epigenetic:Sirt1, activator	DIPGX37	DIPG - H3.3K27M	-9.99948	NA	2.75411	0.280619	68.5111	0.511272	-5.23751	NA	0.997929	1	100.658	81.3797	OK
SRT2104	Epigenetic:Sirt1, activator	HGGX39	HGG -H3WT	-9.99998	15.2915	-0.894922	0.513513	72.3923	1.46111	-4.8445	0.13554	0.988643	1	60.9312	61.8935	OK
SRT2104	Epigenetic:Sirt1, activator	HGGX6	HGG - H3.3G34R	-6.17984	0.804547	-1.62676	0.305298	67.3225	0.807941	-5.20878	0.0276076	0.997705	1	80.8436	83.3446	OK
UNC669	Epigenetic:L3MBTL1	DIPGX29	DIPG - H3.3K27M	-0.742544	0.845487	-2.58798	0.601552	-0.106032	1.36632	-5.71285	0.978585	0.269965	1	0	4.32683	Suspect
UNC669	Epigenetic:L3MBTL1	DIPGX37	DIPG - H3.3K27M	-1.52554	0.924284	1.8662	0.384011	6.49078	0.9295	-5.51753	0.247848	0.609425	1	20.0877	7.02437	Suspect
UNC669	Epigenetic:L3MBTL1	HGGX39	HGG -H3WT	-9.90993	104.001	-2.05394	0.294516	0.262753	0.416595	-5.88946	0.317992	0.45413	1	0.456438	4.37716	Suspect
UNC669	Epigenetic:L3MBTL1	HGGX6	HGG - H3.3G34R	-10	17.7467	-2.58079	0.259962	-1.31724	0.52037	-5.15752	0.423405	0.153551	1	0	1.46253	Suspect
LDC000067	Kinase:CDK9	DIPGX29	DIPG - H3.3K27M	-9.994	17.7678	-1.2862	0.312752	71.8551	0.941209	-4.81687	0.198928	0.99575	1	58.4132	59.7536	OK
LDC000067	Kinase:CDK9	DIPGX37	DIPG - H3.3K27M	-10	5.35165	-3.34141	0.526642	59.6985	2.20769	-4.67654	0.129008	0.989212	1	39.7617	42.6425	OK
LDC000067	Kinase:CDK9	HGGX39	HGG -H3WT	-10	9.98982	-1.79649	0.487027	48.3369	1.37917	-4.84435	0.0849045	0.980031	1	40.4743	42.3319	OK
LDC000067	Kinase:CDK9	HGGX6	HGG - H3.3G34R	-6.53588	5.8335	0	0	65.7013	1.93165	-4.82774	0.0922704	0.989275	1	54.3836	54.3836	OK
SINEFUNGIN	Epigenetic:DNMT	DIPGX29	DIPG - H3.3K27M	-1.85105	0.511398	0	0	21.4688	2.24859	-5.35061	0.0729677	0.907547	1	29.0121	29.0121	OK
SINEFUNGIN	Epigenetic:DNMT	DIPGX37	DIPG - H3.3K27M	-1.0734	4.35371	-2.82059	0.358585	-1.52447	4.48756	-5.63462	4.12176	0.118928	1	0	2.12785	Suspect
SINEFUNGIN	Epigenetic:DNMT	HGGX39	HGG -H3WT	-1.06111	2.39116	-2.22607	0.504583	-1.11881	1.57293	-5.87915	2.03222	0.0427777	1	0	2.0853	Suspect
SINEFUNGIN	Epigenetic:DNMT	HGGX6	HGG - H3.3G34R	-10	65.8276	-1.28389	0.358272	2.96013	1.01348	-5.39151	0.197664	0.495747	1	4.00763	5.90537	Suspect
MM-102	Epigenetic:MLL1	DIPGX29	DIPG - H3.3K27M	-10	24.5379	0	0	33.8738	5.37141	-5.17172	0.300966	0.624505	1	39.6873	39.6873	OK
MM-102	Epigenetic:MLL1	DIPGX37	DIPG - H3.3K27M	-10	260.266	0	0	2.85352	0.887645	-6.2468	0.118714	0.247558	1	6.41133	6.41133	Suspect
MM-102	Epigenetic:MLL1	HGGX39	HGG -H3WT	-10	35.2998	0	0	10.2248	5.99921	-5.19599	0.393914	0.292707	1	12.2284	12.2284	Suspect
MM-102	Epigenetic:MLL1	HGGX6	HGG - H3.3G34R	-5.0608	15.8722	0	0	63.4545	86.4203	-5.03156	0.925494	0.9558	1	65.457	65.457	OK
PINOMETOSTAT	Epigenetic:DOT1L	DIPGX29	DIPG - H3.3K27M	-0.488629	0.210557	0	0	2.50597	0.788302	-6.42799	0.831099	0.369985	1	6.21213	6.21213	Suspect
PINOMETOSTAT	Epigenetic:DOT1L	DIPGX37	DIPG - H3.3K27M	-0.209232	0.145347	0	0	3.71772	1.30584	-8.06939	1.72943	0.269634	1	14.4624	14.4624	Suspect
PINOMETOSTAT	Epigenetic:DOT1L	HGGX39	HGG -H3WT	-10	175.587	-1.86034	0.526519	0.129871	0.470972	-6.93021	0.325257	0.234073	1	0.359579	5.83192	Suspect
PINOMETOSTAT	Epigenetic:DOT1L	HGGX6	HGG - H3.3G34R	-9.7648	263.272	0	0	2.21288	0.744037	-5.97696	0.514825	0.216457	1	4.37458	4.37458	Suspect
PFI-3	Epigenetic:SMARCA	DIPGX29	DIPG - H3.3K27M	-0.669898	0.190184	0	0	5.29522	1.35433	-5.76831	0.43744	0.667431	1	9.58031	9.58031	OK
PFI-3	Epigenetic:SMARCA	DIPGX37	DIPG - H3.3K27M	-0.127844	0.138656	0	0	4.7135	2.79118	-9.35092	5.11715	0.0797286	1	20.5542	20.5542	Suspect
PFI-3	Epigenetic:SMARCA	HGGX39	HGG -H3WT	-1.12108	0.711113	-1.59817	0.551434	6.52152	2.43139	-5.86751	0.413656	0.69392	1	10.6433	15.189	OK
PFI-3	Epigenetic:SMARCA	HGGX6	HGG - H3.3G34R	-1.41795	1.05603	0	0	4.77495	0.974763	-6.39979	0.328441	0.570869	1	11.4595	11.4595	OK
UNC926	Epigenetic:L3MBTL1	DIPGX29	DIPG - H3.3K27M	-0.781812	0.321694	0	0	4.69575	1.3259	-5.78572	0.510702	0.555735	1	8.48808	8.48808	OK
UNC926	Epigenetic:L3MBTL1	DIPGX37	DIPG - H3.3K27M	0	NA	0	0	0	NA	-7.57745	NA	-0.0175069	1	0	0	Suspect
UNC926	Epigenetic:L3MBTL1	HGGX39	HGG -H3WT	-1.01898	0.516812	-1.46064	0.659563	4.86183	1.26511	-5.9568	0.355695	0.623894	1	8.08505	12.3991	OK
UNC926	Epigenetic:L3MBTL1	HGGX6	HGG - H3.3G34R	-0.91012	0.339867	-1.09481	0.688501	5.64739	1.19657	-5.81907	0.374991	0.681155	1	8.91498	12.335	OK
ICG001	Epigenetic:B-catenin/CPB	DIPGX29	DIPG - H3.3K27M	-1.22016	0.16663	0	0	21.3354	1.53471	-5.36732	0.0790352	0.963322	1	29.3346	29.3346	OK
ICG001	Epigenetic:B-catenin/CPB	DIPGX37	DIPG - H3.3K27M	-0.911989	0.14166	0	0	33.3739	3.48114	-5.5364	0.147201	0.956499	1	51.8964	51.8964	OK
ICG001	Epigenetic:B-catenin/CPB	HGGX39	HGG -H3WT	-1.41506	0.144556	-1.76465	0.394735	32.5848	1.11903	-5.66741	0.0384641	0.988336	1	52.2454	57.321	OK
ICG001	Epigenetic:B-catenin/CPB	HGGX6	HGG - H3.3G34R	-1.47744	0.20961	0.914066	0.508897	31.7646	2.41937	-5.14399	0.0711695	0.956883	1	41.8761	35.4777	OK
UNC2327	Epigenetic:PRMT3	DIPGX29	DIPG - H3.3K27M	-10	41.1149	0.893154	0.361176	3.41718	1.02193	-5.06527	0.332853	0.349338	1	8.94064	2.68856	Suspect
UNC2327	Epigenetic:PRMT3	DIPGX37	DIPG - H3.3K27M	-10	57.2285	0	0	0.931383	0.718512	-7.36405	1.37782	0.0797949	1	3.13314	3.13314	Suspect
UNC2327	Epigenetic:PRMT3	HGGX39	HGG -H3WT	-2.32952	1.46051	0	0	3.74949	1.41429	-5.41741	0.416039	0.446299	1	5.31492	5.31492	Suspect
UNC2327	Epigenetic:PRMT3	HGGX6	HGG - H3.3G34R	-1.66554	0.727723	0.563751	0.329314	5.66414	1.19318	-5.30752	0.233081	0.634525	1	10.624	6.67777	OK
JIB-04	Epigenetic:Jumonji, pan	DIPGX29	DIPG - H3.3K27M	-2.58847	0.338808	1.7394	0.451106	47.2076	1.25912	-5.13161	0.0242467	0.988479	1	63.6374	51.4616	OK
JIB-04	Epigenetic:Jumonji, pan	DIPGX37	DIPG - H3.3K27M	-10	11.7088	0	0	16.6716	3.03469	-5.54116	0.281885	0.588654	1	25.6945	25.6945	OK
JIB-04	Epigenetic:Jumonji, pan	HGGX39	HGG -H3WT	-3.19542	0.417839	-1.35972	0.450346	34.3272	1.26622	-5.02345	0.0328195	0.979476	1	34.3534	36.5266	OK
JIB-04	Epigenetic:Jumonji, pan	HGGX6	HGG - H3.3G34R	-2.54068	0.200651	1.16157	0.362568	50.7006	1.05763	-5.07429	0.0192043	0.99332	1	61.3664	53.2354	OK
MI-2-2	Epigenetic:Menin/MLL	DIPGX29	DIPG - H3.3K27M	-0.681243	0.126704	1.55782	0.763563	21.7831	2.38117	-5.43806	0.198996	0.91851	1	41.2749	30.3702	OK
MI-2-2	Epigenetic:Menin/MLL	DIPGX37	DIPG - H3.3K27M	-10	18.8713	0	0	11.269	4.95107	-4.66691	0.477461	0.346132	1	7.51433	7.51433	Suspect
MI-2-2	Epigenetic:Menin/MLL	HGGX39	HGG -H3WT	-1.21987	0.138261	-1.9543	0.457617	17.8595	0.535606	-6.46109	0.0531222	0.978999	1	41.691	48.7705	OK
MI-2-2	Epigenetic:Menin/MLL	HGGX6	HGG - H3.3G34R	-1.13757	0.186424	0	0	21.1959	0.884635	-6.4901	0.0769994	0.960854	1	52.7919	52.7919	OK
SALINOMYCIN	Epigenetic:Wnt	DIPGX29	DIPG - H3.3K27M	-1.02553	0.122697	2.3749	1.15639	69.6833	3.88451	-5.31557	0.071829	0.973742	1	106.427	89.8023	OK
SALINOMYCIN	Epigenetic:Wnt	DIPGX37	DIPG - H3.3K27M	-0.901322	0.169293	-2.98923	2.64341	62.6136	3.667	-6.53313	0.119561	0.968105	1	152.913	166.342	OK
SALINOMYCIN	Epigenetic:Wnt	HGGX39	HGG -H3WT	-0.558892	0.0993483	0	0	73.9236	10.4049	-6.0098	0.315999	0.85024	1	152.653	152.653	OK
SALINOMYCIN	Epigenetic:Wnt	HGGX6	HGG - H3.3G34R	-1.51538	0.285886	3.79737	1.20723	60.5456	4.47702	-5.03279	0.0756919	0.94372	1	85.6314	59.0498	OK
PFI-4	Epigenetic:BRPF1B	DIPGX29	DIPG - H3.3K27M	-10	25.4021	0.801946	0.3041	16.6164	0.860369	-5.02793	0.107719	0.93018	1	21.8714	16.2577	OK
PFI-4	Epigenetic:BRPF1B	DIPGX37	DIPG - H3.3K27M	-10	102.431	0	0	2.43465	0.804643	-6.86547	1.20459	0.2339	1	6.97621	6.97621	Suspect
PFI-4	Epigenetic:BRPF1B	HGGX39	HGG -H3WT	-1.3257	0.247896	-2.98089	0.489856	18.7019	1.95167	-5.24009	0.0897669	0.937148	1	20.5117	27.0492	OK
PFI-4	Epigenetic:BRPF1B	HGGX6	HGG - H3.3G34R	-2.90481	1.57118	0	0	18.7999	2.46079	-4.96805	0.0690386	0.941433	1	18.2037	18.2037	OK
TA 02	Kinase:CK1/p38	DIPGX29	DIPG - H3.3K27M	-9.76753	23.0078	0	0	8.73796	0.884805	-4.7938	0.214631	0.781179	1	6.93589	6.93589	OK
TA 02	Kinase:CK1/p38	DIPGX37	DIPG - H3.3K27M	0	NA	-3.36643	NA	1.24787	NA	-7.72626	NA	0	1	0	16.15	Suspect
TA 02	Kinase:CK1/p38	HGGX39	HGG -H3WT	-1.41705	0.532386	-2.26196	0.500432	12.5383	2.54512	-4.85313	0.138657	0.843176	1	9.03175	12.9008	OK
TA 02	Kinase:CK1/p38	HGGX6	HGG - H3.3G34R	-8.17496	28.0929	0	0	8.99405	0.946164	-4.80098	0.287808	0.756097	1	7.20406	7.20406	OK
MI-503	Epigenetic:Menin/MLL	DIPGX29	DIPG - H3.3K27M	-9.99268	97.1422	4.20955	0.98153	74.0147	2.79533	-4.90474	0.401482	0.957162	1	92.6247	63.1579	OK
MI-503	Epigenetic:Menin/MLL	DIPGX37	DIPG - H3.3K27M	-3.22813	0.574209	0	0	72.0797	1.97292	-4.98091	0.014381	0.992421	1	70.7103	70.7103	OK
MI-503	Epigenetic:Menin/MLL	HGGX39	HGG -H3WT	-1.5403	0.160592	0	0	74.1713	3.65571	-5.13895	0.046369	0.975608	1	84.8459	84.8459	OK
MI-503	Epigenetic:Menin/MLL	HGGX6	HGG - H3.3G34R	-9.99397	36.5063	3.18338	0.900443	71.9134	2.55092	-4.89654	0.180811	0.962576	1	83.9016	61.6179	OK
PHA-767491	Kinase:CDC7/CDK9	DIPGX29	DIPG - H3.3K27M	-2.14164	0.102438	0	0	67.7803	0.761373	-5.61862	0.0103861	0.998109	1	109.715	109.715	OK
PHA-767491	Kinase:CDC7/CDK9	DIPGX37	DIPG - H3.3K27M	-5.13294	0.604194	-0.947123	0.537749	58.9457	0.932915	-5.89653	0.0287485	0.996145	1	111.384	113.588	OK
[truncated: 414 more rows]

## Sheet: f.DR fits (93 cmpds, 16 models)
Supplementary Data 4f: DR fits for 93 compounds profiled in 14 pHGG cell line models and 2 control cell lines (iAstro and HABS)
[truncated: 1,489 more rows]

[truncated: 4 more sheets: g.Definitions_Combination Raw, h.Combination - Raw Data, i.Definitions_Combination Fits, j.Combination - Fits]
