# Supplementary material for: Patient-derived models recapitulate heterogeneity of molecular signatures and drug response in pediatric high-grade glioma
Source: Nat Commun. 2021 Jul 2;12:4089. doi: 10.1038/s41467-021-24168-8 (PMC8253809; doi:10.1038/s41467-021-24168-8)
Supplement: Supplementary file 10 — Source data [file 41467_2021_24168_MOESM10_ESM.xlsx]

## Sheet: Fig. 8a DIPGX7 act.caspase
veh	veh	veh		mir	mir	mir		pax	pax	pax	pax		pax+mir	pax+mir	pax+mir	pax+mir
3.20954	2.32245	2.17602		0.797763	2.15805	2.95506		5.81213	4.70595	6.35452	4.2457		7.21943	9.96075	5.0656	7.85528
One way ANOVA with Tukey's
Number of families	1
Number of comparisons per family	6
Alpha	0.05
Tukey's multiple comparisons test	Mean Diff.	95.00% CI of diff.	Below threshold?	Summary	Adjusted P Value
veh vs. mir	0.599	-2.755 to 3.953	No	ns	0.9454
veh vs. pax	-2.71	-5.847 to 0.4270	No	ns	0.0964
veh vs. pax+mir	-4.956	-8.093 to -1.819	Yes	**	0.0032
mir vs. pax	-3.309	-6.446 to -0.1721	Yes	*	0.0383
mir vs. pax+mir	-5.555	-8.692 to -2.418	Yes	**	0.0014
pax vs. pax+mir	-2.246	-5.150 to 0.6588	No	ns	0.1474
Test details	Mean 1	Mean 2	Mean Diff.	SE of diff.	n1	n2	q	DF
veh vs. mir	2.569	1.97	0.599	1.096	3	3	0.7728	10
veh vs. pax	2.569	5.28	-2.71	1.025	3	4	3.738	10
veh vs. pax+mir	2.569	7.525	-4.956	1.025	3	4	6.835	10
mir vs. pax	1.97	5.28	-3.309	1.025	3	4	4.564	10
mir vs. pax+mir	1.97	7.525	-5.555	1.025	3	4	7.661	10
pax vs. pax+mir	5.28	7.525	-2.246	0.9494	4	4	3.345	10

## Sheet: Fig. 8a DIPGX7 pH3
veh	veh	veh		mir	mir	mir		pax	pax	pax	pax		pax+mir	pax+mir	pax+mir	pax+mir
2.76858	2.19339	3.21182		1.8453	3.17865	1.79725		2.12566	2.20951	1.47193	1.36036		1.12565	1.63417	0.728232	1.66682
One way ANOVA with Tukey's
Number of families	1
Number of comparisons per family	6
Alpha	0.05
Tukey's multiple comparisons test	Mean Diff.	95.00% CI of diff.	Below threshold?	Summary	Adjusted P Value
veh vs. mir	0.4509	-0.9009 to 1.803	No	ns	0.7418
veh vs. pax	0.9327	-0.3317 to 2.197	No	ns	0.1733
veh vs. pax+mir	1.436	0.1714 to 2.700	Yes	*	0.0258
mir vs. pax	0.4819	-0.7826 to 1.746	No	ns	0.66
mir vs. pax+mir	0.985	-0.2794 to 2.249	No	ns	0.1435
pax vs. pax+mir	0.5031	-0.6675 to 1.674	No	ns	0.5747
Test details	Mean 1	Mean 2	Mean Diff.	SE of diff.	n1	n2	q	DF
veh vs. mir	2.725	2.274	0.4509	0.4418	3	3	1.443	10
veh vs. pax	2.725	1.792	0.9327	0.4133	3	4	3.192	10
veh vs. pax+mir	2.725	1.289	1.436	0.4133	3	4	4.913	10
mir vs. pax	2.274	1.792	0.4819	0.4133	3	4	1.649	10
mir vs. pax+mir	2.274	1.289	0.985	0.4133	3	4	3.37	10
pax vs. pax+mir	1.792	1.289	0.5031	0.3826	4	4	1.86	10

## Sheet: Fig. 8a Western
Western blots Figure 8a
The Western blots were originally scanned by Li-Cor Odyssey® Fc and processed by Image Studio (Lincoln, Nebraska USA). The original images were exported with the original resolution.

## Sheet: Fig. 8b DIPGX37 act. caspase
veh	veh	veh		mir	mir	mir		pax	pax	pax		pax+mir	pax+mir	pax+mir
1.9551	2.0612	2.067		3.277	1.5969	3.4946		2.1408	3.319	3.3358		9.8923	14.9599	17.1823
One way ANOVA with Tukey's
Number of families	1
Number of comparisons per family	6
Alpha	0.05
Tukey's multiple comparisons test	Mean Diff.	95.00% CI of diff.	Significant?	Summary	Adjusted P Value
veh vs. mir	-0.7617	-5.911 to 4.387	No	ns	0.9628
veh vs. pax	-0.9041	-6.053 to 4.245	No	ns	0.9405
veh vs. pax+mir	-11.98	-17.13 to -6.835	Yes	***	0.0003
mir vs. pax	-0.1424	-5.292 to 5.007	No	ns	0.9997
mir vs. pax+mir	-11.22	-16.37 to -6.073	Yes	***	0.0005
pax vs. pax+mir	-11.08	-16.23 to -5.93	Yes	***	0.0006
Test details	Mean 1	Mean 2	Mean Diff.	SE of diff.	n1	n2	q	DF
veh vs. mir	2.028	2.79	-0.7617	1.608	3	3	0.67	8
veh vs. pax	2.028	2.932	-0.9041	1.608	3	3	0.7952	8
veh vs. pax+mir	2.028	14.01	-11.98	1.608	3	3	10.54	8
mir vs. pax	2.79	2.932	-0.1424	1.608	3	3	0.1252	8
mir vs. pax+mir	2.79	14.01	-11.22	1.608	3	3	9.87	8
pax vs. pax+mir	2.932	14.01	-11.08	1.608	3	3	9.745	8

## Sheet: Fig. 8b DIPGX37 pH3
veh	veh	veh		mir	mir	mir		pax	pax	pax		pax+mir	pax+mir	pax+mir
6.10555	7.2321	7.71682		1.6212	1.30263	1.38727		5.64536	4.44016	3.27127		0.372711	0.409816	0.297151
One way ANOVA with Tukey's
Number of families	1
Number of comparisons per family	6
Alpha	0.05
Tukey's multiple comparisons test	Mean Diff.	95.00% CI of diff.	Significant?	Summary	Adjusted P Value
veh vs. mir	5.581	3.676 to 7.486	Yes	****	<0.0001
veh vs. pax	2.566	0.661 to 4.471	Yes	*	0.011
veh vs. pax+mir	6.658	4.753 to 8.563	Yes	****	<0.0001
mir vs. pax	-3.015	-4.92 to -1.11	Yes	**	0.0043
mir vs. pax+mir	1.077	-0.8278 to 2.982	No	ns	0.3352
pax vs. pax+mir	4.092	2.187 to 5.997	Yes	***	0.0006
Test details	Mean 1	Mean 2	Mean Diff.	SE of diff.	n1	n2	q	DF
veh vs. mir	7.018	1.437	5.581	0.5949	3	3	13.27	8
veh vs. pax	7.018	4.452	2.566	0.5949	3	3	6.1	8
veh vs. pax+mir	7.018	0.3599	6.658	0.5949	3	3	15.83	8
mir vs. pax	1.437	4.452	-3.015	0.5949	3	3	7.168	8
mir vs. pax+mir	1.437	0.3599	1.077	0.5949	3	3	2.561	8
pax vs. pax+mir	4.452	0.3599	4.092	0.5949	3	3	9.729	8

## Sheet: Fig. 9
Start	End	Survival (weeks)	Vehicle	Paxalisib	Mirdametinib	Paxalisib+Mirdametinib
2018-07-16	2018-10-10	12.2857	1
2018-07-16	2018-09-26	10.2857	1
2018-07-16	2018-10-10	12.2857	1
2018-07-16	2018-10-02	11.1429	1
2018-07-16	2018-10-26	14.5714	1
2018-07-16	2018-10-26	14.5714	1
2018-07-16	2018-09-16	8.85714		1
2018-07-16	2018-10-10	12.2857		1
2018-07-16	2018-10-19	13.5714		1
2018-07-16	2018-10-25	14.4286		1
2018-07-16	2018-10-03	11.2857		1
2018-07-16	2018-10-23	14.1429		1
2018-07-16	2018-10-13	12.7143			1
2018-07-16	2018-10-22	14			1
2018-07-16	2018-10-22	14			1
2018-07-16	2018-10-23	14.1429			1
2018-07-16	2018-11-28	19.2857			1
2018-07-16	2018-11-19	18			1
2018-07-16	2018-11-21	18.2857				1
2018-07-16	2018-11-21	18.2857				1
2018-07-16	2018-11-26	19				1
2018-07-16	2018-10-10	12.2857				1
2018-07-16	2018-11-20	18.1429				1
2018-07-16	2018-11-25	18.8571				1
Treatment started on 6-Sep-18
Median survival			12.2857	12.9286	14.0714	18.2857
Vehicle vs Paxalisib
Log-rank (Mantel-Cox) test
Chi square	0.4447
df	1
P value	0.5049
P value summary	ns
Are the survival curves sig different?	No
Vehicle vs Mirdametinib
Log-rank (Mantel-Cox) test
Chi square	2.022
df	1
P value	0.155
P value summary	ns
Are the survival curves sig different?	No
Vehicle vs Paxalisib+Mirdametinib
Log-rank (Mantel-Cox) test
Chi square	7.667
df	1
P value	0.0056
P value summary	**
Are the survival curves sig different?	Yes

## Sheet: Sup Fig. 8b 
Z-score and MPAS scores for Supplementary Figure 8b
sampleID_tidy	lineID	EPHA2	EPHA4	ETV5	SPRY4	DUSP4	CCND1	PHLDA1	DUSP6	SPRY2	ETV4	MPAS
SJHGG000101_C1	Line7	-0.0698092	1.03375	1.28833	0.333979	1.49714	0.768969	-0.428316	0.843355	-0.465388	-0.493287	1.36254
SJHGG009024_C1	Line2	-0.979359	-0.110604	0.106587	0.426543	0.848685	0.546667	0.715476	0.634562	-0.0144895	0.179144	0.744151
SJHGG009103_C7	Line6	1.78306	0.628544	-0.200149	0.428144	-1.35725	0.58415	-1.71271	-0.557265	-0.266507	-1.04332	-0.541793
SJHGG010327_C2	Line9	1.23695	0.952765	-1.04931	-0.462334	-0.00926732	0.624854	-1.29913	-1.2328	0.497554	1.12841	0.122597
SJHGG013322_C1	Line29	0.0617859	1.48946	0.245309	0.496164	-1.05456	-2.67451	-0.643536	-9.75542e-05	1.92423	0.916724	0.240643
SJHGG015756_C34	Line37	0.56666	-0.710009	-0.524911	0.969233	0.364837	-1.29685	-0.243707	0.858175	0.379249	0.254803	0.195266
SJHGG015760_C1	Line39	0.706438	-1.53956	0.528685	0.65585	1.94478	0.18568	0.961511	0.986638	1.09081	-1.21298	1.36226
SJHGG042550_C48	LineVI	-0.661795	-0.0355373	1.48656	1.03124	-0.216488	1.17825	0.375269	1.17554	0.31301	1.8127	2.04244
SJHGG054830_C1	Line42	0.422539	0.180555	0.079864	1.4093	-1.21672	-0.548969	-0.390286	0.542248	0.170293	0.059781	0.224081
SJHGG054832_C1	LineIV	0.815674	-1.46565	-2.64674	-1.33492	-0.188478	0.438259	-0.118561	-1.65971	-2.21702	-0.96309	-2.95364
SJHGG054833_C1	LineXIII	-1.48355	-1.16671	-0.099166	-0.159573	-0.442392	0.532237	2.1346	0.624439	-0.210424	-0.0983582	-0.116655
SJHGG054834_C1	LineXVII	-0.089883	0.274537	0.548036	-0.671176	-0.247895	-0.270797	1.13222	-0.68407	-0.847788	0.677369	-0.0567449
SJHGG054835_C1	LineXIX	-0.737994	1.18163	0.198529	-1.05559	0.859097	-0.400207	-0.133602	0.205412	0.706576	0.522198	0.425658
SJHGG054836_C1	LineXXI	-1.57072	-0.713171	0.0383852	-2.06686	-0.781489	0.332256	-0.349239	-1.73642	-1.0601	-1.7401	-3.05079

## Sheet: Supplementary Fig 9a-c Western
Western blot data, Supplementary Figure 9a-c
The Western blots were originally scanned by Li-Cor Odyssey® Fc and processed by Image Studio (Lincoln, Nebraska USA). The original images were exported with the original resolution.
For Supplementary Fig 9a SJ-DIPGX37 intracranial tumors in mice dosed with vehicle (veh, lanes 1-3), 25 mg/kg mirdametinib (mir, lanes 4-6), or 18 mg/kg paxalisib (pax, lanes 7-9) daily for 5 days, and tissue collected 2 hours after last dose.
For Supplementary Fig 9b Brain from CD1-nude mice treated with vehicle (lanes 1-3), 8 mg/kg pax (lanes 4-6), 12 mg/kg pax (lanes 7-9), 8 mg/kg pax + 14 mg/kg mir (lanes 10-12) and 12 mg/kg pax + 17 mg/kg mir (lanes 13-15).
For Supplementary Fig 9c Brain from CD1-nude mice treated with vehicle (lanes 1-3), 14 mg/kg mir (lanes 4-6), 17 mg/kg mir (lanes 7-9), 14 mg/kg mir + 8 mg/kg pax (lanes 10-12) and 17 mg/kg mir + 12 mg/kg pax (lanes 13-15).

## Sheet: Sup 10a Observations
MouseID	Analyte	Matrix	Status	Time	Concentration	Day
				hr	ng/mL
1	Mirdametinib	Plasma	mir	0.25	3125.9	1
1	Mirdametinib	Plasma	mir	2	1197.5	1
1	Mirdametinib	Plasma	mir+pax	0.25	8499.6	5
1	Mirdametinib	Plasma	mir+pax	2	1574.6	5
2	Mirdametinib	Plasma	mir	0.25	8116.6	1
2	Mirdametinib	Plasma	mir	2	1665.7	1
2	Mirdametinib	Plasma	mir+pax	0.25	10855	5
2	Mirdametinib	Plasma	mir+pax	2	1051	5
3	Mirdametinib	Plasma	mir	0.25	6947.8	1
3	Mirdametinib	Plasma	mir	2	1859	1
3	Mirdametinib	Plasma	mir+pax	0.25	9240.4	5
3	Mirdametinib	Plasma	mir+pax	2	1505.4	5
4	Mirdametinib	Plasma	mir	0.5	5639.7	1
4	Mirdametinib	Plasma	mir	4	1011.4	1
4	Mirdametinib	Plasma	mir+pax	0.5	4800.9	5
4	Mirdametinib	Plasma	mir+pax	4	1015.5	5
5	Mirdametinib	Plasma	mir	0.5	6505.3	1
5	Mirdametinib	Plasma	mir	4	1342.9	1
5	Mirdametinib	Plasma	mir+pax	0.5	10821	5
5	Mirdametinib	Plasma	mir+pax	4	2099.4	5
6	Mirdametinib	Plasma	mir	0.5	7436.1	1
6	Mirdametinib	Plasma	mir	4	1214	1
6	Mirdametinib	Plasma	mir+pax	0.5	7365.6	5
6	Mirdametinib	Plasma	mir+pax	4	1384.1	5
7	Mirdametinib	Plasma	mir	1	2701.5	1
7	Mirdametinib	Plasma	mir	8	959.86	1
7	Mirdametinib	Plasma	mir+pax	1	3462.1	5
7	Mirdametinib	Plasma	mir+pax	8	716.62	5
8	Mirdametinib	Plasma	mir	1	2452.2	1
8	Mirdametinib	Plasma	mir	8	830.23	1
8	Mirdametinib	Plasma	mir+pax	1	6426.6	5
8	Mirdametinib	Plasma	mir+pax	8	661.01	5
9	Mirdametinib	Plasma	mir	1	3076.9	1
9	Mirdametinib	Plasma	mir	8	413.82	1
9	Mirdametinib	Plasma	mir+pax	1	1285.7	5
9	Mirdametinib	Plasma	mir+pax	8	1742.7	5
10	Mirdametinib	Plasma	mir+pax	0.25	15382	1
10	Mirdametinib	Plasma	mir+pax	2	1338.7	1
11	Mirdametinib	Plasma	mir+pax	0.25	14225	1
11	Mirdametinib	Plasma	mir+pax	2	2185.2	1
12	Mirdametinib	Plasma	mir+pax	0.25	11387	1
12	Mirdametinib	Plasma	mir+pax	2	1911.5	1
13	Mirdametinib	Plasma	mir+pax	0.5	6691.1	1
13	Mirdametinib	Plasma	mir+pax	4	1194.1	1
14	Mirdametinib	Plasma	mir+pax	0.5	3777.9	1
14	Mirdametinib	Plasma	mir+pax	4	1365.6	1
15	Mirdametinib	Plasma	mir+pax	0.5	8148.4	1
15	Mirdametinib	Plasma	mir+pax	4	1497.2	1
16	Mirdametinib	Plasma	mir+pax	1	2134.9	1
16	Mirdametinib	Plasma	mir+pax	8	760.06	1
17	Mirdametinib	Plasma	mir+pax	1	1678.3	1
17	Mirdametinib	Plasma	mir+pax	8	725.2	1
18	Mirdametinib	Plasma	mir+pax	1	1761.2	1
18	Mirdametinib	Plasma	mir+pax	8	609.06	1
19	Mirdametinib	Plasma	mir	0.25	6951.2	1
19	Mirdametinib	Plasma	mir	2	1024	1
19	Mirdametinib	Plasma	mir	0.25	6223.1	5
19	Mirdametinib	Plasma	mir	2	903.41	5
20	Mirdametinib	Plasma	mir	0.25	5858	1
20	Mirdametinib	Plasma	mir	2	1148.7	1
20	Mirdametinib	Plasma	mir	0.25	7274.7	5
20	Mirdametinib	Plasma	mir	2	1349.6	5
21	Mirdametinib	Plasma	mir	0.25	7000.1	1
21	Mirdametinib	Plasma	mir	2	1373	1
21	Mirdametinib	Plasma	mir	0.25	3782.6	5
21	Mirdametinib	Plasma	mir	2	2108.7	5
22	Mirdametinib	Plasma	mir	0.5	1860.9	1
22	Mirdametinib	Plasma	mir	4	1074.2	1
22	Mirdametinib	Plasma	mir	0.5	2810.8	5
22	Mirdametinib	Plasma	mir	4	871.84	5
23	Mirdametinib	Plasma	mir	0.5	4663.8	1
23	Mirdametinib	Plasma	mir	4	913.91	1
23	Mirdametinib	Plasma	mir	0.5	4968.7	5
23	Mirdametinib	Plasma	mir	4	960.62	5
24	Mirdametinib	Plasma	mir	0.5	7954.8	1
24	Mirdametinib	Plasma	mir	4	1273.7	1
24	Mirdametinib	Plasma	mir	0.5	3791	5
24	Mirdametinib	Plasma	mir	4	1342.9	5
25	Mirdametinib	Plasma	mir	1	2460.4	1
25	Mirdametinib	Plasma	mir	8	861.1	1
25	Mirdametinib	Plasma	mir	1	1332.2	5
25	Mirdametinib	Plasma	mir	8	328.98	5
26	Mirdametinib	Plasma	mir	1	4315.3	1
26	Mirdametinib	Plasma	mir	1	1721.4	5
26	Mirdametinib	Plasma	mir	8	528.23	5
27	Mirdametinib	Plasma	mir	1	2882.4	1
27	Mirdametinib	Plasma	mir	8	942.11	1
27	Mirdametinib	Plasma	mir	1	1538.9	5
27	Mirdametinib	Plasma	mir	8	870.4	5

## Sheet: Sup 10a Predictions
Value	Analyte	Matrix	Status	Time	Concentration
				hr	ng/mL
PopMean	Mirdametinib	Plasma	mir	0.04002	2788.21
PopMean	Mirdametinib	Plasma	mir	0.092046	5997.47
PopMean	Mirdametinib	Plasma	mir	0.144072	7742.07
PopMean	Mirdametinib	Plasma	mir	0.196098	7263.84
PopMean	Mirdametinib	Plasma	mir	0.248124	6818.64
PopMean	Mirdametinib	Plasma	mir	0.30015	6406.07
PopMean	Mirdametinib	Plasma	mir	0.352176	6032.77
PopMean	Mirdametinib	Plasma	mir	0.404202	5688.02
PopMean	Mirdametinib	Plasma	mir	0.456228	5347.41
PopMean	Mirdametinib	Plasma	mir	0.508254	5029.48
PopMean	Mirdametinib	Plasma	mir	0.56028	4725.57
PopMean	Mirdametinib	Plasma	mir	0.612306	4438.21
PopMean	Mirdametinib	Plasma	mir	0.664332	4177.17
PopMean	Mirdametinib	Plasma	mir	0.716358	3931.88
PopMean	Mirdametinib	Plasma	mir	0.768384	3717.17
PopMean	Mirdametinib	Plasma	mir	0.82041	3522.5
PopMean	Mirdametinib	Plasma	mir	0.872436	3344.59
PopMean	Mirdametinib	Plasma	mir	0.924462	3185.12
PopMean	Mirdametinib	Plasma	mir	0.976488	3037.54
PopMean	Mirdametinib	Plasma	mir	1.02851	2900.11
PopMean	Mirdametinib	Plasma	mir	1.08054	2780.81
PopMean	Mirdametinib	Plasma	mir	1.13257	2670.79
PopMean	Mirdametinib	Plasma	mir	1.18459	2572.78
PopMean	Mirdametinib	Plasma	mir	1.23662	2477.13
PopMean	Mirdametinib	Plasma	mir	1.28864	2389.7
PopMean	Mirdametinib	Plasma	mir	1.34067	2307.09
PopMean	Mirdametinib	Plasma	mir	1.3927	2231.91
PopMean	Mirdametinib	Plasma	mir	1.44472	2161.81
PopMean	Mirdametinib	Plasma	mir	1.49675	2098.54
PopMean	Mirdametinib	Plasma	mir	1.54877	2037.23
PopMean	Mirdametinib	Plasma	mir	1.6008	1983.15
PopMean	Mirdametinib	Plasma	mir	1.65283	1929.59
PopMean	Mirdametinib	Plasma	mir	1.70485	1881.05
PopMean	Mirdametinib	Plasma	mir	1.75688	1834.4
PopMean	Mirdametinib	Plasma	mir	1.8089	1792.18
PopMean	Mirdametinib	Plasma	mir	1.86093	1751.92
PopMean	Mirdametinib	Plasma	mir	1.91296	1712.53
PopMean	Mirdametinib	Plasma	mir	1.96498	1677.42
PopMean	Mirdametinib	Plasma	mir	2.01701	1643.26
PopMean	Mirdametinib	Plasma	mir	2.06903	1611.96
PopMean	Mirdametinib	Plasma	mir	2.12106	1582.93
PopMean	Mirdametinib	Plasma	mir	2.17309	1555.34
PopMean	Mirdametinib	Plasma	mir	2.22511	1529.5
PopMean	Mirdametinib	Plasma	mir	2.27714	1505.18
PopMean	Mirdametinib	Plasma	mir	2.32916	1482.39
PopMean	Mirdametinib	Plasma	mir	2.38119	1460.16
PopMean	Mirdametinib	Plasma	mir	2.43322	1439.18
PopMean	Mirdametinib	Plasma	mir	2.48524	1420.21
PopMean	Mirdametinib	Plasma	mir	2.53727	1401.82
PopMean	Mirdametinib	Plasma	mir	2.58929	1382.91
PopMean	Mirdametinib	Plasma	mir	2.64132	1366.4
PopMean	Mirdametinib	Plasma	mir	2.69335	1350.1
PopMean	Mirdametinib	Plasma	mir	2.74537	1334.51
PopMean	Mirdametinib	Plasma	mir	2.7974	1320.85
PopMean	Mirdametinib	Plasma	mir	2.84942	1307.45
PopMean	Mirdametinib	Plasma	mir	2.90145	1295.29
PopMean	Mirdametinib	Plasma	mir	2.95348	1283.17
PopMean	Mirdametinib	Plasma	mir	3.0055	1270.09
PopMean	Mirdametinib	Plasma	mir	3.05753	1259.1
PopMean	Mirdametinib	Plasma	mir	3.10955	1248.72
PopMean	Mirdametinib	Plasma	mir	3.16158	1237.65
PopMean	Mirdametinib	Plasma	mir	3.21361	1226.43
PopMean	Mirdametinib	Plasma	mir	3.26563	1215.8
PopMean	Mirdametinib	Plasma	mir	3.31766	1205.48
PopMean	Mirdametinib	Plasma	mir	3.36968	1196.44
PopMean	Mirdametinib	Plasma	mir	3.42171	1188.14
PopMean	Mirdametinib	Plasma	mir	3.47374	1179.17
PopMean	Mirdametinib	Plasma	mir	3.52576	1169.47
PopMean	Mirdametinib	Plasma	mir	3.57779	1160.95
PopMean	Mirdametinib	Plasma	mir	3.62981	1152.49
PopMean	Mirdametinib	Plasma	mir	3.68184	1144.11
PopMean	Mirdametinib	Plasma	mir	3.73387	1135.96
PopMean	Mirdametinib	Plasma	mir	3.78589	1128.17
PopMean	Mirdametinib	Plasma	mir	3.83792	1121.19
PopMean	Mirdametinib	Plasma	mir	3.88994	1114.09
PopMean	Mirdametinib	Plasma	mir	3.94197	1106.77
PopMean	Mirdametinib	Plasma	mir	3.994	1099.45
PopMean	Mirdametinib	Plasma	mir	4.04602	1092.93
PopMean	Mirdametinib	Plasma	mir	4.09805	1086.02
PopMean	Mirdametinib	Plasma	mir	4.15008	1079.2
PopMean	Mirdametinib	Plasma	mir	4.2021	1072.43
PopMean	Mirdametinib	Plasma	mir	4.25413	1065.61
PopMean	Mirdametinib	Plasma	mir	4.30615	1059.56
PopMean	Mirdametinib	Plasma	mir	4.35818	1053.34
PopMean	Mirdametinib	Plasma	mir	4.41021	1047.36
PopMean	Mirdametinib	Plasma	mir	4.46223	1041.32
PopMean	Mirdametinib	Plasma	mir	4.51426	1035.57
PopMean	Mirdametinib	Plasma	mir	4.56628	1029.64
PopMean	Mirdametinib	Plasma	mir	4.61831	1023.79
PopMean	Mirdametinib	Plasma	mir	4.67034	1017.91
PopMean	Mirdametinib	Plasma	mir	4.72236	1012.41
PopMean	Mirdametinib	Plasma	mir	4.77439	1006.86
PopMean	Mirdametinib	Plasma	mir	4.82641	1001.49
PopMean	Mirdametinib	Plasma	mir	4.87844	996.142
PopMean	Mirdametinib	Plasma	mir	4.93047	990.618
PopMean	Mirdametinib	Plasma	mir	4.98249	985.028
PopMean	Mirdametinib	Plasma	mir	5.03452	979.715
PopMean	Mirdametinib	Plasma	mir	5.08654	974.546
PopMean	Mirdametinib	Plasma	mir	5.13857	969.551
PopMean	Mirdametinib	Plasma	mir	5.1906	964.424
PopMean	Mirdametinib	Plasma	mir	5.24262	959.25
PopMean	Mirdametinib	Plasma	mir	5.29465	954.226
PopMean	Mirdametinib	Plasma	mir	5.34667	949.233
PopMean	Mirdametinib	Plasma	mir	5.3987	944.237
PopMean	Mirdametinib	Plasma	mir	5.45073	939.349
PopMean	Mirdametinib	Plasma	mir	5.50275	934.424
PopMean	Mirdametinib	Plasma	mir	5.55478	929.553
PopMean	Mirdametinib	Plasma	mir	5.6068	924.732
PopMean	Mirdametinib	Plasma	mir	5.65883	919.961
PopMean	Mirdametinib	Plasma	mir	5.71086	915.295
PopMean	Mirdametinib	Plasma	mir	5.76288	910.67
PopMean	Mirdametinib	Plasma	mir	5.81491	906.065
PopMean	Mirdametinib	Plasma	mir	5.86693	901.457
PopMean	Mirdametinib	Plasma	mir	5.91896	896.852
PopMean	Mirdametinib	Plasma	mir	5.97099	892.275
PopMean	Mirdametinib	Plasma	mir	6.02301	887.732
PopMean	Mirdametinib	Plasma	mir	6.07504	883.257
PopMean	Mirdametinib	Plasma	mir	6.12706	878.839
PopMean	Mirdametinib	Plasma	mir	6.17909	874.459
PopMean	Mirdametinib	Plasma	mir	6.23112	870.116
PopMean	Mirdametinib	Plasma	mir	6.28314	865.809
PopMean	Mirdametinib	Plasma	mir	6.33517	861.504
PopMean	Mirdametinib	Plasma	mir	6.38719	857.173
PopMean	Mirdametinib	Plasma	mir	6.43922	852.869
PopMean	Mirdametinib	Plasma	mir	6.49125	848.633
PopMean	Mirdametinib	Plasma	mir	6.54327	844.482
PopMean	Mirdametinib	Plasma	mir	6.5953	840.322
PopMean	Mirdametinib	Plasma	mir	6.64732	836.187
PopMean	Mirdametinib	Plasma	mir	6.69935	832.077
PopMean	Mirdametinib	Plasma	mir	6.75138	827.992
PopMean	Mirdametinib	Plasma	mir	6.8034	823.93
PopMean	Mirdametinib	Plasma	mir	6.85543	819.879
PopMean	Mirdametinib	Plasma	mir	6.90745	815.749
PopMean	Mirdametinib	Plasma	mir	6.95948	811.688
PopMean	Mirdametinib	Plasma	mir	7.01151	807.616
PopMean	Mirdametinib	Plasma	mir	7.06353	803.614
PopMean	Mirdametinib	Plasma	mir	7.11556	799.635
PopMean	Mirdametinib	Plasma	mir	7.16758	795.591
PopMean	Mirdametinib	Plasma	mir	7.21961	791.665
PopMean	Mirdametinib	Plasma	mir	7.27164	787.772
PopMean	Mirdametinib	Plasma	mir	7.32366	783.792
PopMean	Mirdametinib	Plasma	mir	7.37569	779.92
PopMean	Mirdametinib	Plasma	mir	7.42771	776.146
PopMean	Mirdametinib	Plasma	mir	7.47974	772.523
PopMean	Mirdametinib	Plasma	mir	7.53177	768.769
PopMean	Mirdametinib	Plasma	mir	7.58379	764.992
PopMean	Mirdametinib	Plasma	mir	7.63582	761.1
PopMean	Mirdametinib	Plasma	mir	7.68784	757.316
PopMean	Mirdametinib	Plasma	mir	7.73987	753.638
PopMean	Mirdametinib	Plasma	mir	7.7919	749.978
PopMean	Mirdametinib	Plasma	mir	7.84392	746.316
PopMean	Mirdametinib	Plasma	mir	7.89595	742.598
PopMean	Mirdametinib	Plasma	mir	7.94797	738.979
PopMean	Mirdametinib	Plasma	mir	8	735.463
5thPct	Mirdametinib	Plasma	mir	0.04002	1533.67
5thPct	Mirdametinib	Plasma	mir	0.092046	3193.27
5thPct	Mirdametinib	Plasma	mir	0.144072	4160.38
5thPct	Mirdametinib	Plasma	mir	0.196098	4040.56
5thPct	Mirdametinib	Plasma	mir	0.248124	3922.02
5thPct	Mirdametinib	Plasma	mir	0.30015	3802.78
5thPct	Mirdametinib	Plasma	mir	0.352176	3690.6
5thPct	Mirdametinib	Plasma	mir	0.404202	3580.69
5thPct	Mirdametinib	Plasma	mir	0.456228	3468.71
5thPct	Mirdametinib	Plasma	mir	0.508254	3371.33
5thPct	Mirdametinib	Plasma	mir	0.56028	3277.06
5thPct	Mirdametinib	Plasma	mir	0.612306	3176.43
5thPct	Mirdametinib	Plasma	mir	0.664332	3081.15
5thPct	Mirdametinib	Plasma	mir	0.716358	2978.26
5thPct	Mirdametinib	Plasma	mir	0.768384	2865.73
5thPct	Mirdametinib	Plasma	mir	0.82041	2746.37
5thPct	Mirdametinib	Plasma	mir	0.872436	2621.33
5thPct	Mirdametinib	Plasma	mir	0.924462	2496.2
5thPct	Mirdametinib	Plasma	mir	0.976488	2377.22
5thPct	Mirdametinib	Plasma	mir	1.02851	2262.52
5thPct	Mirdametinib	Plasma	mir	1.08054	2156.04
5thPct	Mirdametinib	Plasma	mir	1.13257	2046.48
5thPct	Mirdametinib	Plasma	mir	1.18459	1937.39
5thPct	Mirdametinib	Plasma	mir	1.23662	1845.09
5thPct	Mirdametinib	Plasma	mir	1.28864	1757.64
5thPct	Mirdametinib	Plasma	mir	1.34067	1679.43
5thPct	Mirdametinib	Plasma	mir	1.3927	1615.67
5thPct	Mirdametinib	Plasma	mir	1.44472	1551.84
5thPct	Mirdametinib	Plasma	mir	1.49675	1494.22
5thPct	Mirdametinib	Plasma	mir	1.54877	1444.78
5thPct	Mirdametinib	Plasma	mir	1.6008	1397.62
5thPct	Mirdametinib	Plasma	mir	1.65283	1357.41
5thPct	Mirdametinib	Plasma	mir	1.70485	1322.99
5thPct	Mirdametinib	Plasma	mir	1.75688	1286.91
5thPct	Mirdametinib	Plasma	mir	1.8089	1260.43
5thPct	Mirdametinib	Plasma	mir	1.86093	1234.98
5thPct	Mirdametinib	Plasma	mir	1.91296	1207.71
5thPct	Mirdametinib	Plasma	mir	1.96498	1183.72
5thPct	Mirdametinib	Plasma	mir	2.01701	1158.8
5thPct	Mirdametinib	Plasma	mir	2.06903	1137.82
5thPct	Mirdametinib	Plasma	mir	2.12106	1121.07
5thPct	Mirdametinib	Plasma	mir	2.17309	1104.32
5thPct	Mirdametinib	Plasma	mir	2.22511	1085.36
5thPct	Mirdametinib	Plasma	mir	2.27714	1070.22
5thPct	Mirdametinib	Plasma	mir	2.32916	1058.07
5thPct	Mirdametinib	Plasma	mir	2.38119	1045.41
5thPct	Mirdametinib	Plasma	mir	2.43322	1029.3
5thPct	Mirdametinib	Plasma	mir	2.48524	1017.98
5thPct	Mirdametinib	Plasma	mir	2.53727	1005.73
5thPct	Mirdametinib	Plasma	mir	2.58929	993.939
5thPct	Mirdametinib	Plasma	mir	2.64132	982.985
5thPct	Mirdametinib	Plasma	mir	2.69335	973.073
5thPct	Mirdametinib	Plasma	mir	2.74537	962.576
5thPct	Mirdametinib	Plasma	mir	2.7974	954.232
5thPct	Mirdametinib	Plasma	mir	2.84942	944.316
5thPct	Mirdametinib	Plasma	mir	2.90145	936.446
5thPct	Mirdametinib	Plasma	mir	2.95348	927.987
5thPct	Mirdametinib	Plasma	mir	3.0055	919.789
5thPct	Mirdametinib	Plasma	mir	3.05753	911.118
5thPct	Mirdametinib	Plasma	mir	3.10955	902.12
5thPct	Mirdametinib	Plasma	mir	3.16158	895.178
5thPct	Mirdametinib	Plasma	mir	3.21361	887.529
5thPct	Mirdametinib	Plasma	mir	3.26563	879.091
5thPct	Mirdametinib	Plasma	mir	3.31766	871.119
5thPct	Mirdametinib	Plasma	mir	3.36968	863.964
5thPct	Mirdametinib	Plasma	mir	3.42171	856.811
5thPct	Mirdametinib	Plasma	mir	3.47374	849.958
5thPct	Mirdametinib	Plasma	mir	3.52576	843.13
5thPct	Mirdametinib	Plasma	mir	3.57779	836.807
5thPct	Mirdametinib	Plasma	mir	3.62981	830.863
5thPct	Mirdametinib	Plasma	mir	3.68184	824.771
5thPct	Mirdametinib	Plasma	mir	3.73387	818.93
5thPct	Mirdametinib	Plasma	mir	3.78589	812.922
5thPct	Mirdametinib	Plasma	mir	3.83792	806.499
5thPct	Mirdametinib	Plasma	mir	3.88994	800.862
5thPct	Mirdametinib	Plasma	mir	3.94197	794.945
5thPct	Mirdametinib	Plasma	mir	3.994	789.221
5thPct	Mirdametinib	Plasma	mir	4.04602	783.867
5thPct	Mirdametinib	Plasma	mir	4.09805	778.809
5thPct	Mirdametinib	Plasma	mir	4.15008	773.603
5thPct	Mirdametinib	Plasma	mir	4.2021	768.537
5thPct	Mirdametinib	Plasma	mir	4.25413	763.205
5thPct	Mirdametinib	Plasma	mir	4.30615	757.532
5thPct	Mirdametinib	Plasma	mir	4.35818	752.138
5thPct	Mirdametinib	Plasma	mir	4.41021	746.794
5thPct	Mirdametinib	Plasma	mir	4.46223	741.781
5thPct	Mirdametinib	Plasma	mir	4.51426	736.923
5thPct	Mirdametinib	Plasma	mir	4.56628	732.138
5thPct	Mirdametinib	Plasma	mir	4.61831	727.402
5thPct	Mirdametinib	Plasma	mir	4.67034	722.411
5thPct	Mirdametinib	Plasma	mir	4.72236	717.526
5thPct	Mirdametinib	Plasma	mir	4.77439	712.914
5thPct	Mirdametinib	Plasma	mir	4.82641	708.402
5thPct	Mirdametinib	Plasma	mir	4.87844	703.786
5thPct	Mirdametinib	Plasma	mir	4.93047	699.321
5thPct	Mirdametinib	Plasma	mir	4.98249	694.899
5thPct	Mirdametinib	Plasma	mir	5.03452	690.514
5thPct	Mirdametinib	Plasma	mir	5.08654	685.838
5thPct	Mirdametinib	Plasma	mir	5.13857	681.244
5thPct	Mirdametinib	Plasma	mir	5.1906	676.693
5thPct	Mirdametinib	Plasma	mir	5.24262	672.363
5thPct	Mirdametinib	Plasma	mir	5.29465	668.107
5thPct	Mirdametinib	Plasma	mir	5.34667	663.889
5thPct	Mirdametinib	Plasma	mir	5.3987	659.709
5thPct	Mirdametinib	Plasma	mir	5.45073	655.564
5thPct	Mirdametinib	Plasma	mir	5.50275	651.455
5thPct	Mirdametinib	Plasma	mir	5.55478	647.38
5thPct	Mirdametinib	Plasma	mir	5.6068	643.345
5thPct	Mirdametinib	Plasma	mir	5.65883	639.338
5thPct	Mirdametinib	Plasma	mir	5.71086	635.36
5thPct	Mirdametinib	Plasma	mir	5.76288	631.411
5thPct	Mirdametinib	Plasma	mir	5.81491	627.489
5thPct	Mirdametinib	Plasma	mir	5.86693	623.594
5thPct	Mirdametinib	Plasma	mir	5.91896	619.734
5thPct	Mirdametinib	Plasma	mir	5.97099	615.903
5thPct	Mirdametinib	Plasma	mir	6.02301	612.099
5thPct	Mirdametinib	Plasma	mir	6.07504	608.323
5thPct	Mirdametinib	Plasma	mir	6.12706	604.573
5thPct	Mirdametinib	Plasma	mir	6.17909	600.833
5thPct	Mirdametinib	Plasma	mir	6.23112	597.116
5thPct	Mirdametinib	Plasma	mir	6.28314	593.428
5thPct	Mirdametinib	Plasma	mir	6.33517	589.77
5thPct	Mirdametinib	Plasma	mir	6.38719	586.14
5thPct	Mirdametinib	Plasma	mir	6.43922	582.522
5thPct	Mirdametinib	Plasma	mir	6.49125	578.895
5thPct	Mirdametinib	Plasma	mir	6.54327	575.292
5thPct	Mirdametinib	Plasma	mir	6.5953	571.712
5thPct	Mirdametinib	Plasma	mir	6.64732	568.156
5thPct	Mirdametinib	Plasma	mir	6.69935	564.622
5thPct	Mirdametinib	Plasma	mir	6.75138	561.102
5thPct	Mirdametinib	Plasma	mir	6.8034	557.593
5thPct	Mirdametinib	Plasma	mir	6.85543	554.123
5thPct	Mirdametinib	Plasma	mir	6.90745	550.675
5thPct	Mirdametinib	Plasma	mir	6.95948	547.249
5thPct	Mirdametinib	Plasma	mir	7.01151	543.82
5thPct	Mirdametinib	Plasma	mir	7.06353	540.405
5thPct	Mirdametinib	Plasma	mir	7.11556	537.013
5thPct	Mirdametinib	Plasma	mir	7.16758	533.641
5thPct	Mirdametinib	Plasma	mir	7.21961	530.302
5thPct	Mirdametinib	Plasma	mir	7.27164	526.996
5thPct	Mirdametinib	Plasma	mir	7.32366	523.71
5thPct	Mirdametinib	Plasma	mir	7.37569	520.445
5thPct	Mirdametinib	Plasma	mir	7.42771	517.215
5thPct	Mirdametinib	Plasma	mir	7.47974	514.029
5thPct	Mirdametinib	Plasma	mir	7.53177	510.863
5thPct	Mirdametinib	Plasma	mir	7.58379	507.717
5thPct	Mirdametinib	Plasma	mir	7.63582	504.592
5thPct	Mirdametinib	Plasma	mir	7.68784	501.491
5thPct	Mirdametinib	Plasma	mir	7.73987	498.388
5thPct	Mirdametinib	Plasma	mir	7.7919	495.305
5thPct	Mirdametinib	Plasma	mir	7.84392	492.25
5thPct	Mirdametinib	Plasma	mir	7.89595	489.254
5thPct	Mirdametinib	Plasma	mir	7.94797	486.276
5thPct	Mirdametinib	Plasma	mir	8	483.318
95thPct	Mirdametinib	Plasma	mir	0.04002	5036.86
95thPct	Mirdametinib	Plasma	mir	0.092046	10723.4
95thPct	Mirdametinib	Plasma	mir	0.144072	13358.2
95thPct	Mirdametinib	Plasma	mir	0.196098	11885.1
95thPct	Mirdametinib	Plasma	mir	0.248124	10558.3
95thPct	Mirdametinib	Plasma	mir	0.30015	9393.17
95thPct	Mirdametinib	Plasma	mir	0.352176	8373.04
95thPct	Mirdametinib	Plasma	mir	0.404202	7501.94
95thPct	Mirdametinib	Plasma	mir	0.456228	6781
95thPct	Mirdametinib	Plasma	mir	0.508254	6200.92
95thPct	Mirdametinib	Plasma	mir	0.56028	5695.25
95thPct	Mirdametinib	Plasma	mir	0.612306	5295.9
95thPct	Mirdametinib	Plasma	mir	0.664332	4936.11
95thPct	Mirdametinib	Plasma	mir	0.716358	4636.56
95thPct	Mirdametinib	Plasma	mir	0.768384	4372.96
95thPct	Mirdametinib	Plasma	mir	0.82041	4129.19
95thPct	Mirdametinib	Plasma	mir	0.872436	3920.42
95thPct	Mirdametinib	Plasma	mir	0.924462	3744.64
95thPct	Mirdametinib	Plasma	mir	0.976488	3583.76
95thPct	Mirdametinib	Plasma	mir	1.02851	3437.14
95thPct	Mirdametinib	Plasma	mir	1.08054	3301.03
95thPct	Mirdametinib	Plasma	mir	1.13257	3185.45
95thPct	Mirdametinib	Plasma	mir	1.18459	3079.82
95thPct	Mirdametinib	Plasma	mir	1.23662	2983.27
95thPct	Mirdametinib	Plasma	mir	1.28864	2890
95thPct	Mirdametinib	Plasma	mir	1.34067	2805.62
95thPct	Mirdametinib	Plasma	mir	1.3927	2727.7
95thPct	Mirdametinib	Plasma	mir	1.44472	2655.03
95thPct	Mirdametinib	Plasma	mir	1.49675	2586.09
95thPct	Mirdametinib	Plasma	mir	1.54877	2527.77
95thPct	Mirdametinib	Plasma	mir	1.6008	2469.94
95thPct	Mirdametinib	Plasma	mir	1.65283	2414.77
95thPct	Mirdametinib	Plasma	mir	1.70485	2363.87
95thPct	Mirdametinib	Plasma	mir	1.75688	2313.61
95thPct	Mirdametinib	Plasma	mir	1.8089	2268.23
95thPct	Mirdametinib	Plasma	mir	1.86093	2224.3
95thPct	Mirdametinib	Plasma	mir	1.91296	2183.24
95thPct	Mirdametinib	Plasma	mir	1.96498	2144.26
95thPct	Mirdametinib	Plasma	mir	2.01701	2106.95
95thPct	Mirdametinib	Plasma	mir	2.06903	2071.8
95thPct	Mirdametinib	Plasma	mir	2.12106	2038.2
95thPct	Mirdametinib	Plasma	mir	2.17309	2008.52
95thPct	Mirdametinib	Plasma	mir	2.22511	1978.42
95thPct	Mirdametinib	Plasma	mir	2.27714	1950.14
95thPct	Mirdametinib	Plasma	mir	2.32916	1923.36
95thPct	Mirdametinib	Plasma	mir	2.38119	1896.6
95thPct	Mirdametinib	Plasma	mir	2.43322	1871.06
95thPct	Mirdametinib	Plasma	mir	2.48524	1847.49
95thPct	Mirdametinib	Plasma	mir	2.53727	1827.61
95thPct	Mirdametinib	Plasma	mir	2.58929	1806.91
95thPct	Mirdametinib	Plasma	mir	2.64132	1786.75
95thPct	Mirdametinib	Plasma	mir	2.69335	1767.99
95thPct	Mirdametinib	Plasma	mir	2.74537	1750.47
95thPct	Mirdametinib	Plasma	mir	2.7974	1733.25
95thPct	Mirdametinib	Plasma	mir	2.84942	1717.57
95thPct	Mirdametinib	Plasma	mir	2.90145	1701.75
95thPct	Mirdametinib	Plasma	mir	2.95348	1686.86
95thPct	Mirdametinib	Plasma	mir	3.0055	1671.87
95thPct	Mirdametinib	Plasma	mir	3.05753	1656.74
95thPct	Mirdametinib	Plasma	mir	3.10955	1642.52
95thPct	Mirdametinib	Plasma	mir	3.16158	1630.15
95thPct	Mirdametinib	Plasma	mir	3.21361	1617.42
95thPct	Mirdametinib	Plasma	mir	3.26563	1606.49
95thPct	Mirdametinib	Plasma	mir	3.31766	1594.12
95thPct	Mirdametinib	Plasma	mir	3.36968	1583.43
95thPct	Mirdametinib	Plasma	mir	3.42171	1572.19
95thPct	Mirdametinib	Plasma	mir	3.47374	1560.91
95thPct	Mirdametinib	Plasma	mir	3.52576	1549.8
95thPct	Mirdametinib	Plasma	mir	3.57779	1540.08
95thPct	Mirdametinib	Plasma	mir	3.62981	1531.06
95thPct	Mirdametinib	Plasma	mir	3.68184	1522.09
95thPct	Mirdametinib	Plasma	mir	3.73387	1512.63
95thPct	Mirdametinib	Plasma	mir	3.78589	1503.33
95thPct	Mirdametinib	Plasma	mir	3.83792	1494.05
95thPct	Mirdametinib	Plasma	mir	3.88994	1485.42
95thPct	Mirdametinib	Plasma	mir	3.94197	1477.88
95thPct	Mirdametinib	Plasma	mir	3.994	1470.98
95thPct	Mirdametinib	Plasma	mir	4.04602	1464.28
95thPct	Mirdametinib	Plasma	mir	4.09805	1457.38
95thPct	Mirdametinib	Plasma	mir	4.15008	1449.4
95thPct	Mirdametinib	Plasma	mir	4.2021	1441.55
95thPct	Mirdametinib	Plasma	mir	4.25413	1433.79
95thPct	Mirdametinib	Plasma	mir	4.30615	1426.54
95thPct	Mirdametinib	Plasma	mir	4.35818	1420.03
95thPct	Mirdametinib	Plasma	mir	4.41021	1413.08
95thPct	Mirdametinib	Plasma	mir	4.46223	1406.9
95thPct	Mirdametinib	Plasma	mir	4.51426	1400.79
95thPct	Mirdametinib	Plasma	mir	4.56628	1394.76
95thPct	Mirdametinib	Plasma	mir	4.61831	1388.79
95thPct	Mirdametinib	Plasma	mir	4.67034	1382.89
95thPct	Mirdametinib	Plasma	mir	4.72236	1377.05
95thPct	Mirdametinib	Plasma	mir	4.77439	1371.13
95thPct	Mirdametinib	Plasma	mir	4.82641	1365
95thPct	Mirdametinib	Plasma	mir	4.87844	1359.16
95thPct	Mirdametinib	Plasma	mir	4.93047	1353.45
95thPct	Mirdametinib	Plasma	mir	4.98249	1347.74
95thPct	Mirdametinib	Plasma	mir	5.03452	1342.08
95thPct	Mirdametinib	Plasma	mir	5.08654	1336.48
95thPct	Mirdametinib	Plasma	mir	5.13857	1331
95thPct	Mirdametinib	Plasma	mir	5.1906	1325.54
95thPct	Mirdametinib	Plasma	mir	5.24262	1320.11
95thPct	Mirdametinib	Plasma	mir	5.29465	1314.78
95thPct	Mirdametinib	Plasma	mir	5.34667	1309.48
95thPct	Mirdametinib	Plasma	mir	5.3987	1304.21
95thPct	Mirdametinib	Plasma	mir	5.45073	1298.97
95thPct	Mirdametinib	Plasma	mir	5.50275	1293.76
95thPct	Mirdametinib	Plasma	mir	5.55478	1288.58
95thPct	Mirdametinib	Plasma	mir	5.6068	1283.42
95thPct	Mirdametinib	Plasma	mir	5.65883	1278.29
95thPct	Mirdametinib	Plasma	mir	5.71086	1273.19
95thPct	Mirdametinib	Plasma	mir	5.76288	1268.11
95thPct	Mirdametinib	Plasma	mir	5.81491	1263.06
95thPct	Mirdametinib	Plasma	mir	5.86693	1258.03
95thPct	Mirdametinib	Plasma	mir	5.91896	1253.02
95thPct	Mirdametinib	Plasma	mir	5.97099	1248.04
95thPct	Mirdametinib	Plasma	mir	6.02301	1243.08
95thPct	Mirdametinib	Plasma	mir	6.07504	1238.14
95thPct	Mirdametinib	Plasma	mir	6.12706	1233.23
95thPct	Mirdametinib	Plasma	mir	6.17909	1228.33
95thPct	Mirdametinib	Plasma	mir	6.23112	1223.46
95thPct	Mirdametinib	Plasma	mir	6.28314	1218.61
95thPct	Mirdametinib	Plasma	mir	6.33517	1213.78
95thPct	Mirdametinib	Plasma	mir	6.38719	1208.97
95thPct	Mirdametinib	Plasma	mir	6.43922	1204.19
95thPct	Mirdametinib	Plasma	mir	6.49125	1199.43
95thPct	Mirdametinib	Plasma	mir	6.54327	1194.74
95thPct	Mirdametinib	Plasma	mir	6.5953	1190.09
95thPct	Mirdametinib	Plasma	mir	6.64732	1185.45
95thPct	Mirdametinib	Plasma	mir	6.69935	1180.83
95thPct	Mirdametinib	Plasma	mir	6.75138	1176.24
95thPct	Mirdametinib	Plasma	mir	6.8034	1171.67
95thPct	Mirdametinib	Plasma	mir	6.85543	1167.11
95thPct	Mirdametinib	Plasma	mir	6.90745	1162.58
95thPct	Mirdametinib	Plasma	mir	6.95948	1158.06
95thPct	Mirdametinib	Plasma	mir	7.01151	1153.51
95thPct	Mirdametinib	Plasma	mir	7.06353	1148.83
95thPct	Mirdametinib	Plasma	mir	7.11556	1144.16
95thPct	Mirdametinib	Plasma	mir	7.16758	1139.51
95thPct	Mirdametinib	Plasma	mir	7.21961	1134.97
95thPct	Mirdametinib	Plasma	mir	7.27164	1130.48
95thPct	Mirdametinib	Plasma	mir	7.32366	1125.99
95thPct	Mirdametinib	Plasma	mir	7.37569	1121.53
95thPct	Mirdametinib	Plasma	mir	7.42771	1117.09
95thPct	Mirdametinib	Plasma	mir	7.47974	1112.73
95thPct	Mirdametinib	Plasma	mir	7.53177	1108.51
95thPct	Mirdametinib	Plasma	mir	7.58379	1104.26
95thPct	Mirdametinib	Plasma	mir	7.63582	1099.85
95thPct	Mirdametinib	Plasma	mir	7.68784	1095.45
95thPct	Mirdametinib	Plasma	mir	7.73987	1091.08
95thPct	Mirdametinib	Plasma	mir	7.7919	1086.72
95thPct	Mirdametinib	Plasma	mir	7.84392	1082.38
95thPct	Mirdametinib	Plasma	mir	7.89595	1078.05
95thPct	Mirdametinib	Plasma	mir	7.94797	1073.75
95thPct	Mirdametinib	Plasma	mir	8	1069.47
PopMean	Mirdametinib	Plasma	mir+pax	0.04002	6878.06
PopMean	Mirdametinib	Plasma	mir+pax	0.092046	14373
PopMean	Mirdametinib	Plasma	mir+pax	0.144072	17480.1
PopMean	Mirdametinib	Plasma	mir+pax	0.196098	14997.4
PopMean	Mirdametinib	Plasma	mir+pax	0.248124	12846.9
PopMean	Mirdametinib	Plasma	mir+pax	0.30015	10858.3
PopMean	Mirdametinib	Plasma	mir+pax	0.352176	9248.91
PopMean	Mirdametinib	Plasma	mir+pax	0.404202	7998.32
PopMean	Mirdametinib	Plasma	mir+pax	0.456228	7015.34
PopMean	Mirdametinib	Plasma	mir+pax	0.508254	6221.23
PopMean	Mirdametinib	Plasma	mir+pax	0.56028	5564.73
PopMean	Mirdametinib	Plasma	mir+pax	0.612306	5005.86
PopMean	Mirdametinib	Plasma	mir+pax	0.664332	4513.17
PopMean	Mirdametinib	Plasma	mir+pax	0.716358	4084.42
PopMean	Mirdametinib	Plasma	mir+pax	0.768384	3716.23
PopMean	Mirdametinib	Plasma	mir+pax	0.82041	3406.82
PopMean	Mirdametinib	Plasma	mir+pax	0.872436	3143.69
PopMean	Mirdametinib	Plasma	mir+pax	0.924462	2920.03
PopMean	Mirdametinib	Plasma	mir+pax	0.976488	2734.27
PopMean	Mirdametinib	Plasma	mir+pax	1.02851	2576.16
PopMean	Mirdametinib	Plasma	mir+pax	1.08054	2444.03
PopMean	Mirdametinib	Plasma	mir+pax	1.13257	2333.23
PopMean	Mirdametinib	Plasma	mir+pax	1.18459	2236.06
PopMean	Mirdametinib	Plasma	mir+pax	1.23662	2154.21
PopMean	Mirdametinib	Plasma	mir+pax	1.28864	2085.24
PopMean	Mirdametinib	Plasma	mir+pax	1.34067	2026.93
PopMean	Mirdametinib	Plasma	mir+pax	1.3927	1975.79
PopMean	Mirdametinib	Plasma	mir+pax	1.44472	1930.61
PopMean	Mirdametinib	Plasma	mir+pax	1.49675	1892.96
PopMean	Mirdametinib	Plasma	mir+pax	1.54877	1856.32
PopMean	Mirdametinib	Plasma	mir+pax	1.6008	1824.86
PopMean	Mirdametinib	Plasma	mir+pax	1.65283	1797.5
PopMean	Mirdametinib	Plasma	mir+pax	1.70485	1770.39
PopMean	Mirdametinib	Plasma	mir+pax	1.75688	1748.59
PopMean	Mirdametinib	Plasma	mir+pax	1.8089	1727.95
PopMean	Mirdametinib	Plasma	mir+pax	1.86093	1707.66
PopMean	Mirdametinib	Plasma	mir+pax	1.91296	1690.45
PopMean	Mirdametinib	Plasma	mir+pax	1.96498	1672.07
PopMean	Mirdametinib	Plasma	mir+pax	2.01701	1657.05
PopMean	Mirdametinib	Plasma	mir+pax	2.06903	1644.47
PopMean	Mirdametinib	Plasma	mir+pax	2.12106	1630.1
PopMean	Mirdametinib	Plasma	mir+pax	2.17309	1614.37
PopMean	Mirdametinib	Plasma	mir+pax	2.22511	1601.62
PopMean	Mirdametinib	Plasma	mir+pax	2.27714	1589.84
PopMean	Mirdametinib	Plasma	mir+pax	2.32916	1580.13
PopMean	Mirdametinib	Plasma	mir+pax	2.38119	1569.21
PopMean	Mirdametinib	Plasma	mir+pax	2.43322	1558.64
PopMean	Mirdametinib	Plasma	mir+pax	2.48524	1548.23
PopMean	Mirdametinib	Plasma	mir+pax	2.53727	1538.91
PopMean	Mirdametinib	Plasma	mir+pax	2.58929	1529.82
PopMean	Mirdametinib	Plasma	mir+pax	2.64132	1521.86
PopMean	Mirdametinib	Plasma	mir+pax	2.69335	1512.72
PopMean	Mirdametinib	Plasma	mir+pax	2.74537	1504.15
PopMean	Mirdametinib	Plasma	mir+pax	2.7974	1496.02
PopMean	Mirdametinib	Plasma	mir+pax	2.84942	1488.37
PopMean	Mirdametinib	Plasma	mir+pax	2.90145	1480.25
PopMean	Mirdametinib	Plasma	mir+pax	2.95348	1472.83
PopMean	Mirdametinib	Plasma	mir+pax	3.0055	1465.61
PopMean	Mirdametinib	Plasma	mir+pax	3.05753	1458.06
PopMean	Mirdametinib	Plasma	mir+pax	3.10955	1450.26
PopMean	Mirdametinib	Plasma	mir+pax	3.16158	1442.95
PopMean	Mirdametinib	Plasma	mir+pax	3.21361	1435.45
PopMean	Mirdametinib	Plasma	mir+pax	3.26563	1428.57
PopMean	Mirdametinib	Plasma	mir+pax	3.31766	1421.4
PopMean	Mirdametinib	Plasma	mir+pax	3.36968	1414.73
PopMean	Mirdametinib	Plasma	mir+pax	3.42171	1407.99
PopMean	Mirdametinib	Plasma	mir+pax	3.47374	1401.06
PopMean	Mirdametinib	Plasma	mir+pax	3.52576	1394.41
PopMean	Mirdametinib	Plasma	mir+pax	3.57779	1387.53
PopMean	Mirdametinib	Plasma	mir+pax	3.62981	1381.08
PopMean	Mirdametinib	Plasma	mir+pax	3.68184	1374.69
PopMean	Mirdametinib	Plasma	mir+pax	3.73387	1368.48
PopMean	Mirdametinib	Plasma	mir+pax	3.78589	1362.19
PopMean	Mirdametinib	Plasma	mir+pax	3.83792	1355.85
PopMean	Mirdametinib	Plasma	mir+pax	3.88994	1349.58
PopMean	Mirdametinib	Plasma	mir+pax	3.94197	1343.42
PopMean	Mirdametinib	Plasma	mir+pax	3.994	1337.28
PopMean	Mirdametinib	Plasma	mir+pax	4.04602	1331.21
PopMean	Mirdametinib	Plasma	mir+pax	4.09805	1325.16
PopMean	Mirdametinib	Plasma	mir+pax	4.15008	1319.19
PopMean	Mirdametinib	Plasma	mir+pax	4.2021	1313.23
PopMean	Mirdametinib	Plasma	mir+pax	4.25413	1307.27
PopMean	Mirdametinib	Plasma	mir+pax	4.30615	1301.28
PopMean	Mirdametinib	Plasma	mir+pax	4.35818	1295.33
PopMean	Mirdametinib	Plasma	mir+pax	4.41021	1289.51
PopMean	Mirdametinib	Plasma	mir+pax	4.46223	1283.66
PopMean	Mirdametinib	Plasma	mir+pax	4.51426	1277.82
PopMean	Mirdametinib	Plasma	mir+pax	4.56628	1272.04
PopMean	Mirdametinib	Plasma	mir+pax	4.61831	1266.38
PopMean	Mirdametinib	Plasma	mir+pax	4.67034	1260.73
PopMean	Mirdametinib	Plasma	mir+pax	4.72236	1255.07
PopMean	Mirdametinib	Plasma	mir+pax	4.77439	1249.33
PopMean	Mirdametinib	Plasma	mir+pax	4.82641	1243.61
PopMean	Mirdametinib	Plasma	mir+pax	4.87844	1237.96
PopMean	Mirdametinib	Plasma	mir+pax	4.93047	1232.37
PopMean	Mirdametinib	Plasma	mir+pax	4.98249	1226.81
PopMean	Mirdametinib	Plasma	mir+pax	5.03452	1221.27
PopMean	Mirdametinib	Plasma	mir+pax	5.08654	1215.83
PopMean	Mirdametinib	Plasma	mir+pax	5.13857	1210.36
PopMean	Mirdametinib	Plasma	mir+pax	5.1906	1204.86
PopMean	Mirdametinib	Plasma	mir+pax	5.24262	1199.39
PopMean	Mirdametinib	Plasma	mir+pax	5.29465	1193.98
PopMean	Mirdametinib	Plasma	mir+pax	5.34667	1188.56
PopMean	Mirdametinib	Plasma	mir+pax	5.3987	1183.17
PopMean	Mirdametinib	Plasma	mir+pax	5.45073	1177.93
PopMean	Mirdametinib	Plasma	mir+pax	5.50275	1172.65
PopMean	Mirdametinib	Plasma	mir+pax	5.55478	1167.28
PopMean	Mirdametinib	Plasma	mir+pax	5.6068	1161.91
PopMean	Mirdametinib	Plasma	mir+pax	5.65883	1156.57
PopMean	Mirdametinib	Plasma	mir+pax	5.71086	1151.33
PopMean	Mirdametinib	Plasma	mir+pax	5.76288	1146.13
PopMean	Mirdametinib	Plasma	mir+pax	5.81491	1140.94
PopMean	Mirdametinib	Plasma	mir+pax	5.86693	1135.84
PopMean	Mirdametinib	Plasma	mir+pax	5.91896	1130.67
PopMean	Mirdametinib	Plasma	mir+pax	5.97099	1125.61
PopMean	Mirdametinib	Plasma	mir+pax	6.02301	1120.58
PopMean	Mirdametinib	Plasma	mir+pax	6.07504	1115.59
PopMean	Mirdametinib	Plasma	mir+pax	6.12706	1110.7
PopMean	Mirdametinib	Plasma	mir+pax	6.17909	1105.66
PopMean	Mirdametinib	Plasma	mir+pax	6.23112	1100.6
PopMean	Mirdametinib	Plasma	mir+pax	6.28314	1095.7
PopMean	Mirdametinib	Plasma	mir+pax	6.33517	1090.76
PopMean	Mirdametinib	Plasma	mir+pax	6.38719	1085.84
PopMean	Mirdametinib	Plasma	mir+pax	6.43922	1081.02
PopMean	Mirdametinib	Plasma	mir+pax	6.49125	1076.22
PopMean	Mirdametinib	Plasma	mir+pax	6.54327	1071.35
PopMean	Mirdametinib	Plasma	mir+pax	6.5953	1066.45
PopMean	Mirdametinib	Plasma	mir+pax	6.64732	1061.55
PopMean	Mirdametinib	Plasma	mir+pax	6.69935	1056.75
PopMean	Mirdametinib	Plasma	mir+pax	6.75138	1052.06
PopMean	Mirdametinib	Plasma	mir+pax	6.8034	1047.42
PopMean	Mirdametinib	Plasma	mir+pax	6.85543	1042.81
PopMean	Mirdametinib	Plasma	mir+pax	6.90745	1038.21
PopMean	Mirdametinib	Plasma	mir+pax	6.95948	1033.53
PopMean	Mirdametinib	Plasma	mir+pax	7.01151	1028.88
PopMean	Mirdametinib	Plasma	mir+pax	7.06353	1024.24
PopMean	Mirdametinib	Plasma	mir+pax	7.11556	1019.63
PopMean	Mirdametinib	Plasma	mir+pax	7.16758	1015.04
PopMean	Mirdametinib	Plasma	mir+pax	7.21961	1010.46
PopMean	Mirdametinib	Plasma	mir+pax	7.27164	1005.88
PopMean	Mirdametinib	Plasma	mir+pax	7.32366	1001.31
PopMean	Mirdametinib	Plasma	mir+pax	7.37569	996.784
PopMean	Mirdametinib	Plasma	mir+pax	7.42771	992.31
PopMean	Mirdametinib	Plasma	mir+pax	7.47974	987.928
PopMean	Mirdametinib	Plasma	mir+pax	7.53177	983.474
PopMean	Mirdametinib	Plasma	mir+pax	7.58379	979.077
PopMean	Mirdametinib	Plasma	mir+pax	7.63582	974.644
PopMean	Mirdametinib	Plasma	mir+pax	7.68784	970.272
PopMean	Mirdametinib	Plasma	mir+pax	7.73987	965.92
PopMean	Mirdametinib	Plasma	mir+pax	7.7919	961.598
PopMean	Mirdametinib	Plasma	mir+pax	7.84392	957.319
PopMean	Mirdametinib	Plasma	mir+pax	7.89595	953.033
PopMean	Mirdametinib	Plasma	mir+pax	7.94797	948.773
PopMean	Mirdametinib	Plasma	mir+pax	8	944.549
5thPct	Mirdametinib	Plasma	mir+pax	0.04002	3684.9
5thPct	Mirdametinib	Plasma	mir+pax	0.092046	7773.13
5thPct	Mirdametinib	Plasma	mir+pax	0.144072	9922.96
5thPct	Mirdametinib	Plasma	mir+pax	0.196098	9227.05
5thPct	Mirdametinib	Plasma	mir+pax	0.248124	8565.12
5thPct	Mirdametinib	Plasma	mir+pax	0.30015	7957.87
5thPct	Mirdametinib	Plasma	mir+pax	0.352176	7137.49
5thPct	Mirdametinib	Plasma	mir+pax	0.404202	6128.71
5thPct	Mirdametinib	Plasma	mir+pax	0.456228	5091.26
5thPct	Mirdametinib	Plasma	mir+pax	0.508254	4191.06
5thPct	Mirdametinib	Plasma	mir+pax	0.56028	3480.85
5thPct	Mirdametinib	Plasma	mir+pax	0.612306	2963.05
5thPct	Mirdametinib	Plasma	mir+pax	0.664332	2596.33
5thPct	Mirdametinib	Plasma	mir+pax	0.716358	2307.27
5thPct	Mirdametinib	Plasma	mir+pax	0.768384	2123.42
5thPct	Mirdametinib	Plasma	mir+pax	0.82041	1985.25
5thPct	Mirdametinib	Plasma	mir+pax	0.872436	1878.57
5thPct	Mirdametinib	Plasma	mir+pax	0.924462	1789.59
5thPct	Mirdametinib	Plasma	mir+pax	0.976488	1709.9
5thPct	Mirdametinib	Plasma	mir+pax	1.02851	1647.35
5thPct	Mirdametinib	Plasma	mir+pax	1.08054	1596
5thPct	Mirdametinib	Plasma	mir+pax	1.13257	1558.24
5thPct	Mirdametinib	Plasma	mir+pax	1.18459	1514.52
5thPct	Mirdametinib	Plasma	mir+pax	1.23662	1480.21
5thPct	Mirdametinib	Plasma	mir+pax	1.28864	1447.13
5thPct	Mirdametinib	Plasma	mir+pax	1.34067	1422.02
5thPct	Mirdametinib	Plasma	mir+pax	1.3927	1401.92
5thPct	Mirdametinib	Plasma	mir+pax	1.44472	1381.81
5thPct	Mirdametinib	Plasma	mir+pax	1.49675	1362.59
5thPct	Mirdametinib	Plasma	mir+pax	1.54877	1339.94
5thPct	Mirdametinib	Plasma	mir+pax	1.6008	1323.38
5thPct	Mirdametinib	Plasma	mir+pax	1.65283	1309.19
5thPct	Mirdametinib	Plasma	mir+pax	1.70485	1296.66
5thPct	Mirdametinib	Plasma	mir+pax	1.75688	1282.17
5thPct	Mirdametinib	Plasma	mir+pax	1.8089	1268.16
5thPct	Mirdametinib	Plasma	mir+pax	1.86093	1256.95
5thPct	Mirdametinib	Plasma	mir+pax	1.91296	1244.46
5thPct	Mirdametinib	Plasma	mir+pax	1.96498	1232.7
5thPct	Mirdametinib	Plasma	mir+pax	2.01701	1223.15
5thPct	Mirdametinib	Plasma	mir+pax	2.06903	1213.88
5thPct	Mirdametinib	Plasma	mir+pax	2.12106	1204.83
5thPct	Mirdametinib	Plasma	mir+pax	2.17309	1195.33
5thPct	Mirdametinib	Plasma	mir+pax	2.22511	1187.38
5thPct	Mirdametinib	Plasma	mir+pax	2.27714	1179.83
5thPct	Mirdametinib	Plasma	mir+pax	2.32916	1171.93
5thPct	Mirdametinib	Plasma	mir+pax	2.38119	1164.2
5thPct	Mirdametinib	Plasma	mir+pax	2.43322	1154.31
5thPct	Mirdametinib	Plasma	mir+pax	2.48524	1147.21
5thPct	Mirdametinib	Plasma	mir+pax	2.53727	1138.99
5thPct	Mirdametinib	Plasma	mir+pax	2.58929	1132.13
5thPct	Mirdametinib	Plasma	mir+pax	2.64132	1125.47
5thPct	Mirdametinib	Plasma	mir+pax	2.69335	1118.73
5thPct	Mirdametinib	Plasma	mir+pax	2.74537	1112.16
5thPct	Mirdametinib	Plasma	mir+pax	2.7974	1105.68
5thPct	Mirdametinib	Plasma	mir+pax	2.84942	1099.2
5thPct	Mirdametinib	Plasma	mir+pax	2.90145	1091.48
5thPct	Mirdametinib	Plasma	mir+pax	2.95348	1083.17
5thPct	Mirdametinib	Plasma	mir+pax	3.0055	1076.4
5thPct	Mirdametinib	Plasma	mir+pax	3.05753	1069.87
5thPct	Mirdametinib	Plasma	mir+pax	3.10955	1063.73
5thPct	Mirdametinib	Plasma	mir+pax	3.16158	1057.63
5thPct	Mirdametinib	Plasma	mir+pax	3.21361	1051.56
5thPct	Mirdametinib	Plasma	mir+pax	3.26563	1045.53
5thPct	Mirdametinib	Plasma	mir+pax	3.31766	1038.98
5thPct	Mirdametinib	Plasma	mir+pax	3.36968	1033.01
5thPct	Mirdametinib	Plasma	mir+pax	3.42171	1027.08
5thPct	Mirdametinib	Plasma	mir+pax	3.47374	1021.2
5thPct	Mirdametinib	Plasma	mir+pax	3.52576	1015.29
5thPct	Mirdametinib	Plasma	mir+pax	3.57779	1009.18
5thPct	Mirdametinib	Plasma	mir+pax	3.62981	1003.24
5thPct	Mirdametinib	Plasma	mir+pax	3.68184	997.287
5thPct	Mirdametinib	Plasma	mir+pax	3.73387	991.404
5thPct	Mirdametinib	Plasma	mir+pax	3.78589	985.581
5thPct	Mirdametinib	Plasma	mir+pax	3.83792	979.939
5thPct	Mirdametinib	Plasma	mir+pax	3.88994	974.336
5thPct	Mirdametinib	Plasma	mir+pax	3.94197	968.765
5thPct	Mirdametinib	Plasma	mir+pax	3.994	963.226
5thPct	Mirdametinib	Plasma	mir+pax	4.04602	957.704
5thPct	Mirdametinib	Plasma	mir+pax	4.09805	952.155
5thPct	Mirdametinib	Plasma	mir+pax	4.15008	946.658
5thPct	Mirdametinib	Plasma	mir+pax	4.2021	941.21
5thPct	Mirdametinib	Plasma	mir+pax	4.25413	935.809
5thPct	Mirdametinib	Plasma	mir+pax	4.30615	930.452
5thPct	Mirdametinib	Plasma	mir+pax	4.35818	925.14
5thPct	Mirdametinib	Plasma	mir+pax	4.41021	919.869
5thPct	Mirdametinib	Plasma	mir+pax	4.46223	914.639
5thPct	Mirdametinib	Plasma	mir+pax	4.51426	909.457
5thPct	Mirdametinib	Plasma	mir+pax	4.56628	904.314
5thPct	Mirdametinib	Plasma	mir+pax	4.61831	899.191
5thPct	Mirdametinib	Plasma	mir+pax	4.67034	894.099
5thPct	Mirdametinib	Plasma	mir+pax	4.72236	889.054
5thPct	Mirdametinib	Plasma	mir+pax	4.77439	884.031
5thPct	Mirdametinib	Plasma	mir+pax	4.82641	879.032
5thPct	Mirdametinib	Plasma	mir+pax	4.87844	874.062
5thPct	Mirdametinib	Plasma	mir+pax	4.93047	869.079
5thPct	Mirdametinib	Plasma	mir+pax	4.98249	864.17
5thPct	Mirdametinib	Plasma	mir+pax	5.03452	859.291
5thPct	Mirdametinib	Plasma	mir+pax	5.08654	854.443
5thPct	Mirdametinib	Plasma	mir+pax	5.13857	849.623
5thPct	Mirdametinib	Plasma	mir+pax	5.1906	844.827
5thPct	Mirdametinib	Plasma	mir+pax	5.24262	840.023
5thPct	Mirdametinib	Plasma	mir+pax	5.29465	835.238
5thPct	Mirdametinib	Plasma	mir+pax	5.34667	830.48
5thPct	Mirdametinib	Plasma	mir+pax	5.3987	825.75
5thPct	Mirdametinib	Plasma	mir+pax	5.45073	821.047
5thPct	Mirdametinib	Plasma	mir+pax	5.50275	816.371
5thPct	Mirdametinib	Plasma	mir+pax	5.55478	811.793
5thPct	Mirdametinib	Plasma	mir+pax	5.6068	807.241
5thPct	Mirdametinib	Plasma	mir+pax	5.65883	802.716
5thPct	Mirdametinib	Plasma	mir+pax	5.71086	798.217
5thPct	Mirdametinib	Plasma	mir+pax	5.76288	793.744
5thPct	Mirdametinib	Plasma	mir+pax	5.81491	789.21
5thPct	Mirdametinib	Plasma	mir+pax	5.86693	784.7
5thPct	Mirdametinib	Plasma	mir+pax	5.91896	780.215
5thPct	Mirdametinib	Plasma	mir+pax	5.97099	775.756
5thPct	Mirdametinib	Plasma	mir+pax	6.02301	771.323
5thPct	Mirdametinib	Plasma	mir+pax	6.07504	766.915
5thPct	Mirdametinib	Plasma	mir+pax	6.12706	762.532
5thPct	Mirdametinib	Plasma	mir+pax	6.17909	758.174
5thPct	Mirdametinib	Plasma	mir+pax	6.23112	753.841
5thPct	Mirdametinib	Plasma	mir+pax	6.28314	749.533
5thPct	Mirdametinib	Plasma	mir+pax	6.33517	745.249
5thPct	Mirdametinib	Plasma	mir+pax	6.38719	740.99
5thPct	Mirdametinib	Plasma	mir+pax	6.43922	736.755
5thPct	Mirdametinib	Plasma	mir+pax	6.49125	732.544
5thPct	Mirdametinib	Plasma	mir+pax	6.54327	728.358
5thPct	Mirdametinib	Plasma	mir+pax	6.5953	724.195
5thPct	Mirdametinib	Plasma	mir+pax	6.64732	720.056
5thPct	Mirdametinib	Plasma	mir+pax	6.69935	715.941
5thPct	Mirdametinib	Plasma	mir+pax	6.75138	711.85
5thPct	Mirdametinib	Plasma	mir+pax	6.8034	707.782
5thPct	Mirdametinib	Plasma	mir+pax	6.85543	703.745
5thPct	Mirdametinib	Plasma	mir+pax	6.90745	699.731
5thPct	Mirdametinib	Plasma	mir+pax	6.95948	695.741
5thPct	Mirdametinib	Plasma	mir+pax	7.01151	691.773
5thPct	Mirdametinib	Plasma	mir+pax	7.06353	687.828
5thPct	Mirdametinib	Plasma	mir+pax	7.11556	683.905
5thPct	Mirdametinib	Plasma	mir+pax	7.16758	680.004
5thPct	Mirdametinib	Plasma	mir+pax	7.21961	676.126
5thPct	Mirdametinib	Plasma	mir+pax	7.27164	672.27
5thPct	Mirdametinib	Plasma	mir+pax	7.32366	668.436
5thPct	Mirdametinib	Plasma	mir+pax	7.37569	664.628
5thPct	Mirdametinib	Plasma	mir+pax	7.42771	660.843
5thPct	Mirdametinib	Plasma	mir+pax	7.47974	657.106
5thPct	Mirdametinib	Plasma	mir+pax	7.53177	653.413
5thPct	Mirdametinib	Plasma	mir+pax	7.58379	649.741
5thPct	Mirdametinib	Plasma	mir+pax	7.63582	646.09
5thPct	Mirdametinib	Plasma	mir+pax	7.68784	642.459
5thPct	Mirdametinib	Plasma	mir+pax	7.73987	638.849
5thPct	Mirdametinib	Plasma	mir+pax	7.7919	635.259
5thPct	Mirdametinib	Plasma	mir+pax	7.84392	631.689
5thPct	Mirdametinib	Plasma	mir+pax	7.89595	628.14
5thPct	Mirdametinib	Plasma	mir+pax	7.94797	624.61
5thPct	Mirdametinib	Plasma	mir+pax	8	621.1
95thPct	Mirdametinib	Plasma	mir+pax	0.04002	12636.6
95thPct	Mirdametinib	Plasma	mir+pax	0.092046	24857.6
95thPct	Mirdametinib	Plasma	mir+pax	0.144072	27612.7
95thPct	Mirdametinib	Plasma	mir+pax	0.196098	20342
95thPct	Mirdametinib	Plasma	mir+pax	0.248124	15591.5
95thPct	Mirdametinib	Plasma	mir+pax	0.30015	12585.2
95thPct	Mirdametinib	Plasma	mir+pax	0.352176	10566.7
95thPct	Mirdametinib	Plasma	mir+pax	0.404202	9133.52
95thPct	Mirdametinib	Plasma	mir+pax	0.456228	8072.59
95thPct	Mirdametinib	Plasma	mir+pax	0.508254	7239.21
95thPct	Mirdametinib	Plasma	mir+pax	0.56028	6577.89
95thPct	Mirdametinib	Plasma	mir+pax	0.612306	6022.96
95thPct	Mirdametinib	Plasma	mir+pax	0.664332	5561.89
95thPct	Mirdametinib	Plasma	mir+pax	0.716358	5154.7
95thPct	Mirdametinib	Plasma	mir+pax	0.768384	4813.34
95thPct	Mirdametinib	Plasma	mir+pax	0.82041	4523.21
95thPct	Mirdametinib	Plasma	mir+pax	0.872436	4267.79
95thPct	Mirdametinib	Plasma	mir+pax	0.924462	4039.75
95thPct	Mirdametinib	Plasma	mir+pax	0.976488	3842.53
95thPct	Mirdametinib	Plasma	mir+pax	1.02851	3670.74
95thPct	Mirdametinib	Plasma	mir+pax	1.08054	3504.52
95thPct	Mirdametinib	Plasma	mir+pax	1.13257	3354.45
95thPct	Mirdametinib	Plasma	mir+pax	1.18459	3217.48
95thPct	Mirdametinib	Plasma	mir+pax	1.23662	3098.44
95thPct	Mirdametinib	Plasma	mir+pax	1.28864	2988.44
95thPct	Mirdametinib	Plasma	mir+pax	1.34067	2888.45
95thPct	Mirdametinib	Plasma	mir+pax	1.3927	2799.4
95thPct	Mirdametinib	Plasma	mir+pax	1.44472	2715.19
95thPct	Mirdametinib	Plasma	mir+pax	1.49675	2639.09
95thPct	Mirdametinib	Plasma	mir+pax	1.54877	2568.37
95thPct	Mirdametinib	Plasma	mir+pax	1.6008	2505.83
95thPct	Mirdametinib	Plasma	mir+pax	1.65283	2449.38
95thPct	Mirdametinib	Plasma	mir+pax	1.70485	2398.33
95thPct	Mirdametinib	Plasma	mir+pax	1.75688	2355.67
95thPct	Mirdametinib	Plasma	mir+pax	1.8089	2319.76
95thPct	Mirdametinib	Plasma	mir+pax	1.86093	2291.28
95thPct	Mirdametinib	Plasma	mir+pax	1.91296	2261.27
95thPct	Mirdametinib	Plasma	mir+pax	1.96498	2233.27
95thPct	Mirdametinib	Plasma	mir+pax	2.01701	2206.06
95thPct	Mirdametinib	Plasma	mir+pax	2.06903	2181.45
95thPct	Mirdametinib	Plasma	mir+pax	2.12106	2158.08
95thPct	Mirdametinib	Plasma	mir+pax	2.17309	2138.79
95thPct	Mirdametinib	Plasma	mir+pax	2.22511	2121.4
95thPct	Mirdametinib	Plasma	mir+pax	2.27714	2105.5
95thPct	Mirdametinib	Plasma	mir+pax	2.32916	2091.53
95thPct	Mirdametinib	Plasma	mir+pax	2.38119	2074.33
95thPct	Mirdametinib	Plasma	mir+pax	2.43322	2059.32
95thPct	Mirdametinib	Plasma	mir+pax	2.48524	2048.02
95thPct	Mirdametinib	Plasma	mir+pax	2.53727	2035.1
95thPct	Mirdametinib	Plasma	mir+pax	2.58929	2023.21
95thPct	Mirdametinib	Plasma	mir+pax	2.64132	2014.52
95thPct	Mirdametinib	Plasma	mir+pax	2.69335	2002.97
95thPct	Mirdametinib	Plasma	mir+pax	2.74537	1991.67
95thPct	Mirdametinib	Plasma	mir+pax	2.7974	1982.8
95thPct	Mirdametinib	Plasma	mir+pax	2.84942	1974.61
95thPct	Mirdametinib	Plasma	mir+pax	2.90145	1964.11
95thPct	Mirdametinib	Plasma	mir+pax	2.95348	1955.64
95thPct	Mirdametinib	Plasma	mir+pax	3.0055	1947.41
95thPct	Mirdametinib	Plasma	mir+pax	3.05753	1939.79
95thPct	Mirdametinib	Plasma	mir+pax	3.10955	1932.47
95thPct	Mirdametinib	Plasma	mir+pax	3.16158	1924.42
95thPct	Mirdametinib	Plasma	mir+pax	3.21361	1916.5
95thPct	Mirdametinib	Plasma	mir+pax	3.26563	1908.12
95thPct	Mirdametinib	Plasma	mir+pax	3.31766	1900.99
95thPct	Mirdametinib	Plasma	mir+pax	3.36968	1893.62
95thPct	Mirdametinib	Plasma	mir+pax	3.42171	1886.16
95thPct	Mirdametinib	Plasma	mir+pax	3.47374	1878.64
95thPct	Mirdametinib	Plasma	mir+pax	3.52576	1871.49
95thPct	Mirdametinib	Plasma	mir+pax	3.57779	1864.38
95thPct	Mirdametinib	Plasma	mir+pax	3.62981	1857.48
95thPct	Mirdametinib	Plasma	mir+pax	3.68184	1850.73
95thPct	Mirdametinib	Plasma	mir+pax	3.73387	1844.1
95thPct	Mirdametinib	Plasma	mir+pax	3.78589	1837.52
95thPct	Mirdametinib	Plasma	mir+pax	3.83792	1830.98
95thPct	Mirdametinib	Plasma	mir+pax	3.88994	1824.4
95thPct	Mirdametinib	Plasma	mir+pax	3.94197	1817.86
95thPct	Mirdametinib	Plasma	mir+pax	3.994	1811.38
95thPct	Mirdametinib	Plasma	mir+pax	4.04602	1804.96
95thPct	Mirdametinib	Plasma	mir+pax	4.09805	1798.59
95thPct	Mirdametinib	Plasma	mir+pax	4.15008	1792.11
95thPct	Mirdametinib	Plasma	mir+pax	4.2021	1785.62
95thPct	Mirdametinib	Plasma	mir+pax	4.25413	1779.32
95thPct	Mirdametinib	Plasma	mir+pax	4.30615	1773.04
95thPct	Mirdametinib	Plasma	mir+pax	4.35818	1766.78
95thPct	Mirdametinib	Plasma	mir+pax	4.41021	1760.55
95thPct	Mirdametinib	Plasma	mir+pax	4.46223	1754.34
95thPct	Mirdametinib	Plasma	mir+pax	4.51426	1748.15
95thPct	Mirdametinib	Plasma	mir+pax	4.56628	1741.99
95thPct	Mirdametinib	Plasma	mir+pax	4.61831	1735.84
95thPct	Mirdametinib	Plasma	mir+pax	4.67034	1729.72
95thPct	Mirdametinib	Plasma	mir+pax	4.72236	1723.62
95thPct	Mirdametinib	Plasma	mir+pax	4.77439	1717.64
95thPct	Mirdametinib	Plasma	mir+pax	4.82641	1711.69
95thPct	Mirdametinib	Plasma	mir+pax	4.87844	1705.72
95thPct	Mirdametinib	Plasma	mir+pax	4.93047	1699.71
95thPct	Mirdametinib	Plasma	mir+pax	4.98249	1693.71
95thPct	Mirdametinib	Plasma	mir+pax	5.03452	1687.73
95thPct	Mirdametinib	Plasma	mir+pax	5.08654	1681.78
95thPct	Mirdametinib	Plasma	mir+pax	5.13857	1675.84
95thPct	Mirdametinib	Plasma	mir+pax	5.1906	1669.93
95thPct	Mirdametinib	Plasma	mir+pax	5.24262	1664.04
95thPct	Mirdametinib	Plasma	mir+pax	5.29465	1658.17
95thPct	Mirdametinib	Plasma	mir+pax	5.34667	1652.32
95thPct	Mirdametinib	Plasma	mir+pax	5.3987	1646.49
95thPct	Mirdametinib	Plasma	mir+pax	5.45073	1640.68
95thPct	Mirdametinib	Plasma	mir+pax	5.50275	1634.89
95thPct	Mirdametinib	Plasma	mir+pax	5.55478	1629.12
95thPct	Mirdametinib	Plasma	mir+pax	5.6068	1623.37
95thPct	Mirdametinib	Plasma	mir+pax	5.65883	1617.57
95thPct	Mirdametinib	Plasma	mir+pax	5.71086	1611.76
95thPct	Mirdametinib	Plasma	mir+pax	5.76288	1605.98
95thPct	Mirdametinib	Plasma	mir+pax	5.81491	1600.32
95thPct	Mirdametinib	Plasma	mir+pax	5.86693	1594.72
95thPct	Mirdametinib	Plasma	mir+pax	5.91896	1589.14
95thPct	Mirdametinib	Plasma	mir+pax	5.97099	1583.66
95thPct	Mirdametinib	Plasma	mir+pax	6.02301	1578.16
95thPct	Mirdametinib	Plasma	mir+pax	6.07504	1572.69
95thPct	Mirdametinib	Plasma	mir+pax	6.12706	1567.32
95thPct	Mirdametinib	Plasma	mir+pax	6.17909	1561.93
95thPct	Mirdametinib	Plasma	mir+pax	6.23112	1556.48
95thPct	Mirdametinib	Plasma	mir+pax	6.28314	1551.06
95thPct	Mirdametinib	Plasma	mir+pax	6.33517	1545.65
95thPct	Mirdametinib	Plasma	mir+pax	6.38719	1540.26
95thPct	Mirdametinib	Plasma	mir+pax	6.43922	1534.81
95thPct	Mirdametinib	Plasma	mir+pax	6.49125	1529.36
95thPct	Mirdametinib	Plasma	mir+pax	6.54327	1523.92
95thPct	Mirdametinib	Plasma	mir+pax	6.5953	1518.51
95thPct	Mirdametinib	Plasma	mir+pax	6.64732	1513.11
95thPct	Mirdametinib	Plasma	mir+pax	6.69935	1507.74
95thPct	Mirdametinib	Plasma	mir+pax	6.75138	1502.38
95thPct	Mirdametinib	Plasma	mir+pax	6.8034	1497.04
95thPct	Mirdametinib	Plasma	mir+pax	6.85543	1491.72
95thPct	Mirdametinib	Plasma	mir+pax	6.90745	1486.42
95thPct	Mirdametinib	Plasma	mir+pax	6.95948	1481.2
95thPct	Mirdametinib	Plasma	mir+pax	7.01151	1475.97
95thPct	Mirdametinib	Plasma	mir+pax	7.06353	1470.76
95thPct	Mirdametinib	Plasma	mir+pax	7.11556	1465.8
95thPct	Mirdametinib	Plasma	mir+pax	7.16758	1460.77
95thPct	Mirdametinib	Plasma	mir+pax	7.21961	1455.76
95thPct	Mirdametinib	Plasma	mir+pax	7.27164	1450.55
95thPct	Mirdametinib	Plasma	mir+pax	7.32366	1445.35
95thPct	Mirdametinib	Plasma	mir+pax	7.37569	1440.17
95thPct	Mirdametinib	Plasma	mir+pax	7.42771	1435.21
95thPct	Mirdametinib	Plasma	mir+pax	7.47974	1430.55
95thPct	Mirdametinib	Plasma	mir+pax	7.53177	1425.52
95thPct	Mirdametinib	Plasma	mir+pax	7.58379	1420.44
95thPct	Mirdametinib	Plasma	mir+pax	7.63582	1415.38
95thPct	Mirdametinib	Plasma	mir+pax	7.68784	1410.33
95thPct	Mirdametinib	Plasma	mir+pax	7.73987	1405.3
95thPct	Mirdametinib	Plasma	mir+pax	7.7919	1400.3
95thPct	Mirdametinib	Plasma	mir+pax	7.84392	1395.31
95thPct	Mirdametinib	Plasma	mir+pax	7.89595	1390.29
95thPct	Mirdametinib	Plasma	mir+pax	7.94797	1385.26
95thPct	Mirdametinib	Plasma	mir+pax	8	1380.25

[truncated: 4 more sheets: Sup 10b Observations, Sup 10b Predictions, Raw data Supp Fig.10 c and d, Statistics Sup Fig. 10c and d]
